# Supplementary material for: The cell-type–specific genetic architecture of chronic pain in brain and dorsal root ganglia
Source: J Clin Invest. 2025 Oct 7;135(24):e197583. doi: 10.1172/JCI197583 (PMC12700546; doi:10.1172/JCI197583)
Supplement: Supplemental tables 1-19 [file jci-135-197583-s034.xlsx]

## Sheet: Index
Index of Supplemental Tables by order of appearance
Supplemental Table 1	SNP heritability enrichment for chronic pain in human brain (snRNAseq)
Supplemental Table 2	SNP heritability enrichment for chronic pain in human DRG single (soma RNAseq)
Supplemental Table 3	SNP heritability enrichment for chronic pain in human brain (snATAC-seq)
Supplemental Table 4	SNP heritability enrichment for chronic pain in mouse dorsal horn (snATAC-seq)
Supplemental Table 5	MAGMA tissue enrichment for chronic pain
Supplemental Table 6	MAGMA cell-type enrichment for chronic pain (bulk RNAseq)
Supplemental Table 7	MAGMA cell-type enrichment for chronic pain in human brain (snRNAseq)
Supplemental Table 8	MAGMA cell-type enrichment for chronic pain in human DRG (single soma RNAseq)
Supplemental Table 9	SNP heritability enrichment for pain-related traits in human brain (snRNAseq)
Supplemental Table 10	SNP heritability enrichment for pain-related traits in human DRG (single soma RNAseq)
Supplemental Table 11	Sex-specific SNP heritability enrichment for chronic pain in human brain (snRNAseq)
Supplemental Table 12	Sex-specific SNP heritability enrichment for chronic pain in human DRG (single soma RNAseq)
Supplemental Table 13	Heritable genes for chronic pain (LDAK-GBAT)
Supplemental Table 14	Heritable gene clusters for chronic pain in the human brain (fGSEA)
Supplemental Table 15	Heritable gene clusters for chronic pain in the human DRG (fGSEA)
Supplemental Table 16	Gene over-representation analyses for chronic pain in the human brain (ToppGene)
Supplemental Table 17	Gene over-representation analyses for chronic pain in the human DRG (ToppGene)
Supplemental Table 18	Gene set enrichment for chronic pain in the human cervical DRG (snRNAseq)
Supplemental Table 19	Sex-specific gene set enrichment for chronic pain in the human lumbar DRG (spatial ATAC-seq)

## Sheet: ST1
Supplemental Table 1: SNP heritability enrichment for chronic pain in human brain snRNAseq dataset. Cell type enrichment that pass FDR p < 0.05 in red font. Brain regions were named based on having >50% abundance in the top three regions OR shared across two regions if < 50% abundance
Cluster ID	Cluster name	Supercluster	Class auto-annotation	Neurotransmitter auto-annotation	Brain region	Top three regions	Coefficient	Coefficient_std_error	Coefficient_P_value	FDR Corrected
136	DLIT_136	Deep-layer intratelencephalic	NEUR	VGLUT1 VGLUT2	Amygdala	Amygdala: 54.6%, Cerebral cortex: 36.2%, Hypothalamus: 8.6%	4.22685e-09	8.32832e-10	1.93465e-07	8.91874e-05
135	ULIT_135	Upper-layer intratelencephalic	NEUR	VGLUT1 VGLUT2	Cerebral cortex	Cerebral cortex: 95.4%, Basal forebrain: 2.7%, Hippocampus: 1.0%	4.08097e-09	8.99097e-10	2.82659e-06	0.00041465
149	DLIT_149	Deep-layer intratelencephalic	NEUR	VGLUT1	Cerebral cortex	Cerebral cortex: 98.6%, Basal forebrain: 0.6%, Hippocampus: 0.5%	3.29454e-09	7.34107e-10	3.59783e-06	0.00041465
159	Amex_159	Amygdala excitatory	NEUR	VGLUT1 VGLUT2	Amygdala	Amygdala: 80.8%, Cerebral cortex: 17.6%, Hippocampus: 1.3%	3.06596e-09	6.76959e-10	2.96284e-06	0.00041465
144	DLIT_144	Deep-layer intratelencephalic	NEUR	VGLUT1	Cerebral cortex	Cerebral cortex: 96.2%, Basal forebrain: 1.4%, Amygdala: 1.2%	3.07931e-09	7.2332e-10	1.03503e-05	0.000954298
127	ULIT_127	Upper-layer intratelencephalic	NEUR	VGLUT1 VGLUT2	Cerebral cortex	Cerebral cortex: 90.2%, Basal forebrain: 4.2%, Amygdala: 3.4%	3.10501e-09	7.5661e-10	2.03169e-05	0.00120066
146	DLIT_146	Deep-layer intratelencephalic	NEUR	VGLUT1 VGLUT2	Amygdala	Amygdala: 65.4%, Cerebral cortex: 33.1%, Hypothalamus: 0.8%	3.04574e-09	7.43223e-10	2.08357e-05	0.00120066
173	Amex_173	Amygdala excitatory	NEUR	VGLUT1 VGLUT2	Hippocampus	Hippocampus: 55.8%, Amygdala: 36.5%, Cerebral cortex: 7.7%	3.11289e-09	7.48597e-10	1.60311e-05	0.00120066
143	DLIT_143	Deep-layer intratelencephalic	NEUR	VGLUT1	Cerebral cortex	Cerebral cortex: 89.0%, Basal forebrain: 4.2%, Amygdala: 4.2%	2.62873e-09	6.46711e-10	2.40395e-05	0.00121503
148	DLIT_148	Deep-layer intratelencephalic	NEUR	VGLUT1	Cerebral cortex	Cerebral cortex: 85.2%, Basal forebrain: 6.0%, Amygdala: 5.0%	2.83496e-09	7.01157e-10	2.63563e-05	0.00121503
171	Amex_171	Amygdala excitatory	NEUR	VGLUT1 VGLUT2	Hippocampus	Hippocampus: 93.7%, Amygdala: 5.7%, Cerebral cortex: 0.3%	3.14409e-09	7.82994e-10	2.96638e-05	0.00124318
129	ULIT_129	Upper-layer intratelencephalic	NEUR	VGLUT1 VGLUT2	Cerebral cortex	Cerebral cortex: 99.1%, Hippocampus: 0.4%, Basal forebrain: 0.4%	2.97583e-09	7.65601e-10	5.07616e-05	0.00195009
88	DLNP_88	Deep-layer near-projecting	NEUR	VGLUT1	Cerebral cortex	Cerebral cortex: 92.2%, Basal forebrain: 4.8%, Amygdala: 1.9%	3.06899e-09	8.45241e-10	0.000141215	0.00434001
158	Amex_158	Amygdala excitatory	NEUR	VGLUT1 VGLUT2	Amygdala	Amygdala: 68.1%, Cerebral cortex: 25.8%, Hippocampus: 6.0%	2.70542e-09	7.38873e-10	0.000125346	0.00434001
172	Amex_172	Amygdala excitatory	NEUR	VGLUT1 VGLUT2	Cerebral cortex	Cerebral cortex: 90.6%, Hippocampus: 8.8%, Amygdala: 0.6%	2.76312e-09	7.57354e-10	0.000131946	0.00434001
90	DLNP_90	Deep-layer near-projecting	NEUR	VGLUT1	Cerebral cortex	Cerebral cortex: 95.7%, Basal forebrain: 3.4%, Hypothalamus: 0.6%	3.09424e-09	8.59039e-10	0.000157903	0.00454959
147	DLIT_147	Deep-layer intratelencephalic	NEUR	VGLUT1	Cerebral cortex	Cerebral cortex: 65.1%, Amygdala: 19.4%, Basal forebrain: 11.8%	2.62372e-09	7.35298e-10	0.000179695	0.0048729
142	DLIT_142	Deep-layer intratelencephalic	NEUR	VGLUT1	Cerebral cortex	Cerebral cortex: 96.0%, Hippocampus: 1.3%, Basal forebrain: 1.2%	2.24932e-09	6.42896e-10	0.000233736	0.0053979
161	Amex_161	Amygdala excitatory	NEUR	VGLUT1 VGLUT2	Amygdala	Amygdala: 66.2%, Cerebral cortex: 31.6%, Hippocampus: 1.3%	2.65933e-09	7.57062e-10	0.000221795	0.0053979
164	Misc_164	Miscellaneous	NEUR	VGLUT1 VGLUT2	Cerebral cortex	Cerebral cortex: 66.8%, Amygdala: 18.2%, Hippocampus: 15.0%	2.47045e-09	7.06768e-10	0.000236664	0.0053979
179	CA13_179	Hippocampal CA1-3	NEUR	VGLUT1	Hippocampus	Hippocampus: 97.2%, Cerebral cortex: 2.8%, Amygdala: 0.0%	2.90154e-09	8.33743e-10	0.000250582	0.0053979
405	Amex_405	Amygdala excitatory	NEUR	VGLUT1 VGLUT2	Cerebral cortex, Hypothalamus	Cerebral cortex: 41.9%, Hypothalamus: 27.8%, Amygdala: 27.3%	2.29361e-09	6.60464e-10	0.000257601	0.0053979
124	ULIT_124	Upper-layer intratelencephalic	NEUR	VGLUT1 VGLUT2	Cerebral cortex	Cerebral cortex: 98.9%, Basal forebrain: 0.5%, Hippocampus: 0.2%	2.43856e-09	7.14293e-10	0.000320143	0.00614941
126	ULIT_126	Upper-layer intratelencephalic	NEUR	VGLUT1 VGLUT2	Cerebral cortex	Cerebral cortex: 90.8%, Basal forebrain: 3.3%, Hypothalamus: 2.9%	2.46927e-09	7.20999e-10	0.000307633	0.00614941
95	DLNP_95	Deep-layer near-projecting	NEUR	VGLUT1	Cerebral cortex	Cerebral cortex: 89.0%, Basal forebrain: 7.0%, Hypothalamus: 3.3%	2.83229e-09	8.4278e-10	0.000388797	0.00640126
96	DLNP_96	Deep-layer near-projecting	NEUR	VGLUT1 VGLUT2	Cerebral cortex	Cerebral cortex: 85.1%, Amygdala: 7.0%, Basal forebrain: 5.7%	2.85035e-09	8.47025e-10	0.000382532	0.00640126
119	CA13_119	Hippocampal CA1-3	NEUR	VGLUT1	Hippocampus	Hippocampus: 97.3%, Amygdala: 1.5%, Cerebral cortex: 1.3%	2.55014e-09	7.52732e-10	0.00035222	0.00640126
259	MGE_259	MGE interneuron	NEUR	GABA	Cerebral cortex	Cerebral cortex: 89.3%, Amygdala: 3.4%, Hippocampus: 3.3%	2.30563e-09	6.82988e-10	0.000368001	0.00640126
128	ULIT_128	Upper-layer intratelencephalic	NEUR	VGLUT1 VGLUT2	Cerebral cortex	Cerebral cortex: 99.9%, Hypothalamus: 0.0%, Basal forebrain: 0.0%	2.50265e-09	7.5103e-10	0.000430675	0.00684625
145	DLIT_145	Deep-layer intratelencephalic	NEUR	VGLUT1 VGLUT2	Cerebral cortex	Cerebral cortex: 65.1%, Hippocampus: 19.6%, Amygdala: 15.0%	2.17107e-09	6.7588e-10	0.000658571	0.00979359
168	Misc_168	Miscellaneous	NEUR	VGLUT1 VGLUT2	Cerebral cortex	Cerebral cortex: 92.4%, Hippocampus: 7.6%, Amygdala: 0.0%	2.22932e-09	6.93629e-10	0.000654526	0.00979359
177	Misc_177	Miscellaneous	NEUR	VGLUT1 VGLUT2	Hippocampus	Hippocampus: 68.2%, Midbrain: 20.5%, Cerebral cortex: 10.8%	2.9354e-09	9.22571e-10	0.000731911	0.0105441
117	L5ET_117	Miscellaneous	NEUR	VGLUT1	Cerebral cortex	Cerebral cortex: 82.3%, Basal forebrain: 7.9%, Hypothalamus: 7.7%	2.2439e-09	7.21792e-10	0.000939257	0.0131211
94	DLNP_94	Deep-layer near-projecting	NEUR	VGLUT1	Cerebral cortex	Cerebral cortex: 94.1%, Hippocampus: 2.6%, Amygdala: 2.0%	2.59952e-09	8.41443e-10	0.00100294	0.0132102
118	L5ET_118	Miscellaneous	NEUR	VGLUT1	Hippocampus	Hippocampus: 60.6%, Cerebral cortex: 26.6%, Midbrain: 11.9%	2.38081e-09	7.68793e-10	0.000978064	0.0132102
141	DLIT_141	Deep-layer intratelencephalic	NEUR	VGLUT1 VGLUT2	Cerebral cortex	Cerebral cortex: 95.4%, Basal forebrain: 2.0%, Hippocampus: 1.4%	2.8285e-09	9.2173e-10	0.00107503	0.0137664
121	ULIT_121	Upper-layer intratelencephalic	NEUR	VGLUT1 VGLUT2	Cerebral cortex	Cerebral cortex: 91.7%, Amygdala: 3.9%, Basal forebrain: 2.7%	2.11033e-09	6.92221e-10	0.00114944	0.0139497
277	CGE_277	CGE interneuron	NEUR	GABA VGLUT3	Cerebral cortex	Cerebral cortex: 77.4%, Amygdala: 13.3%, Hippocampus: 6.1%	2.46321e-09	8.09276e-10	0.00116835	0.0139497
283	CGE_283	CGE interneuron	NEUR	GABA	Cerebral cortex	Cerebral cortex: 81.0%, Hippocampus: 9.3%, Amygdala: 5.0%	2.63185e-09	8.65539e-10	0.00118013	0.0139497
87	DLNP_87	Deep-layer near-projecting	NEUR	VGLUT1 VGLUT2	Cerebral cortex	Cerebral cortex: 83.9%, Basal forebrain: 12.2%, Hypothalamus: 2.8%	2.35654e-09	7.89955e-10	0.00142658	0.0141332
89	DLNP_89	Deep-layer near-projecting	NEUR	VGLUT1 VGLUT2	Cerebral cortex	Cerebral cortex: 98.1%, Basal forebrain: 1.6%, Amygdala: 0.1%	2.16377e-09	7.33465e-10	0.00158855	0.0141332
92	DLNP_92	Deep-layer near-projecting	NEUR	VGLUT1	Cerebral cortex	Cerebral cortex: 94.7%, Hippocampus: 2.5%, Basal forebrain: 2.2%	2.2682e-09	7.61555e-10	0.00144891	0.0141332
93	DLNP_93	Deep-layer near-projecting	NEUR	VGLUT1	Cerebral cortex	Cerebral cortex: 97.2%, Basal forebrain: 1.1%, Hypothalamus: 0.7%	2.63242e-09	8.92659e-10	0.0015942	0.0141332
125	ULIT_125	Upper-layer intratelencephalic	NEUR	VGLUT1 VGLUT2	Cerebral cortex	Cerebral cortex: 98.3%, Basal forebrain: 0.9%, Amygdala: 0.4%	2.05507e-09	6.81592e-10	0.00128447	0.0141332
139	DLIT_139	Deep-layer intratelencephalic	NEUR	VGLUT1 VGLUT2	Cerebral cortex	Cerebral cortex: 95.2%, Basal forebrain: 1.9%, Hippocampus: 1.5%	2.83614e-09	9.52593e-10	0.00145407	0.0141332
151	DLIT_151	Deep-layer intratelencephalic	NEUR	VGLUT1 VGLUT2 VGLUT3	Cerebral cortex, Amygdala	Cerebral cortex: 44.8%, Amygdala: 33.6%, Basal forebrain: 21.4%	2.24922e-09	7.54364e-10	0.00143366	0.0141332
170	Misc_170	Miscellaneous	NEUR	VGLUT1 VGLUT2	Hippocampus	Hippocampus: 68.6%, Hypothalamus: 21.7%, Cerebral cortex: 6.4%	2.165e-09	7.14922e-10	0.00122964	0.0141332
174	Amex_174	Amygdala excitatory	NEUR	VGLUT1 VGLUT2	Cerebral cortex	Cerebral cortex: 84.3%, Amygdala: 10.2%, Hippocampus: 5.2%	2.05363e-09	6.96358e-10	0.00159349	0.0141332
181	CA13_181	Hippocampal CA1-3	NEUR	VGLUT1	Hippocampus	Hippocampus: 100.0%, Cerebral cortex: 0.0%, Amygdala: 0.0%	2.10616e-09	7.1125e-10	0.00153219	0.0141332
182	CA13_182	Hippocampal CA1-3	NEUR	VGLUT1	Hippocampus	Hippocampus: 100.0%, Cerebral cortex: 0.0%, Amygdala: 0.0%	2.35915e-09	7.94519e-10	0.00149246	0.0141332
189	CA13_189	Hippocampal CA1-3	NEUR	VGLUT1	Hippocampus	Hippocampus: 73.4%, Amygdala: 24.4%, Hypothalamus: 0.9%	2.36461e-09	7.86766e-10	0.0013258	0.0141332
289	CGE_289	CGE interneuron	NEUR	GABA	Cerebral cortex	Cerebral cortex: 82.1%, Hippocampus: 7.9%, Amygdala: 5.8%	2.25223e-09	7.60003e-10	0.00152107	0.0141332
155	Amex_155	Amygdala excitatory	NEUR	VGLUT1 VGLUT2	Amygdala	Amygdala: 99.6%, Cerebral cortex: 0.2%, Hippocampus: 0.2%	2.11414e-09	7.20373e-10	0.00166892	0.0145164
116	Misc_116	Miscellaneous	NEUR	VGLUT1	Cerebral cortex	Cerebral cortex: 93.4%, Amygdala: 3.3%, Basal forebrain: 2.6%	2.23271e-09	7.69536e-10	0.00185764	0.0158587
108	DLCT6b_108	Deep-layer corticothalamic and 6b	NEUR	VGLUT1	Cerebral cortex	Cerebral cortex: 89.4%, Hippocampus: 6.0%, Basal forebrain: 2.1%	2.49353e-09	8.69788e-10	0.00207308	0.0173762
140	DLIT_140	Deep-layer intratelencephalic	NEUR	VGLUT1 VGLUT2	Cerebral cortex	Cerebral cortex: 99.2%, Hippocampus: 0.5%, Basal forebrain: 0.2%	2.47755e-09	8.6719e-10	0.00213844	0.017604
120	ULIT_120	Upper-layer intratelencephalic	NEUR	VGLUT1 VGLUT2	Cerebral cortex	Cerebral cortex: 91.5%, Hypothalamus: 4.6%, Basal forebrain: 2.9%	1.94432e-09	6.82011e-10	0.00218003	0.0176315
175	Amex_175	Amygdala excitatory	NEUR	VGLUT1 VGLUT2	Cerebral cortex	Cerebral cortex: 91.3%, Hippocampus: 7.3%, Amygdala: 1.2%	2.05184e-09	7.22477e-10	0.0022556	0.0179282
260	MGE_260	MGE interneuron	NEUR	GABA	Cerebral cortex	Cerebral cortex: 86.4%, Amygdala: 4.6%, Basal forebrain: 4.2%	2.00047e-09	7.05845e-10	0.00229745	0.0179513
91	DLNP_91	Deep-layer near-projecting	NEUR	VGLUT1	Cerebral cortex	Cerebral cortex: 89.4%, Basal forebrain: 4.7%, Hippocampus: 3.3%	2.41872e-09	8.60806e-10	0.00247834	0.0190419
152	DLIT_152	Deep-layer intratelencephalic	NEUR	VGLUT1 VGLUT2 VGLUT3	Basal forebrain	Basal forebrain: 76.2%, Amygdala: 19.9%, Cerebral cortex: 3.8%	2.12263e-09	7.61935e-10	0.00266948	0.0201743
153	Amex_153	Amygdala excitatory	NEUR	VGLUT1 VGLUT2	Amygdala	Amygdala: 93.4%, Hippocampus: 5.3%, Cerebral cortex: 1.3%	1.91293e-09	6.88896e-10	0.00274486	0.0204094
154	Amex_154	Amygdala excitatory	NEUR	VGLUT1 VGLUT2	Amygdala	Amygdala: 87.5%, Cerebral cortex: 6.8%, Hippocampus: 5.7%	1.81343e-09	6.57839e-10	0.00291992	0.0213664
160	Amex_160	Amygdala excitatory	NEUR	VGLUT1 VGLUT2	Amygdala	Amygdala: 90.3%, Cerebral cortex: 8.9%, Hippocampus: 0.8%	1.69718e-09	6.25861e-10	0.00334649	0.0241052
122	ULIT_122	Upper-layer intratelencephalic	NEUR	VGLUT1 VGLUT2	Cerebral cortex	Cerebral cortex: 93.9%, Basal forebrain: 2.6%, Hippocampus: 1.7%	1.97516e-09	7.32377e-10	0.00349925	0.0245545
185	CA13_185	Hippocampal CA1-3	NEUR	VGLUT1	Hippocampus	Hippocampus: 100.0%, Cerebral cortex: 0.0%, Amygdala: 0.0%	2.31769e-09	8.59874e-10	0.00351539	0.0245545
233	EMSN_233	Eccentric medium spiny neuron	NEUR	GABA	Amygdala	Amygdala: 73.7%, Thalamus: 9.5%, Hypothalamus: 5.8%	2.30474e-09	8.617e-10	0.00374045	0.0257365
225	EMSN_225	Eccentric medium spiny neuron	NEUR	GABA	Amygdala, Basal forebrain	Amygdala: 47.2%, Basal forebrain: 33.3%, Cerebral cortex: 10.2%	2.47367e-09	9.28061e-10	0.00384457	0.026064
137	DLIT_137	Deep-layer intratelencephalic	NEUR	VGLUT1 VGLUT2	Cerebral cortex	Cerebral cortex: 94.4%, Basal forebrain: 2.1%, Hippocampus: 1.9%	2.60963e-09	9.83193e-10	0.00397431	0.026553
438	Midi_438	Midbrain-derived inhibitory	NEUR	GABA	Midbrain, Thalamus	Midbrain: 44.9%, Thalamus: 38.0%, Hypothalamus: 8.8%	1.9792e-09	7.48003e-10	0.0040728	0.0268223
83	DLNP_83	Deep-layer near-projecting	NEUR	VGLUT1	Cerebral cortex	Cerebral cortex: 92.0%, Basal forebrain: 3.2%, Hypothalamus: 1.9%	1.99935e-09	7.58464e-10	0.00419383	0.0272304
288	CGE_288	CGE interneuron	NEUR	GABA	Cerebral cortex	Cerebral cortex: 70.6%, Amygdala: 13.7%, Hippocampus: 6.3%	2.24561e-09	8.60978e-10	0.00455093	0.0291386
112	DLCT6b_112	Deep-layer corticothalamic and 6b	NEUR	VGLUT1	Cerebral cortex	Cerebral cortex: 65.2%, Hippocampus: 33.8%, Amygdala: 0.6%	2.03007e-09	7.90189e-10	0.00509814	0.0321951
134	ULIT_134	Upper-layer intratelencephalic	NEUR	VGLUT1 VGLUT2	Cerebral cortex	Cerebral cortex: 99.3%, Hippocampus: 0.5%, Basal forebrain: 0.2%	1.952e-09	7.66975e-10	0.00546281	0.0335781
165	Misc_165	Miscellaneous	NEUR	VGLUT1 VGLUT2	Cerebral cortex	Cerebral cortex: 92.1%, Hippocampus: 5.0%, Amygdala: 2.8%	1.71889e-09	6.75247e-10	0.00545482	0.0335781
123	ULIT_123	Upper-layer intratelencephalic	NEUR	VGLUT1	Cerebral cortex	Cerebral cortex: 99.2%, Hippocampus: 0.4%, Basal forebrain: 0.3%	1.93992e-09	7.86968e-10	0.00684946	0.03947
162	Amex_162	Amygdala excitatory	NEUR	VGLUT1 VGLUT2	Amygdala	Amygdala: 84.9%, Hippocampus: 8.9%, Cerebral cortex: 6.2%	1.61569e-09	6.50701e-10	0.00651421	0.03947
178	Misc_178	Miscellaneous	NEUR	VGLUT1 VGLUT2	Hippocampus, Midbrain	Hippocampus: 43.8%, Midbrain: 29.4%, Cerebral cortex: 26.8%	2.08911e-09	8.42882e-10	0.00659614	0.03947
286	CGE_286	CGE interneuron	NEUR	GABA	Cerebral cortex	Cerebral cortex: 70.6%, Hippocampus: 13.8%, Amygdala: 10.2%	2.00848e-09	8.12906e-10	0.0067418	0.03947
291	CGE_291	CGE interneuron	NEUR	GABA	Cerebral cortex	Cerebral cortex: 75.1%, Hippocampus: 14.3%, Amygdala: 7.1%	2.07933e-09	8.42137e-10	0.00677247	0.03947
290	CGE_290	CGE interneuron	NEUR	GABA	Cerebral cortex	Cerebral cortex: 83.0%, Hippocampus: 8.5%, Amygdala: 5.2%	1.97174e-09	8.04989e-10	0.00715476	0.0407203
101	DLCT6b_101	Deep-layer corticothalamic and 6b	NEUR	VGLUT1	Cerebral cortex	Cerebral cortex: 65.6%, Hippocampus: 29.5%, Amygdala: 4.8%	1.92543e-09	7.87789e-10	0.00726095	0.0408207
375	Splat_375	Splatter	NEUR	VGLUT2 VGLUT3	Thalamus	Thalamus: 94.3%, Midbrain: 5.4%, Pons: 0.1%	2.0095e-09	8.29204e-10	0.00768772	0.0426993
186	CA13_186	Hippocampal CA1-3	NEUR	VGLUT1	Hippocampus	Hippocampus: 98.7%, Cerebral cortex: 1.1%, Amygdala: 0.2%	1.80917e-09	7.54283e-10	0.00823043	0.0448277
334	Splat_334	Splatter	NEUR	CHOL VGLUT1 VGLUT2	Thalamus	Thalamus: 91.7%, Midbrain: 8.2%, Pons: 0.1%	1.85067e-09	7.74842e-10	0.0084599	0.0448277
437	Midi_437	Midbrain-derived inhibitory	NEUR	GABA	Thalamus	Thalamus: 85.5%, Midbrain: 13.8%, Pons: 0.5%	1.82128e-09	7.61712e-10	0.00840054	0.0448277
444	Midi_444	Midbrain-derived inhibitory	NEUR	GABA	Thalamus	Thalamus: 83.2%, Midbrain: 14.0%, Pons: 1.9%	1.97446e-09	8.24784e-10	0.00833481	0.0448277
138	ULIT_138	Upper-layer intratelencephalic	NEUR	VGLUT1 VGLUT2	Cerebral cortex	Cerebral cortex: 96.4%, Basal forebrain: 1.2%, Hippocampus: 1.2%	2.22101e-09	9.39824e-10	0.00905852	0.0474543
434	Midi_434	Midbrain-derived inhibitory	NEUR	GABA	Thalamus	Thalamus: 89.3%, Midbrain: 8.9%, Pons: 1.3%	1.89212e-09	8.0274e-10	0.00920967	0.047704
113	L5ET_113	Miscellaneous	NEUR	VGLUT1	Cerebral cortex	Cerebral cortex: 100.0%, Amygdala: 0.0%, Hippocampus: 0.0%	1.64368e-09	6.98666e-10	0.00932127	0.0477456
407	Amex_407	Amygdala excitatory	NEUR	VGLUT2 VGLUT3	Amygdala	Amygdala: 72.6%, Cerebral cortex: 23.5%, Hippocampus: 2.7%	1.61012e-09	6.8594e-10	0.00945441	0.0478954
98	DLCT6b_98	Deep-layer corticothalamic and 6b	NEUR	VGLUT1	Cerebral cortex	Cerebral cortex: 75.6%, Basal forebrain: 10.3%, Amygdala: 7.8%	1.62286e-09	7.03677e-10	0.0105481	0.0528162
304	CBI_304	Cerebellar inhibitory		GABA	Cerebellum	Cerebellum: 95.5%, Pons: 2.4%, Medulla: 1.8%	1.92188e-09	8.34709e-10	0.0106549	0.0528162
84	DLCT6b_84	Deep-layer corticothalamic and 6b	NEUR	VGLUT1 VGLUT2 VGLUT3	Hippocampus	Hippocampus: 98.5%, Amygdala: 0.8%, Cerebral cortex: 0.7%	1.65018e-09	7.29256e-10	0.0118233	0.0579847
187	CA13_187	Hippocampal CA1-3	NEUR	VGLUT1	Hippocampus	Hippocampus: 92.4%, Amygdala: 6.4%, Cerebral cortex: 1.1%	1.62288e-09	7.24731e-10	0.0125688	0.0609918
262	MGE_262	MGE interneuron	NEUR	GABA	Cerebral cortex	Cerebral cortex: 94.5%, Basal forebrain: 2.1%, Hippocampus: 1.8%	1.59065e-09	7.11837e-10	0.0127229	0.0610965
443	Midi_443	Midbrain-derived inhibitory	NEUR	GABA	Thalamus	Thalamus: 98.3%, Midbrain: 1.6%, Pons: 0.1%	1.66719e-09	7.50205e-10	0.0131311	0.0624067
111	DLCT6b_111	Deep-layer corticothalamic and 6b	NEUR	VGLUT1 VGLUT2	Hippocampus	Hippocampus: 92.5%, Amygdala: 6.3%, Cerebral cortex: 1.2%	1.7701e-09	8.03725e-10	0.0138195	0.065008
169	CA13_169	Hippocampal CA1-3	NEUR	VGLUT1	Hippocampus	Hippocampus: 98.4%, Cerebral cortex: 1.1%, Amygdala: 0.2%	1.61558e-09	7.401e-10	0.014521	0.0676182
86	DLNP_86	Deep-layer near-projecting	NEUR	VGLUT1 VGLUT2	Cerebral cortex	Cerebral cortex: 97.0%, Basal forebrain: 1.8%, Hippocampus: 1.1%	1.93879e-09	8.92499e-10	0.014916	0.0682282
265	LLC_265	LAMP5-LHX6 and Chandelier	NEUR	GABA	Cerebral cortex	Cerebral cortex: 72.8%, Amygdala: 17.1%, Hippocampus: 5.1%	1.52517e-09	7.03634e-10	0.0150961	0.0682282
427	MSN_427	Medium spiny neuron	NEUR	GABA	Amygdala	Amygdala: 56.6%, Hypothalamus: 19.3%, Thalamus: 14.0%	1.59086e-09	7.33151e-10	0.0150076	0.0682282
85	DLNP_85	Deep-layer near-projecting	NEUR	VGLUT1 VGLUT2 VGLUT3	Cerebral cortex, Basal forebrain	Cerebral cortex: 47.1%, Basal forebrain: 37.0%, Hypothalamus: 10.9%	1.77566e-09	8.22043e-10	0.0153843	0.0688561
440	Midi_440	Midbrain-derived inhibitory	NEUR	GABA	Thalamus	Thalamus: 87.1%, Midbrain: 10.2%, Pons: 1.9%	1.61656e-09	7.51324e-10	0.0157136	0.0696535
219	MSN_219	Medium spiny neuron	NEUR	GABA	Amygdala, Basal forebrain	Amygdala: 33.2%, Basal forebrain: 32.8%, Hypothalamus: 18.6%	1.7635e-09	8.26749e-10	0.01646	0.0722674
418	Splat_418	Splatter	NEUR	HDC VGLUT2	Hypothalamus	Hypothalamus: 99.3%, Midbrain: 0.5%, Thalamus: 0.1%	1.64071e-09	7.79234e-10	0.0176221	0.0766397
377	Splat_377	Splatter	NEUR	VGLUT2	Hypothalamus, Amygdala	Hypothalamus: 33.0%, Amygdala: 32.4%, Thalamus: 31.4%	1.78267e-09	8.55917e-10	0.0186364	0.0802933
307	CBI_307	Cerebellar inhibitory	NEUR	GABA	Cerebellum	Cerebellum: 70.3%, Medulla: 12.1%, Pons: 11.7%	1.97782e-09	9.53584e-10	0.0190354	0.081253
106	DLCT6b_106	Deep-layer corticothalamic and 6b	NEUR	VGLUT1	Cerebral cortex	Cerebral cortex: 99.0%, Hippocampus: 0.6%, Basal forebrain: 0.4%	1.84745e-09	8.93867e-10	0.0193763	0.0818268
435	Midi_435	Midbrain-derived inhibitory	NEUR	GABA	Midbrain	Midbrain: 54.9%, Thalamus: 43.2%, Pons: 0.8%	1.61352e-09	7.81904e-10	0.0195286	0.0818268
436	Midi_436	Midbrain-derived inhibitory	NEUR	GABA	Thalamus	Thalamus: 82.2%, Midbrain: 17.5%, Hypothalamus: 0.1%	1.64775e-09	7.99905e-10	0.0197023	0.0818268
221	MSN_221	Medium spiny neuron	NEUR	GABA	Basal forebrain	Basal forebrain: 78.8%, Amygdala: 9.0%, Cerebral cortex: 6.5%	1.66359e-09	8.17936e-10	0.0209818	0.0863625
224	EMSN_224	Eccentric medium spiny neuron	NEUR	GABA	Basal forebrain	Basal forebrain: 70.9%, Amygdala: 13.6%, Cerebral cortex: 8.2%	1.86663e-09	9.23613e-10	0.0216393	0.0882807
287	CGE_287	CGE interneuron	NEUR	GABA	Cerebral cortex	Cerebral cortex: 53.6%, Amygdala: 17.5%, Hippocampus: 15.0%	1.45281e-09	7.2195e-10	0.0220922	0.0893376
383	Splat_383	Splatter	NEUR	VGLUT2 VGLUT3	Hypothalamus	Hypothalamus: 68.0%, Midbrain: 24.6%, Thalamus: 6.6%	1.7311e-09	8.62514e-10	0.0223726	0.0896848
110	DLCT6b_110	Deep-layer corticothalamic and 6b	NEUR	VGLUT1	Cerebral cortex	Cerebral cortex: 84.7%, Basal forebrain: 6.3%, Amygdala: 5.0%	1.71634e-09	8.57883e-10	0.0227141	0.0902689
109	DLCT6b_109	Deep-layer corticothalamic and 6b	NEUR	VGLUT1	Cerebral cortex	Cerebral cortex: 94.0%, Hippocampus: 3.3%, Basal forebrain: 1.8%	1.78958e-09	9.05191e-10	0.0240197	0.0946419
166	Misc_166	Miscellaneous	NEUR	VGLUT1 VGLUT2	Cerebral cortex	Cerebral cortex: 79.4%, Hippocampus: 16.1%, Amygdala: 3.1%	1.13352e-09	5.75765e-10	0.0244931	0.0955386
278	CGE_278	CGE interneuron	NEUR	GABA VGLUT3	Cerebral cortex	Cerebral cortex: 78.0%, Amygdala: 10.4%, Hippocampus: 8.1%	1.83394e-09	9.32933e-10	0.0246618	0.0955386
255	MGE_255	MGE interneuron	NEUR	GABA	Cerebral cortex	Cerebral cortex: 67.2%, Amygdala: 13.0%, Hippocampus: 12.1%	1.42163e-09	7.29349e-10	0.025637	0.0976747
395	Splat_395	Splatter	NEUR	DA VGLUT2	Midbrain	Midbrain: 92.6%, Hypothalamus: 6.5%, Thalamus: 0.7%	1.83181e-09	9.39452e-10	0.0255956	0.0976747
261	MGE_261	MGE interneuron	NEUR	GABA	Cerebral cortex	Cerebral cortex: 95.5%, Hippocampus: 1.4%, Basal forebrain: 1.4%	1.27281e-09	6.56045e-10	0.0261824	0.0989351
258	MGE_258	MGE interneuron	NEUR	GABA VGLUT3	Cerebral cortex	Cerebral cortex: 80.1%, Hippocampus: 6.7%, Amygdala: 6.3%	1.27528e-09	6.63588e-10	0.027316	0.102379
183	CA13_183	Hippocampal CA1-3	NEUR	VGLUT1	Hippocampus	Hippocampus: 99.9%, Amygdala: 0.0%, Cerebral cortex: 0.0%	1.49643e-09	7.89656e-10	0.0290432	0.107975
216	MSN_216	Medium spiny neuron	NEUR	GABA	Basal forebrain, Amygdala	Basal forebrain: 40.9%, Amygdala: 26.3%, Hypothalamus: 18.3%	1.49394e-09	8.02652e-10	0.0313538	0.114915
266	LLC_266	LAMP5-LHX6 and Chandelier	NEUR	GABA	Amygdala, Hippocampus	Amygdala: 42.8%, Hippocampus: 27.1%, Cerebral cortex: 25.1%	1.16435e-09	6.25833e-10	0.0314085	0.114915
100	DLCT6b_100	Deep-layer corticothalamic and 6b	NEUR	VGLUT1	Cerebral cortex	Cerebral cortex: 63.0%, Amygdala: 27.0%, Basal forebrain: 5.9%	1.46475e-09	7.95421e-10	0.0327755	0.115556
180	CA13_180	Hippocampal CA1-3	NEUR	VGLUT1	Hippocampus	Hippocampus: 99.6%, Cerebral cortex: 0.4%, Amygdala: 0.0%	1.37236e-09	7.46971e-10	0.0330877	0.115556
195	CA4_195	Hippocampal CA4	NEUR	VGLUT1	Hippocampus	Hippocampus: 99.4%, Thalamus: 0.5%, Cerebral cortex: 0.1%	1.62587e-09	8.83742e-10	0.0329022	0.115556
264	LLC_264	LAMP5-LHX6 and Chandelier		GABA	Cerebral cortex	Cerebral cortex: 84.5%, Amygdala: 5.7%, Basal forebrain: 4.7%	1.3405e-09	7.26114e-10	0.0324369	0.115556
281	CGE_281	CGE interneuron	NEUR	GABA	Cerebral cortex	Cerebral cortex: 70.5%, Amygdala: 13.0%, Hippocampus: 10.6%	1.65772e-09	8.9416e-10	0.031874	0.115556
450	Thex_450	Thalamic excitatory		VGLUT2	Thalamus	Thalamus: 99.9%, Basal forebrain: 0.0%, Hypothalamus: 0.0%	1.2482e-09	6.74979e-10	0.032211	0.115556
305	CBI_305	Cerebellar inhibitory	NEUR	GABA	Cerebellum	Cerebellum: 88.0%, Pons: 4.7%, Midbrain: 3.7%	1.51242e-09	8.25587e-10	0.0334807	0.11605
292	CGE_292	CGE interneuron	NEUR	GABA	Cerebral cortex	Cerebral cortex: 86.1%, Hippocampus: 7.4%, Amygdala: 3.1%	1.2937e-09	7.08045e-10	0.0338389	0.116416
257	MGE_257	MGE interneuron	NEUR	GABA	Cerebral cortex	Cerebral cortex: 73.5%, Hippocampus: 19.7%, Amygdala: 3.5%	1.16379e-09	6.42408e-10	0.0350233	0.119598
226	EMSN_226	Eccentric medium spiny neuron	NEUR	GABA	Basal forebrain, Amygdala	Basal forebrain: 33.6%, Amygdala: 33.3%, Hypothalamus: 19.3%	1.44658e-09	8.00912e-10	0.0354462	0.120152
217	MSN_217	Medium spiny neuron	NEUR	GABA	Amygdala	Amygdala: 69.5%, Basal forebrain: 15.7%, Hypothalamus: 7.4%	1.32151e-09	7.37172e-10	0.0365123	0.122862
424	Splat_424	Splatter	NEUR	GABA	Amygdala, Hypothalamus	Amygdala: 34.9%, Hypothalamus: 32.8%, Thalamus: 29.6%	1.39158e-09	7.80942e-10	0.0373804	0.124872
201	DG_201	Hippocampal dentate gyrus	NEUR	VGLUT1	Hippocampus	Hippocampus: 99.9%, Midbrain: 0.1%, Thalamus: 0.0%	1.30253e-09	7.33918e-10	0.0379691	0.125027
457	Thex_457	Thalamic excitatory	NEUR	VGLUT2	Thalamus	Thalamus: 98.3%, Amygdala: 1.4%, Cerebral cortex: 0.3%	1.1992e-09	6.74564e-10	0.0377236	0.125027
222	EMSN_222	Eccentric medium spiny neuron	NEUR	GABA	Basal forebrain	Basal forebrain: 93.9%, Thalamus: 1.9%, Cerebral cortex: 1.8%	1.54242e-09	8.72438e-10	0.0385355	0.125705
364	Splat_364	Splatter	NEUR	VGLUT2	Midbrain	Midbrain: 99.6%, Thalamus: 0.2%, Medulla: 0.1%	1.52186e-09	8.61886e-10	0.0387204	0.125705
223	EMSN_223	Eccentric medium spiny neuron	NEUR	GABA	Basal forebrain	Basal forebrain: 74.1%, Amygdala: 12.2%, Thalamus: 9.6%	1.6109e-09	9.19867e-10	0.0399534	0.128801
378	Splat_378	Splatter	NEUR	HDC VGLUT2	Amygdala, Basal forebrain	Amygdala: 29.4%, Basal forebrain: 25.2%, Hypothalamus: 22.3%	1.4025e-09	8.14516e-10	0.0425456	0.135419
382	Splat_382	Splatter	NEUR	VGLUT2	Amygdala, Hypothalamus	Amygdala: 32.1%, Hypothalamus: 30.4%, Basal forebrain: 21.9%	1.34503e-09	7.81381e-10	0.0425938	0.135419
131	ULIT_131	Upper-layer intratelencephalic	NEUR	VGLUT1 VGLUT2	Cerebral cortex	Cerebral cortex: 99.9%, Hypothalamus: 0.0%, Basal forebrain: 0.0%	1.28416e-09	7.50608e-10	0.0435563	0.13753
198	CA4_198	Hippocampal CA4	NEUR	VGLUT1 VGLUT2	Hippocampus	Hippocampus: 89.9%, Midbrain: 10.1%, Cerebral cortex: 0.0%	1.22475e-09	7.18705e-10	0.0441806	0.138553
156	Amex_156	Amygdala excitatory	NEUR	VGLUT1 VGLUT2	Amygdala	Amygdala: 78.4%, Hippocampus: 19.2%, Cerebral cortex: 2.3%	1.046e-09	6.29269e-10	0.0482313	0.145349
227	EMSN_227	Eccentric medium spiny neuron	NEUR	GABA	Amygdala	Amygdala: 52.6%, Basal forebrain: 20.6%, Hypothalamus: 20.3%	1.41402e-09	8.49102e-10	0.0479249	0.145349
284	CGE_284	CGE interneuron	NEUR	GABA	Cerebral cortex	Cerebral cortex: 74.7%, Amygdala: 9.9%, Hippocampus: 9.3%	1.40075e-09	8.35727e-10	0.0468604	0.145349
410	Splat_410	Splatter	NEUR	VGLUT2	Hypothalamus	Hypothalamus: 82.0%, Thalamus: 11.6%, Amygdala: 5.2%	1.54545e-09	9.29776e-10	0.0482394	0.145349
416	Splat_416	Splatter	NEUR	GABA	Hypothalamus	Hypothalamus: 65.4%, Thalamus: 17.9%, Amygdala: 8.1%	1.63805e-09	9.80442e-10	0.0473876	0.145349
449	Thex_449	Thalamic excitatory		VGLUT2	Thalamus	Thalamus: 98.7%, Amygdala: 1.0%, Midbrain: 0.3%	1.19085e-09	7.15663e-10	0.0480581	0.145349
269	LLC_269	LAMP5-LHX6 and Chandelier	NEUR	GABA	Cerebral cortex, Hippocampus	Cerebral cortex: 43.7%, Hippocampus: 25.7%, Amygdala: 22.8%	1.09263e-09	6.58665e-10	0.0485729	0.145403
406	Amex_406	Amygdala excitatory	NEUR	VGLUT1 VGLUT2	Amygdala	Amygdala: 50.5%, Cerebral cortex: 46.9%, Hypothalamus: 2.4%	1.11039e-09	6.76676e-10	0.0504049	0.149914
441	Midi_441	Midbrain-derived inhibitory	NEUR	GABA	Thalamus	Thalamus: 89.9%, Midbrain: 8.8%, Pons: 0.7%	1.30038e-09	7.94805e-10	0.0509095	0.150444
105	DLCT6b_105	Deep-layer corticothalamic and 6b	NEUR	VGLUT1	Cerebral cortex	Cerebral cortex: 80.5%, Basal forebrain: 8.4%, Hippocampus: 7.2%	1.38733e-09	8.59472e-10	0.0532455	0.156345
197	CA4_197	Hippocampal CA4	NEUR	VGLUT1	Hippocampus	Hippocampus: 99.7%, Midbrain: 0.3%, Cerebral cortex: 0.0%	1.31072e-09	8.13938e-10	0.0536616	0.15657
306	CBI_306	Cerebellar inhibitory		GABA	Cerebellum	Cerebellum: 91.6%, Pons: 3.4%, Medulla: 3.3%	1.38637e-09	8.6646e-10	0.0547952	0.157911
422	Splat_422	Splatter	NEUR	GABA	Hypothalamus, Amygdala	Hypothalamus: 44.2%, Amygdala: 23.2%, Thalamus: 20.2%	1.27929e-09	7.99589e-10	0.0548065	0.157911
157	Amex_157	Amygdala excitatory	NEUR	VGLUT1 VGLUT2	Amygdala	Amygdala: 65.8%, Cerebral cortex: 28.7%, Hippocampus: 5.5%	1.18298e-09	7.42414e-10	0.0555322	0.158701
231	EMSN_231	Eccentric medium spiny neuron	NEUR	GABA	Amygdala	Amygdala: 60.2%, Basal forebrain: 16.4%, Cerebral cortex: 13.7%	1.38699e-09	8.716e-10	0.055769	0.158701
190	CA4_190	Hippocampal CA4	NEUR	VGLUT1	Hippocampus	Hippocampus: 100.0%, Cerebral cortex: 0.0%, Amygdala: 0.0%	1.13581e-09	7.18696e-10	0.057011	0.159399
191	CA4_191	Hippocampal CA4	NEUR	VGLUT1	Hippocampus	Hippocampus: 98.1%, Cerebral cortex: 1.6%, Midbrain: 0.2%	1.2046e-09	7.63855e-10	0.0573976	0.159399
203	DG_203	Hippocampal dentate gyrus	NEUR	VGLUT1	Hippocampus	Hippocampus: 98.3%, Midbrain: 1.4%, Cerebral cortex: 0.2%	1.18911e-09	7.49997e-10	0.0564283	0.159399
409	Splat_409	Splatter	NEUR	GABA	Basal forebrain	Basal forebrain: 66.5%, Amygdala: 14.2%, Thalamus: 9.9%	1.29854e-09	8.2301e-10	0.0573069	0.159399
99	DLCT6b_99	Deep-layer corticothalamic and 6b	NEUR	VGLUT1	Cerebral cortex	Cerebral cortex: 80.0%, Basal forebrain: 11.2%, Hippocampus: 6.5%	1.14176e-09	7.26588e-10	0.0580442	0.160156
236	MGE_236	MGE interneuron	NEUR	GABA	Hippocampus	Hippocampus: 61.2%, Cerebral cortex: 21.0%, Amygdala: 16.5%	1.03844e-09	6.62043e-10	0.0583776	0.160156
303	CBI_303	Cerebellar inhibitory		GABA	Cerebellum	Cerebellum: 96.8%, Pons: 1.5%, Medulla: 1.0%	1.27602e-09	8.14996e-10	0.0587124	0.160156
280	CGE_280	CGE interneuron	NEUR	GABA	Cerebral cortex	Cerebral cortex: 73.7%, Amygdala: 13.3%, Hippocampus: 7.8%	1.41077e-09	9.04366e-10	0.0593854	0.161039
376	Splat_376	Splatter	NEUR	VGLUT2	Hypothalamus	Hypothalamus: 51.0%, Midbrain: 37.9%, Thalamus: 6.6%	1.18431e-09	7.63841e-10	0.0605144	0.163141
97	DLCT6b_97	Deep-layer corticothalamic and 6b	NEUR	VGLUT1	Cerebral cortex	Cerebral cortex: 54.4%, Hippocampus: 42.5%, Amygdala: 2.1%	1.05664e-09	6.8815e-10	0.0623326	0.167066
360	Splat_360	Splatter	NEUR	GABA	Midbrain	Midbrain: 99.1%, Pons: 0.8%, Thalamus: 0.1%	1.40898e-09	9.2047e-10	0.062919	0.167663
270	LLC_270	LAMP5-LHX6 and Chandelier	NEUR	GABA	Cerebral cortex	Cerebral cortex: 86.2%, Hippocampus: 6.7%, Thalamus: 3.3%	1.05186e-09	6.90652e-10	0.0638798	0.169245
192	CA4_192	Hippocampal CA4	NEUR	VGLUT1	Hippocampus	Hippocampus: 99.6%, Cerebral cortex: 0.4%, Amygdala: 0.0%	1.40787e-09	9.26207e-10	0.0642506	0.169254
107	DLCT6b_107	Deep-layer corticothalamic and 6b	NEUR	VGLUT1	Cerebral cortex	Cerebral cortex: 100.0%, Amygdala: 0.0%, Hippocampus: 0.0%	1.43476e-09	9.47589e-10	0.0649979	0.17025
442	Midi_442	Midbrain-derived inhibitory	NEUR	GABA	Thalamus	Thalamus: 99.1%, Midbrain: 0.8%, Pons: 0.1%	1.147e-09	7.60956e-10	0.0658655	0.171548
274	LLC_274	LAMP5-LHX6 and Chandelier	NEUR	GABA	Cerebral cortex	Cerebral cortex: 84.6%, Basal forebrain: 5.9%, Hippocampus: 3.1%	1.18148e-09	7.86766e-10	0.0665877	0.172455
176	Misc_176	Miscellaneous	NEUR	VGLUT1 VGLUT2	Hippocampus	Hippocampus: 98.8%, Cerebral cortex: 1.0%, Thalamus: 0.2%	1.3317e-09	8.90939e-10	0.067494	0.172877
420	Splat_420	Splatter	NEUR	VGLUT2	Thalamus, Hypothalamus	Thalamus: 46.3%, Hypothalamus: 26.8%, Amygdala: 24.7%	1.20355e-09	8.0678e-10	0.067876	0.172877
430	MSN_430	Medium spiny neuron	NEUR	GABA	Amygdala	Amygdala: 87.9%, Hypothalamus: 6.5%, Thalamus: 3.4%	1.05655e-09	7.07385e-10	0.0676403	0.172877
184	CA13_184	Hippocampal CA1-3	NEUR	VGLUT1	Hippocampus	Hippocampus: 100.0%, Amygdala: 0.0%, Cerebral cortex: 0.0%	1.12439e-09	7.60653e-10	0.0696791	0.174577
239	MGE_239	MGE interneuron	NEUR	GABA	Cerebral cortex	Cerebral cortex: 95.4%, Hippocampus: 1.5%, Basal forebrain: 1.2%	1.04956e-09	7.08018e-10	0.0691177	0.174577
433	Midi_433	Midbrain-derived inhibitory	NEUR	GABA	Midbrain	Midbrain: 89.4%, Thalamus: 8.3%, Hypothalamus: 1.3%	1.23207e-09	8.33115e-10	0.0695866	0.174577
253	MGE_253	MGE interneuron	NEUR	GABA	Cerebral cortex	Cerebral cortex: 81.1%, Amygdala: 8.4%, Basal forebrain: 6.1%	1.20154e-09	8.1659e-10	0.0705905	0.175695
453	Thex_453	Thalamic excitatory		VGLUT2	Thalamus	Thalamus: 82.7%, Midbrain: 17.3%, Cerebral cortex: 0.0%	1.11781e-09	7.60826e-10	0.0708877	0.175695
193	CA4_193	Hippocampal CA4	NEUR	VGLUT1	Hippocampus	Hippocampus: 98.3%, Amygdala: 0.9%, Cerebral cortex: 0.5%	1.26719e-09	8.64663e-10	0.0713876	0.175988
372	Thex_372	Thalamic excitatory	NEUR	VGLUT2	Midbrain	Midbrain: 53.2%, Thalamus: 44.2%, Cerebral cortex: 2.5%	1.28631e-09	8.82031e-10	0.0723713	0.177464
234	EMSN_234	Eccentric medium spiny neuron	NEUR	GABA	Amygdala	Amygdala: 75.9%, Cerebral cortex: 14.6%, Thalamus: 5.4%	1.17404e-09	8.07554e-10	0.0729969	0.178051
432	Splat_432	Splatter	NEUR	HDC	Hypothalamus	Hypothalamus: 79.8%, Midbrain: 19.6%, Thalamus: 0.6%	1.10295e-09	7.70493e-10	0.0761455	0.184753
194	CA4_194	Hippocampal CA4	NEUR	VGLUT1	Hippocampus	Hippocampus: 99.8%, Cerebral cortex: 0.2%, Amygdala: 0.0%	1.3077e-09	9.20001e-10	0.0775984	0.186429
212	MSN_212	Medium spiny neuron	NEUR	GABA	Basal forebrain	Basal forebrain: 90.4%, Cerebral cortex: 3.6%, Amygdala: 3.6%	1.14459e-09	8.07008e-10	0.0780496	0.186429
385	Splat_385	Splatter	NEUR	VGLUT2	Hypothalamus	Hypothalamus: 93.4%, Midbrain: 4.5%, Amygdala: 0.8%	1.06324e-09	7.48299e-10	0.0776756	0.186429
232	EMSN_232	Eccentric medium spiny neuron	NEUR	GABA	Basal forebrain, Amygdala	Basal forebrain: 32.8%, Amygdala: 30.3%, Hypothalamus: 20.9%	1.33303e-09	9.46121e-10	0.0794259	0.187961
293	CGE_293	CGE interneuron	NEUR	GABA	Cerebral cortex	Cerebral cortex: 70.3%, Hippocampus: 15.1%, Amygdala: 8.5%	1.07077e-09	7.6027e-10	0.0795061	0.187961
133	ULIT_133	Upper-layer intratelencephalic	NEUR	VGLUT1 VGLUT2	Cerebral cortex	Cerebral cortex: 100.0%, Basal forebrain: 0.0%, Hypothalamus: 0.0%	1.11941e-09	8.00567e-10	0.0810151	0.190551
267	LLC_267	LAMP5-LHX6 and Chandelier	NEUR	GABA VGLUT3	Hippocampus	Hippocampus: 80.6%, Cerebral cortex: 13.8%, Amygdala: 1.9%	1.0187e-09	7.33612e-10	0.0824753	0.193001
150	DLIT_150	Deep-layer intratelencephalic	NEUR	VGLUT1 VGLUT2	Cerebral cortex	Cerebral cortex: 95.3%, Hippocampus: 2.2%, Basal forebrain: 1.3%	1.06375e-09	7.69447e-10	0.0834111	0.194205
207	MSN_207	Medium spiny neuron	NEUR	GABA	Basal forebrain	Basal forebrain: 92.9%, Thalamus: 4.1%, Amygdala: 1.9%	1.20033e-09	8.72849e-10	0.0845376	0.194479
354	Splat_354	Splatter	NEUR	GABA	Midbrain	Midbrain: 86.4%, Thalamus: 9.6%, Pons: 2.2%	1.16068e-09	8.43117e-10	0.084309	0.194479
423	Splat_423	Splatter	NEUR	GABA	Amygdala	Amygdala: 50.6%, Thalamus: 19.8%, Hypothalamus: 15.4%	1.04399e-09	7.60079e-10	0.0847943	0.194479
439	Midi_439	Midbrain-derived inhibitory	NEUR	GABA	Midbrain	Midbrain: 52.8%, Thalamus: 31.3%, Pons: 10.7%	1.16074e-09	8.47761e-10	0.0854704	0.195059
273	LLC_273	LAMP5-LHX6 and Chandelier	NEUR	GABA	Amygdala, Cerebral cortex	Amygdala: 44.9%, Cerebral cortex: 33.4%, Hippocampus: 7.3%	1.02149e-09	7.52335e-10	0.0872695	0.198183
237	Splat_237	Splatter	NEUR	GABA	Amygdala	Amygdala: 57.4%, Cerebral cortex: 20.2%, Basal forebrain: 8.4%	8.53923e-10	6.35751e-10	0.0896081	0.201578
282	CGE_282	CGE interneuron	NEUR	GABA	Cerebral cortex	Cerebral cortex: 82.6%, Hippocampus: 11.9%, Amygdala: 2.2%	1.21818e-09	9.07071e-10	0.0896386	0.201578
130	ULIT_130	Upper-layer intratelencephalic	NEUR	VGLUT1 VGLUT2	Cerebral cortex	Cerebral cortex: 97.8%, Amygdala: 0.7%, Basal forebrain: 0.7%	1.01627e-09	7.66638e-10	0.0924833	0.205965
228	EMSN_228	Eccentric medium spiny neuron	NEUR	GABA	Amygdala	Amygdala: 83.7%, Cerebral cortex: 12.2%, Thalamus: 1.9%	1.02555e-09	7.72552e-10	0.0921735	0.205965
451	Thex_451	Thalamic excitatory		VGLUT2	Thalamus	Thalamus: 99.9%, Midbrain: 0.1%, Hypothalamus: 0.0%	8.51761e-10	6.4816e-10	0.0944027	0.209229
104	DLCT6b_104	Deep-layer corticothalamic and 6b	NEUR	VGLUT1	Cerebral cortex, Hippocampus	Cerebral cortex: 47.1%, Hippocampus: 34.6%, Amygdala: 18.1%	8.29565e-10	6.3341e-10	0.0951517	0.20988
206	MSN_206	Medium spiny neuron	NEUR		Hippocampus	Hippocampus: 97.1%, Thalamus: 2.3%, Cerebral cortex: 0.6%	9.67615e-10	7.54361e-10	0.0997995	0.217807
271	LLC_271	LAMP5-LHX6 and Chandelier	NEUR	GABA	Cerebral cortex	Cerebral cortex: 63.9%, Amygdala: 16.6%, Hippocampus: 9.9%	9.77822e-10	7.61506e-10	0.0995598	0.217807
429	Splat_429	Splatter	NEUR	GABA	Basal forebrain	Basal forebrain: 55.9%, Amygdala: 24.1%, Thalamus: 12.9%	9.99548e-10	7.80517e-10	0.100163	0.217807
240	MGE_240	MGE interneuron	NEUR	GABA	Cerebral cortex	Cerebral cortex: 92.3%, Amygdala: 3.0%, Hippocampus: 2.3%	9.15424e-10	7.20737e-10	0.102021	0.219774
272	LLC_272	LAMP5-LHX6 and Chandelier	NEUR	GABA	Cerebral cortex	Cerebral cortex: 67.5%, Amygdala: 16.1%, Basal forebrain: 7.8%	8.54786e-10	6.71651e-10	0.101569	0.219774
421	Splat_421	Splatter	NEUR	GABA	Hypothalamus	Hypothalamus: 64.1%, Amygdala: 19.7%, Thalamus: 14.8%	9.59687e-10	7.61041e-10	0.103651	0.222247
114	L5ET_114	Miscellaneous	NEUR	VGLUT1	Cerebral cortex	Cerebral cortex: 98.4%, Hippocampus: 1.2%, Basal forebrain: 0.3%	9.20224e-10	7.3467e-10	0.105182	0.22345
426	EMSN_426	Eccentric medium spiny neuron	NEUR	GABA	Amygdala	Amygdala: 81.9%, Cerebral cortex: 10.0%, Thalamus: 3.2%	9.74066e-10	7.77348e-10	0.105092	0.22345
329	Mmb_329	Mammillary body	NEUR	HDC VGLUT2	Hypothalamus	Hypothalamus: 99.7%, Midbrain: 0.3%, Thalamus: 0.1%	8.48494e-10	6.85439e-10	0.107879	0.22813
295	CGE_295	CGE interneuron	NEUR	GABA	Cerebral cortex	Cerebral cortex: 67.0%, Amygdala: 17.8%, Hippocampus: 8.6%	8.87916e-10	7.26215e-10	0.110729	0.233087
102	DLCT6b_102	Deep-layer corticothalamic and 6b	NEUR	VGLUT1	Amygdala	Amygdala: 66.6%, Cerebral cortex: 28.9%, Hippocampus: 4.2%	8.01259e-10	6.58751e-10	0.111929	0.234543
230	EMSN_230	Eccentric medium spiny neuron	NEUR	GABA	Amygdala, Basal forebrain	Amygdala: 41.5%, Basal forebrain: 26.8%, Cerebral cortex: 15.8%	1.00397e-09	8.27781e-10	0.112595	0.234871
400	Splat_400	Splatter	NEUR	CHOL VGLUT3	Basal forebrain	Basal forebrain: 54.0%, Amygdala: 22.9%, Hypothalamus: 14.7%	9.45552e-10	7.82673e-10	0.113503	0.235698
285	CGE_285	CGE interneuron	NEUR	GABA	Cerebral cortex	Cerebral cortex: 62.9%, Hippocampus: 22.3%, Amygdala: 9.5%	8.89067e-10	7.47933e-10	0.117279	0.242447
309	URL_309	Upper rhombic lip	NEUR	VGLUT1 VGLUT2	Pons	Pons: 89.0%, Cerebellum: 8.6%, Medulla: 1.6%	1.06233e-09	9.02628e-10	0.119611	0.246164
396	Splat_396	Splatter	NEUR	VGLUT3	Pons	Pons: 66.2%, Midbrain: 31.2%, Hypothalamus: 1.2%	8.95089e-10	7.99586e-10	0.131476	0.26938
196	CA4_196	Hippocampal CA4	NEUR	VGLUT1	Hippocampus	Hippocampus: 99.9%, Midbrain: 0.1%, Cerebral cortex: 0.0%	8.49534e-10	7.62217e-10	0.13252	0.270318
103	DLCT6b_103	Deep-layer corticothalamic and 6b	NEUR	VGLUT1	Cerebral cortex	Cerebral cortex: 62.0%, Hippocampus: 25.8%, Amygdala: 12.1%	7.38035e-10	6.64882e-10	0.133494	0.270765
363	Splat_363	Splatter	NEUR	VGLUT2	Thalamus	Thalamus: 64.4%, Basal forebrain: 20.9%, Hypothalamus: 7.4%	8.76081e-10	7.90631e-10	0.133914	0.270765
419	Amex_419	Amygdala excitatory	NEUR	VGLUT1 VGLUT2	Amygdala	Amygdala: 78.9%, Cerebral cortex: 14.0%, Thalamus: 5.1%	6.86312e-10	6.22366e-10	0.135069	0.271907
263	MGE_263	MGE interneuron	NEUR	GABA	Cerebral cortex	Cerebral cortex: 98.5%, Basal forebrain: 0.6%, Hippocampus: 0.4%	7.79965e-10	7.19475e-10	0.139166	0.278936
199	DG_199	Hippocampal dentate gyrus	NEUR	VGLUT1	Hippocampus	Hippocampus: 96.8%, Thalamus: 3.2%, Cerebral cortex: 0.0%	9.17018e-10	8.64512e-10	0.144405	0.288185
229	EMSN_229	Eccentric medium spiny neuron	NEUR	GABA	Amygdala	Amygdala: 56.1%, Basal forebrain: 28.8%, Cerebral cortex: 11.2%	8.55176e-10	8.13715e-10	0.14664	0.291384
200	DG_200	Hippocampal dentate gyrus	NEUR	VGLUT1	Hippocampus	Hippocampus: 99.4%, Thalamus: 0.5%, Midbrain: 0.1%	7.42148e-10	7.10043e-10	0.147962	0.292749
268	LLC_268	LAMP5-LHX6 and Chandelier	NEUR	GABA	Hippocampus	Hippocampus: 95.5%, Cerebral cortex: 2.4%, Amygdala: 1.1%	6.09308e-10	5.91127e-10	0.151327	0.297642
417	Splat_417	Splatter	NEUR	GABA HDC	Hypothalamus	Hypothalamus: 95.8%, Midbrain: 4.0%, Amygdala: 0.1%	8.33841e-10	8.10295e-10	0.151726	0.297642
249	MGE_249	MGE interneuron	NEUR	GABA	Cerebral cortex	Cerebral cortex: 61.8%, Hippocampus: 23.3%, Amygdala: 10.2%	6.45951e-10	6.35554e-10	0.154729	0.302246
252	MGE_252	MGE interneuron	NEUR	GABA VGLUT3	Cerebral cortex	Cerebral cortex: 85.8%, Hippocampus: 8.0%, Basal forebrain: 3.6%	6.48998e-10	6.60247e-10	0.162813	0.316695
300	CBI_300	Cerebellar inhibitory	NEUR	GABA	Cerebellum	Cerebellum: 61.4%, Pons: 32.9%, Midbrain: 3.2%	8.1054e-10	8.3734e-10	0.166524	0.322552
456	Thex_456	Thalamic excitatory	NEUR	VGLUT2	Thalamus	Thalamus: 99.8%, Hippocampus: 0.2%, Cerebral cortex: 0.0%	7.27304e-10	7.63001e-10	0.170241	0.328372
246	MGE_246	MGE interneuron	NEUR	GABA	Hippocampus	Hippocampus: 72.3%, Cerebral cortex: 16.5%, Amygdala: 8.9%	7.35982e-10	7.88947e-10	0.175444	0.334214
308	URL_308	Upper rhombic lip		VGLUT1	Cerebellum	Cerebellum: 84.5%, Pons: 10.2%, Medulla: 3.6%	8.3163e-10	8.89799e-10	0.17499	0.334214
455	Thex_455	Thalamic excitatory	NEUR	VGLUT2	Thalamus	Thalamus: 97.9%, Midbrain: 2.1%, Cerebral cortex: 0.0%	8.28277e-10	8.82868e-10	0.174079	0.334214
381	Splat_381	Splatter	NEUR	GABA	Pons	Pons: 83.9%, Midbrain: 15.4%, Medulla: 0.5%	7.19691e-10	7.86258e-10	0.180008	0.341496
459	Thex_459	Thalamic excitatory	NEUR	VGLUT2	Thalamus	Thalamus: 89.9%, Amygdala: 9.2%, Midbrain: 0.6%	7.4126e-10	8.14835e-10	0.181489	0.342895
254	MGE_254	MGE interneuron	NEUR	GABA VGLUT3	Cerebral cortex	Cerebral cortex: 77.9%, Hippocampus: 13.0%, Amygdala: 4.5%	6.32062e-10	7.09747e-10	0.186586	0.351087
279	CGE_279	CGE interneuron	NEUR	GABA VGLUT3	Cerebral cortex	Cerebral cortex: 54.6%, Hippocampus: 26.0%, Amygdala: 14.6%	7.33269e-10	8.30508e-10	0.188641	0.35351
387	Splat_387	Splatter	NEUR	VGLUT2	Pons	Pons: 89.9%, Midbrain: 8.9%, Medulla: 0.7%	7.41042e-10	8.46995e-10	0.190812	0.354695
393	Splat_393	Splatter	NEUR	GABA	Thalamus	Thalamus: 76.5%, Hypothalamus: 10.6%, Midbrain: 6.0%	6.17377e-10	7.04815e-10	0.190531	0.354695
163	CA13_163	Hippocampal CA1-3	NEUR	VGLUT1 VGLUT2	Amygdala	Amygdala: 93.5%, Hippocampus: 5.9%, Hypothalamus: 0.4%	5.81575e-10	6.70126e-10	0.192736	0.355405
448	Thex_448	Thalamic excitatory	NEUR	VGLUT2	Thalamus	Thalamus: 99.7%, Amygdala: 0.3%, Basal forebrain: 0.0%	5.43055e-10	6.24948e-10	0.192435	0.355405
388	Splat_388	Splatter	NEUR	VGLUT2	Pons	Pons: 90.9%, Hypothalamus: 4.1%, Amygdala: 3.6%	7.00542e-10	8.17586e-10	0.195766	0.359554
218	MSN_218	Medium spiny neuron	NEUR		Basal forebrain	Basal forebrain: 50.9%, Amygdala: 22.3%, Hypothalamus: 18.5%	6.63476e-10	7.86862e-10	0.19956	0.363086
248	MGE_248	MGE interneuron	NEUR	GABA	Cerebral cortex	Cerebral cortex: 78.8%, Hippocampus: 12.5%, Amygdala: 5.0%	5.74181e-10	6.79564e-10	0.199076	0.363086
412	Splat_412	Splatter	NEUR	GABA HDC VGLUT2	Hypothalamus	Hypothalamus: 97.4%, Midbrain: 2.2%, Thalamus: 0.3%	6.92245e-10	8.22694e-10	0.200052	0.363086
336	Splat_336	Splatter	NEUR	VGLUT2 VGLUT3	Midbrain	Midbrain: 91.5%, Thalamus: 8.1%, Medulla: 0.3%	6.77834e-10	8.12558e-10	0.202085	0.365338
211	MSN_211	Medium spiny neuron	NEUR	GABA	Basal forebrain	Basal forebrain: 85.7%, Amygdala: 6.3%, Cerebral cortex: 4.2%	6.84873e-10	8.24881e-10	0.203194	0.365907
355	Splat_355	Splatter	NEUR	GABA	Midbrain	Midbrain: 87.7%, Pons: 9.3%, Thalamus: 2.4%	6.48295e-10	8.07127e-10	0.210926	0.377733
414	Splat_414	Splatter	NEUR	VGLUT2	Hypothalamus	Hypothalamus: 90.6%, Midbrain: 8.5%, Thalamus: 0.8%	6.17767e-10	7.70692e-10	0.211399	0.377733
294	CGE_294	CGE interneuron	NEUR	GABA	Cerebral cortex	Cerebral cortex: 64.4%, Hippocampus: 14.7%, Amygdala: 10.8%	6.45064e-10	8.23383e-10	0.216687	0.385686
408	Amex_408	Amygdala excitatory	NEUR	VGLUT1 VGLUT2	Cerebral cortex	Cerebral cortex: 82.2%, Amygdala: 13.3%, Hypothalamus: 4.4%	5.59412e-10	8.7048e-10	0.260226	0.461401
413	Splat_413	Splatter	NEUR	VGLUT2	Hypothalamus	Hypothalamus: 92.1%, Midbrain: 5.8%, Pons: 1.4%	5.05379e-10	7.90658e-10	0.26135	0.461619
335	Splat_335	Splatter	NEUR	VGLUT2	Medulla	Medulla: 78.3%, Pons: 15.9%, Midbrain: 4.8%	4.96693e-10	8.08981e-10	0.269616	0.474401
132	Misc_132	Miscellaneous	NEUR	VGLUT1 VGLUT2	Cerebral cortex	Cerebral cortex: 98.4%, Hippocampus: 0.8%, Midbrain: 0.8%	5.06624e-10	8.44757e-10	0.274344	0.47546
296	CGE_296	CGE interneuron	NEUR	GABA	Cerebral cortex	Cerebral cortex: 72.9%, Amygdala: 10.5%, Hippocampus: 9.0%	5.22407e-10	8.62149e-10	0.272278	0.47546
386	Splat_386	Splatter	NEUR	VGLUT2	Medulla	Medulla: 98.2%, Pons: 1.2%, Midbrain: 0.6%	4.93186e-10	8.15649e-10	0.272704	0.47546
402	Splat_402	Splatter	NEUR	GABA	Midbrain	Midbrain: 58.2%, Hypothalamus: 41.6%, Amygdala: 0.1%	4.66395e-10	7.76284e-10	0.273985	0.47546
458	Thex_458	Thalamic excitatory	NEUR	VGLUT2	Thalamus	Thalamus: 93.6%, Midbrain: 6.4%, Amygdala: 0.0%	4.81506e-10	8.09097e-10	0.275883	0.476338
32	OPC_32	Oligodendrocyte precursor	OPC		Hypothalamus	Hypothalamus: 54.7%, Thalamus: 16.6%, Amygdala: 8.5%	4.08843e-10	6.90824e-10	0.276986	0.476457
243	MGE_243	MGE interneuron	NEUR	GABA	Cerebral cortex	Cerebral cortex: 96.3%, Hippocampus: 1.4%, Basal forebrain: 1.1%	3.85446e-10	6.66356e-10	0.281484	0.482394
447	Thex_447	Thalamic excitatory		VGLUT2	Thalamus	Thalamus: 100.0%, Cerebral cortex: 0.0%, Amygdala: 0.0%	4.22163e-10	7.39163e-10	0.283954	0.484824
244	MGE_244	MGE interneuron	NEUR	GABA	Cerebral cortex	Cerebral cortex: 77.4%, Amygdala: 13.7%, Hippocampus: 6.5%	3.59906e-10	6.60068e-10	0.292789	0.496234
389	Splat_389	Splatter	NEUR	GABA	Pons	Pons: 67.3%, Midbrain: 29.6%, Thalamus: 2.4%	4.19982e-10	7.69616e-10	0.292635	0.496234
403	Splat_403	Splatter	NEUR	GABA	Cerebral cortex, Amygdala	Cerebral cortex: 45.6%, Amygdala: 33.5%, Hypothalamus: 9.8%	3.91394e-10	7.54398e-10	0.301944	0.509877
454	Thex_454	Thalamic excitatory		VGLUT2	Thalamus	Thalamus: 99.5%, Midbrain: 0.5%, Cerebral cortex: 0.0%	3.72825e-10	7.23326e-10	0.303126	0.510004
34	OPC_34	Oligodendrocyte precursor	OPC		Hippocampus, Cerebral cortex	Hippocampus: 33.6%, Cerebral cortex: 30.9%, Amygdala: 16.5%	3.54276e-10	6.99452e-10	0.306251	0.510278
213	MSN_213	Medium spiny neuron	NEUR	GABA	Basal forebrain	Basal forebrain: 75.5%, Cerebral cortex: 12.2%, Amygdala: 9.4%	4.06876e-10	8.04925e-10	0.30661	0.510278
362	Splat_362	Splatter	NEUR	GABA	Pons, Cerebellum	Pons: 39.4%, Cerebellum: 34.7%, Midbrain: 21.7%	4.35409e-10	8.5534e-10	0.305359	0.510278
209	MSN_209	Medium spiny neuron	NEUR	GABA	Basal forebrain	Basal forebrain: 96.3%, Thalamus: 2.9%, Amygdala: 0.6%	4.03381e-10	8.07115e-10	0.308615	0.511767
210	MSN_210	Medium spiny neuron	NEUR	GABA	Basal forebrain	Basal forebrain: 97.9%, Thalamus: 1.9%, Hippocampus: 0.2%	3.90572e-10	8.16972e-10	0.316299	0.52263
115	L5ET_115	Hippocampal CA1-3	NEUR	VGLUT1	Cerebral cortex	Cerebral cortex: 100.0%, Amygdala: 0.0%, Hippocampus: 0.0%	3.06867e-10	6.48414e-10	0.318015	0.523588
337	Splat_337	Splatter	NEUR	GABA	Basal forebrain	Basal forebrain: 81.9%, Midbrain: 17.6%, Hypothalamus: 0.5%	3.25098e-10	7.51014e-10	0.332552	0.545574
392	Splat_392	Splatter	NEUR	GABA	Amygdala, Basal forebrain	Amygdala: 39.6%, Basal forebrain: 32.7%, Hypothalamus: 21.2%	3.10836e-10	7.35948e-10	0.336381	0.549899
343	Splat_343	Splatter	NEUR	VGLUT2	Medulla	Medulla: 57.2%, Spinal cord: 34.1%, Pons: 5.9%	3.78396e-10	9.10463e-10	0.338848	0.551976
167	Misc_167	Miscellaneous	NEUR	VGLUT1	Hippocampus	Hippocampus: 76.8%, Cerebral cortex: 14.3%, Midbrain: 8.2%	2.82073e-10	6.92248e-10	0.34183	0.554871
208	MSN_208	Medium spiny neuron	NEUR	GABA	Basal forebrain	Basal forebrain: 89.6%, Amygdala: 5.6%, Cerebral cortex: 3.5%	3.15302e-10	8.48018e-10	0.355017	0.574256
256	MGE_256	MGE interneuron	NEUR	GABA VGLUT3	Cerebral cortex	Cerebral cortex: 68.6%, Hippocampus: 21.8%, Basal forebrain: 5.0%	2.65752e-10	7.35534e-10	0.358936	0.577001
384	Splat_384	Splatter	NEUR	VGLUT2	Hypothalamus, Midbrain	Hypothalamus: 43.2%, Midbrain: 39.3%, Pons: 9.4%	2.97721e-10	8.25739e-10	0.359218	0.577001
241	MGE_241	MGE interneuron	NEUR	GABA	Cerebral cortex	Cerebral cortex: 90.2%, Basal forebrain: 3.5%, Hippocampus: 2.5%	2.44697e-10	6.90532e-10	0.361534	0.578706
238	Splat_238	Splatter	NEUR	GABA	Basal forebrain	Basal forebrain: 57.1%, Amygdala: 27.7%, Cerebral cortex: 6.8%	2.29769e-10	6.72033e-10	0.366212	0.584166
373	Splat_373	Splatter	NEUR	VGLUT2	Midbrain	Midbrain: 61.4%, Thalamus: 36.6%, Amygdala: 0.7%	2.27344e-10	6.83783e-10	0.369763	0.587796
202	DG_202	Hippocampal dentate gyrus	NEUR	VGLUT1	Hippocampus	Hippocampus: 100.0%, Cerebral cortex: 0.0%, Amygdala: 0.0%	2.61584e-10	7.974e-10	0.371438	0.58843
428	Splat_428	Splatter	NEUR	GABA	Basal forebrain	Basal forebrain: 59.7%, Amygdala: 16.1%, Hypothalamus: 13.8%	1.96625e-10	6.74088e-10	0.385262	0.608239
345	Splat_345	Splatter	NEUR	VGLUT2	Medulla	Medulla: 52.3%, Spinal cord: 35.4%, Midbrain: 6.8%	2.57815e-10	9.37828e-10	0.391694	0.614219
356	Splat_356	Splatter	NEUR	GABA	Midbrain	Midbrain: 67.5%, Pons: 20.1%, Thalamus: 9.5%	2.16486e-10	7.87642e-10	0.391714	0.614219
361	Splat_361	Splatter	NEUR	GABA	Midbrain	Midbrain: 83.4%, Thalamus: 14.3%, Pons: 1.8%	2.18051e-10	8.15612e-10	0.394601	0.616648
333	Mmb_333	Mammillary body	NEUR	HDC VGLUT2	Hypothalamus	Hypothalamus: 97.7%, Cerebral cortex: 1.0%, Thalamus: 0.8%	1.80088e-10	6.84114e-10	0.396181	0.617026
245	MGE_245	MGE interneuron	NEUR	GABA	Amygdala	Amygdala: 50.6%, Cerebral cortex: 31.0%, Hippocampus: 15.3%	1.46048e-10	6.66223e-10	0.41324	0.638801
367	Splat_367	Splatter	NEUR	VGLUT2	Midbrain	Midbrain: 96.9%, Thalamus: 2.6%, Pons: 0.3%	1.68515e-10	7.59236e-10	0.412175	0.638801
371	Splat_371	Splatter	NEUR	VGLUT2	Midbrain	Midbrain: 99.7%, Cerebellum: 0.3%, Cerebral cortex: 0.0%	1.93618e-10	8.94529e-10	0.41432	0.638801
452	Thex_452	Thalamic excitatory		VGLUT2	Thalamus	Thalamus: 98.9%, Midbrain: 1.1%, Amygdala: 0.0%	1.56461e-10	7.43311e-10	0.416642	0.64024
276	CGE_276	CGE interneuron	NEUR	GABA VGLUT3	Hippocampus	Hippocampus: 73.7%, Amygdala: 13.0%, Cerebral cortex: 10.8%	1.47653e-10	7.3793e-10	0.420705	0.642202
394	Splat_394	Splatter	NEUR	VGLUT2	Pons	Pons: 92.2%, Midbrain: 6.7%, Medulla: 0.5%	2.01414e-10	1.00618e-09	0.420671	0.642202
460	Thex_460	Thalamic excitatory	NEUR	VGLUT2	Thalamus	Thalamus: 98.9%, Midbrain: 0.9%, Cerebral cortex: 0.1%	1.16783e-10	7.79795e-10	0.440477	0.670164
397	Splat_397	Splatter	NEUR	SER VGLUT3	Pons	Pons: 80.1%, Medulla: 8.1%, Midbrain: 7.6%	1.0817e-10	7.48645e-10	0.442557	0.671115
297	URL_297	Upper rhombic lip		VGLUT1	Midbrain	Midbrain: 97.1%, Thalamus: 2.9%, Cerebral cortex: 0.0%	9.49634e-11	7.04439e-10	0.446382	0.674696
250	MGE_250	MGE interneuron	NEUR	GABA	Cerebral cortex	Cerebral cortex: 92.5%, Hippocampus: 2.4%, Basal forebrain: 2.2%	6.45164e-11	6.77719e-10	0.462079	0.693872
425	Splat_425	Splatter	NEUR	GABA	Thalamus, Hypothalamus	Thalamus: 35.4%, Hypothalamus: 29.5%, Amygdala: 29.1%	6.54619e-11	6.81486e-10	0.461737	0.693872
275	LLC_275	LAMP5-LHX6 and Chandelier	NEUR	GABA	Cerebral cortex	Cerebral cortex: 66.0%, Amygdala: 16.5%, Basal forebrain: 9.9%	4.65061e-11	6.66337e-10	0.472179	0.706735
302	CBI_302	Cerebellar inhibitory	NEUR	GLY	Cerebellum	Cerebellum: 60.1%, Medulla: 19.0%, Pons: 15.3%	3.73675e-11	7.01878e-10	0.478771	0.714282
315	LRL_315	Lower rhombic lip	NEUR	VGLUT1 VGLUT2	Pons	Pons: 95.9%, Medulla: 1.9%, Cerebral cortex: 1.5%	3.43122e-11	8.4302e-10	0.483767	0.719408
391	Splat_391	Splatter	NEUR	GABA	Hypothalamus	Hypothalamus: 92.3%, Thalamus: 3.3%, Midbrain: 2.8%	1.76915e-11	7.58966e-10	0.490701	0.727374
235	Splat_235	Splatter	NEUR	GABA	Cerebral cortex, Amygdala	Cerebral cortex: 31.8%, Amygdala: 28.5%, Basal forebrain: 25.2%	1.87667e-12	6.42206e-10	0.498834	0.73706
346	Splat_346	Splatter	NEUR	VGLUT2	Medulla	Medulla: 60.2%, Spinal cord: 39.4%, Pons: 0.3%	-3.55793e-11	7.16522e-10	0.519802	0.765586
352	Splat_352	Splatter		GABA	Midbrain	Midbrain: 97.3%, Pons: 0.9%, Medulla: 0.8%	-5.43794e-11	8.77797e-10	0.524699	0.770338
332	Mmb_332	Mammillary body	NEUR	VGLUT2	Hypothalamus	Hypothalamus: 99.9%, Thalamus: 0.1%, Cerebral cortex: 0.0%	-4.75019e-11	6.62417e-10	0.528584	0.773578
369	Splat_369	Splatter	NEUR	VGLUT2	Midbrain	Midbrain: 96.5%, Thalamus: 2.3%, Pons: 0.6%	-5.8757e-11	7.12142e-10	0.532878	0.777395
357	Splat_357	Splatter	NEUR	GABA	Midbrain	Midbrain: 97.4%, Pons: 1.6%, Thalamus: 0.9%	-7.86165e-11	8.02288e-10	0.53903	0.783889
299	CBI_299	Cerebellar inhibitory	NEUR	GLY	Cerebellum	Cerebellum: 71.1%, Pons: 20.4%, Midbrain: 4.5%	-1.11932e-10	6.7647e-10	0.565711	0.817532
398	Splat_398	Splatter	NEUR	VGLUT2	Medulla	Medulla: 86.6%, Pons: 12.8%, Midbrain: 0.2%	-1.32082e-10	8.20427e-10	0.56395	0.817532
301	CBI_301	Cerebellar inhibitory	NEUR	GLY	Pons	Pons: 92.6%, Medulla: 6.6%, Cerebral cortex: 0.7%	-1.43056e-10	7.30222e-10	0.577659	0.825677
311	URL_311	Upper rhombic lip	NEUR	VGLUT1	Cerebellum	Cerebellum: 72.7%, Medulla: 10.3%, Pons: 8.2%	-1.97494e-10	1.00076e-09	0.578221	0.825677
312	URL_312	Upper rhombic lip	NEUR	VGLUT1	Medulla	Medulla: 61.0%, Pons: 34.8%, Cerebellum: 3.6%	-1.96848e-10	1.02495e-09	0.576151	0.825677
331	Mmb_331	Mammillary body	NEUR	VGLUT2	Hypothalamus	Hypothalamus: 96.6%, Midbrain: 2.3%, Cerebral cortex: 1.1%	-1.53415e-10	7.7397e-10	0.578563	0.825677
399	Splat_399	Splatter	NEUR	VGLUT2	Medulla	Medulla: 99.3%, Pons: 0.5%, Cerebral cortex: 0.1%	-1.81736e-10	8.96719e-10	0.580303	0.825677
401	Misc_401	Miscellaneous	NEUR	VGLUT2	Hippocampus	Hippocampus: 76.2%, Amygdala: 19.4%, Cerebral cortex: 4.4%	-1.70255e-10	7.89789e-10	0.585338	0.83028
298	CBI_298	Cerebellar inhibitory	NEUR	GLY	Pons	Pons: 82.7%, Cerebellum: 11.0%, Medulla: 4.1%	-1.44788e-10	6.23055e-10	0.59188	0.834779
415	Splat_415	Splatter	NEUR	GABA VGLUT2	Hypothalamus	Hypothalamus: 78.7%, Midbrain: 7.6%, Thalamus: 3.7%	-1.83128e-10	7.85848e-10	0.592132	0.834779
368	Splat_368	Splatter	NEUR	VGLUT2	Midbrain	Midbrain: 84.5%, Thalamus: 13.4%, Pons: 1.5%	-1.72971e-10	7.16401e-10	0.595395	0.83682
319	LRL_319	Lower rhombic lip	NEUR	VGLUT1 VGLUT2	Pons	Pons: 97.8%, Midbrain: 1.2%, Medulla: 1.0%	-2.02079e-10	8.09748e-10	0.598535	0.838677
390	Splat_390	Splatter	NEUR	GABA	Thalamus	Thalamus: 81.4%, Amygdala: 5.6%, Pons: 5.3%	-2.19671e-10	8.22006e-10	0.605357	0.845665
204	DG_204	Hippocampal dentate gyrus	NEUR	VGLUT1	Hippocampus	Hippocampus: 98.3%, Thalamus: 1.7%, Cerebral cortex: 0.0%	-2.14729e-10	7.75161e-10	0.609114	0.848344
340	Splat_340	Splatter	NEUR	VGLUT2	Pons	Pons: 88.3%, Midbrain: 9.5%, Thalamus: 1.6%	-3.05373e-10	1.0055e-09	0.619322	0.859963
247	MGE_247	MGE interneuron	NEUR	GABA	Hippocampus	Hippocampus: 91.0%, Amygdala: 4.8%, Cerebral cortex: 3.4%	-2.17608e-10	6.94459e-10	0.622992	0.862461
214	MSN_214	Medium spiny neuron	NEUR	GABA	Basal forebrain	Basal forebrain: 61.9%, Amygdala: 15.7%, Cerebral cortex: 13.3%	-2.43887e-10	7.30488e-10	0.630761	0.870355
338	Splat_338	Splatter	NEUR	VGLUT2	Medulla	Medulla: 99.1%, Basal forebrain: 0.6%, Pons: 0.3%	-2.51375e-10	7.42828e-10	0.63247	0.870355
318	LRL_318	Lower rhombic lip	NEUR	VGLUT1 VGLUT2	Pons	Pons: 98.8%, Medulla: 0.7%, Midbrain: 0.5%	-2.98657e-10	8.30944e-10	0.640359	0.875981
348	Splat_348	Splatter	NEUR	GLY	Medulla	Medulla: 65.6%, Spinal cord: 26.9%, Pons: 6.0%	-2.48495e-10	6.94063e-10	0.639839	0.875981
215	MSN_215	Medium spiny neuron	NEUR	GABA	Basal forebrain	Basal forebrain: 85.0%, Amygdala: 9.2%, Cerebral cortex: 3.6%	-2.93847e-10	7.53657e-10	0.651693	0.878452
310	URL_310	Upper rhombic lip	NEUR	VGLUT1	Cerebellum	Cerebellum: 52.4%, Pons: 26.2%, Medulla: 15.1%	-3.75365e-10	9.88048e-10	0.647992	0.878452
344	Splat_344	Splatter	CHRP NEUR	VGLUT2	Medulla	Medulla: 61.0%, Spinal cord: 21.9%, Pons: 14.9%	-3.29125e-10	8.53175e-10	0.650165	0.878452
359	Splat_359	Splatter	NEUR	GABA	Midbrain	Midbrain: 99.1%, Thalamus: 0.4%, Pons: 0.3%	-3.47964e-10	9.17226e-10	0.647792	0.878452
446	Thex_446	Thalamic excitatory		VGLUT2	Thalamus	Thalamus: 99.9%, Hippocampus: 0.0%, Midbrain: 0.0%	-2.59766e-10	7.02638e-10	0.644197	0.878452
411	Splat_411	Splatter	NEUR	VGLUT2	Hypothalamus	Hypothalamus: 99.2%, Amygdala: 0.2%, Midbrain: 0.2%	-3.10787e-10	7.35837e-10	0.663618	0.891918
313	Splat_313	Splatter	NEUR	VGLUT2	Hippocampus, Cerebral cortex	Hippocampus: 41.6%, Cerebral cortex: 36.5%, Amygdala: 7.6%	-3.66779e-10	8.3824e-10	0.669147	0.896734
205	DG_205	Hippocampal dentate gyrus	NEUR	VGLUT1	Hippocampus	Hippocampus: 96.5%, Midbrain: 3.4%, Thalamus: 0.0%	-3.54334e-10	6.88614e-10	0.69657	0.927156
251	MGE_251	MGE interneuron	NEUR	GABA	Cerebral cortex	Cerebral cortex: 94.0%, Hippocampus: 2.5%, Basal forebrain: 2.4%	-3.91991e-10	7.56814e-10	0.697753	0.927156
320	LRL_320	Lower rhombic lip	NEUR	VGLUT1 VGLUT2	Pons	Pons: 90.4%, Medulla: 6.2%, Basal forebrain: 3.2%	-4.20656e-10	8.11581e-10	0.697881	0.927156
35	OPC_35	Oligodendrocyte precursor	OPC		Cerebral cortex	Cerebral cortex: 62.3%, Hippocampus: 21.4%, Basal forebrain: 6.5%	-4.06256e-10	6.89698e-10	0.722081	0.951084
220	MSN_220	Medium spiny neuron	NEUR	GABA	Amygdala	Amygdala: 91.6%, Thalamus: 8.4%, Cerebral cortex: 0.0%	-3.86954e-10	6.6597e-10	0.719393	0.951084
314	Misc_314	Miscellaneous	NEUR	GABA	Medulla, Pons	Medulla: 35.7%, Pons: 33.3%, Cerebellum: 26.2%	-4.11054e-10	7.01872e-10	0.720946	0.951084
341	Splat_341	Splatter	NEUR	VGLUT2	Pons	Pons: 98.8%, Medulla: 1.2%, Cerebral cortex: 0.0%	-4.41041e-10	7.37317e-10	0.725137	0.952388
330	Mmb_330	Mammillary body	NEUR	VGLUT2	Hypothalamus	Hypothalamus: 100.0%, Cerebral cortex: 0.0%, Amygdala: 0.0%	-4.42911e-10	6.61394e-10	0.748463	0.980232
188	CA13_188	Hippocampal CA1-3	NEUR	VGLUT1	Hippocampus	Hippocampus: 98.4%, Cerebral cortex: 1.2%, Amygdala: 0.3%	-5.21552e-10	7.33165e-10	0.761572	0.994575
0	Bcell_0	Miscellaneous	BCELL		Midbrain, Basal forebrain	Midbrain: 21.0%, Basal forebrain: 19.0%, Pons: 14.3%	-1.84143e-09	6.64968e-10	0.99719	1
1	Tcell_1	Miscellaneous	TCELL		Midbrain, Basal forebrain	Midbrain: 15.0%, Basal forebrain: 14.0%, Pons: 13.2%	-1.51855e-09	7.82981e-10	0.973777	1
2	Nkcell_2	Miscellaneous	NK		Thalamus, Cerebral cortex	Thalamus: 17.6%, Cerebral cortex: 15.5%, Basal forebrain: 14.8%	-1.31895e-09	7.42249e-10	0.962213	1
3	Mono_3	Miscellaneous	MONO		Thalamus, Pons	Thalamus: 21.9%, Pons: 16.1%, Basal forebrain: 13.9%	-1.672e-09	7.72642e-10	0.984768	1
4	Mgl_4	Microglia	MGL		Spinal cord, Pons	Spinal cord: 31.8%, Pons: 26.0%, Medulla: 13.2%	-2.46246e-09	7.80859e-10	0.999193	1
5	Mgl_5	Microglia	MGL		Hippocampus, Medulla	Hippocampus: 40.4%, Medulla: 29.6%, Basal forebrain: 20.1%	-2.94111e-09	6.7352e-10	0.999994	1
6	Mgl_6	Microglia	MGL		Hippocampus, Basal forebrain	Hippocampus: 25.1%, Basal forebrain: 15.2%, Thalamus: 11.0%	-1.97916e-09	9.51295e-10	0.98126	1
7	Mgl_7	Microglia	MGL		Basal forebrain, Midbrain	Basal forebrain: 32.0%, Midbrain: 19.4%, Pons: 12.5%	-1.51844e-09	9.77693e-10	0.939799	1
8	Mgl_8	Microglia	MGL		Hippocampus, Midbrain	Hippocampus: 19.2%, Midbrain: 18.4%, Basal forebrain: 11.1%	-1.71102e-09	9.36722e-10	0.96612	1
9	Mgl_9	Microglia	MGL		Cerebral cortex, Midbrain	Cerebral cortex: 27.2%, Midbrain: 16.6%, Hippocampus: 15.0%	-2.1294e-09	9.10756e-10	0.990308	1
10	Mgl_10	Microglia	MGL		Basal forebrain, Midbrain	Basal forebrain: 27.7%, Midbrain: 22.1%, Cerebral cortex: 10.3%	-1.46927e-09	9.8037e-10	0.933023	1
11	Mgl_11	Microglia	MGL		Cerebral cortex, Hippocampus	Cerebral cortex: 37.4%, Hippocampus: 24.2%, Thalamus: 11.1%	-1.65988e-09	9.43495e-10	0.960736	1
12	Mgl_12	Microglia	MAC		Basal forebrain, Cerebral cortex	Basal forebrain: 29.4%, Cerebral cortex: 14.0%, Cerebellum: 12.2%	-1.3419e-09	1.06456e-09	0.896258	1
13	VendPLVAP_13	Vascular	CHRP ENDO		Basal forebrain	Basal forebrain: 74.0%, Medulla: 23.3%, Hippocampus: 1.4%	-2.9973e-09	7.1249e-10	0.999987	1
14	VendAC_14	Vascular	ENDO		Hippocampus, Cerebral cortex	Hippocampus: 23.8%, Cerebral cortex: 23.3%, Thalamus: 10.3%	-1.90611e-09	7.0442e-10	0.996594	1
15	VendC_15	Vascular	ENDO		Cerebral cortex, Hippocampus	Cerebral cortex: 23.2%, Hippocampus: 15.7%, Thalamus: 15.3%	-2.14976e-09	8.47266e-10	0.994414	1
16	VendVC_16	Vascular	ENDO		Cerebral cortex, Hippocampus	Cerebral cortex: 25.5%, Hippocampus: 17.8%, Midbrain: 8.4%	-2.51129e-09	6.74696e-10	0.999901	1
17	VendV_17	Vascular	ENDO		Hypothalamus, Medulla	Hypothalamus: 26.7%, Medulla: 21.8%, Pons: 15.8%	-1.13698e-09	8.07464e-10	0.920448	1
18	VendA_18	Vascular	ENDO		Cerebral cortex, Medulla	Cerebral cortex: 23.3%, Medulla: 16.4%, Thalamus: 14.6%	-2.07687e-09	7.60895e-10	0.996829	1
19	Vsmc_19	Vascular	ENDO VSMC		Thalamus, Midbrain	Thalamus: 28.4%, Midbrain: 12.2%, Medulla: 11.8%	-3.05617e-09	8.19724e-10	0.999904	1
20	Vsmc_20	Vascular	VSMC		Thalamus, Cerebral cortex	Thalamus: 21.8%, Cerebral cortex: 13.7%, Medulla: 12.4%	-3.39832e-09	6.83737e-10	1	1
21	Per_21	Vascular	PER		Thalamus, Pons	Thalamus: 28.3%, Pons: 17.9%, Basal forebrain: 9.8%	-1.47922e-09	8.22489e-10	0.963948	1
22	Per_22	Vascular	PER		Thalamus, Cerebral cortex	Thalamus: 34.2%, Cerebral cortex: 15.9%, Basal forebrain: 10.2%	-2.24861e-09	7.0137e-10	0.999327	1
23	Per_23	Vascular			Thalamus, Cerebral cortex	Thalamus: 48.8%, Cerebral cortex: 25.0%, Basal forebrain: 10.7%	-1.77518e-09	7.01783e-10	0.994289	1
24	Fbl_24	Fibroblast	FIB		Basal forebrain, Medulla	Basal forebrain: 38.0%, Medulla: 32.3%, Hippocampus: 25.1%	-1.72328e-09	7.30078e-10	0.990872	1
25	Fbl_25	Fibroblast	FIB		Thalamus, Cerebral cortex	Thalamus: 22.3%, Cerebral cortex: 20.0%, Pons: 15.0%	-1.6725e-09	6.80836e-10	0.992986	1
26	Fbl_26	Fibroblast	FIB		Thalamus, Basal forebrain	Thalamus: 20.7%, Basal forebrain: 15.4%, Pons: 13.1%	-2.14807e-09	6.74434e-10	0.999276	1
27	Fbl_27	Fibroblast	FIB		Thalamus, Cerebral cortex	Thalamus: 34.3%, Cerebral cortex: 15.0%, Pons: 13.3%	-2.06172e-09	7.14215e-10	0.998053	1
28	Fbl_28	Fibroblast	FIB		Thalamus, Cerebral cortex	Thalamus: 36.4%, Cerebral cortex: 12.1%, Pons: 11.0%	-2.12036e-09	7.01849e-10	0.998741	1
29	Fbl_29	Fibroblast			Medulla, Spinal cord	Medulla: 41.3%, Spinal cord: 39.7%, Thalamus: 4.8%	-9.34676e-10	6.79268e-10	0.91559	1
30	Fbl_30	Fibroblast	CHRP		Cerebral cortex, Basal forebrain	Cerebral cortex: 35.3%, Basal forebrain: 29.7%, Medulla: 10.6%	-2.49204e-09	6.25831e-10	0.999966	1
31	Fbl_31	Fibroblast	CHRP		Basal forebrain, Medulla	Basal forebrain: 47.3%, Medulla: 20.3%, Hypothalamus: 12.4%	-1.80125e-09	6.73277e-10	0.996267	1
33	OPC_33	Oligodendrocyte precursor	OPC		Pons, Midbrain	Pons: 23.8%, Midbrain: 22.9%, Thalamus: 19.2%	-9.96587e-10	6.65288e-10	0.932931	1
36	OPC_36	Oligodendrocyte precursor	OPC		Cerebral cortex, Thalamus	Cerebral cortex: 33.7%, Thalamus: 12.5%, Midbrain: 11.5%	-1.38126e-09	6.56492e-10	0.982311	1
37	COP_37	Committed oligodendrocyte precursor	OLIGO		Cerebral cortex, Hippocampus	Cerebral cortex: 35.6%, Hippocampus: 19.5%, Amygdala: 8.2%	-1.72847e-09	6.53594e-10	0.99591	1
38	COP_38	Committed oligodendrocyte precursor	OLIGO		Hippocampus, Cerebral cortex	Hippocampus: 29.9%, Cerebral cortex: 29.5%, Pons: 7.8%	-1.51366e-09	6.59597e-10	0.989129	1
39	COP_39	Committed oligodendrocyte precursor	OLIGO		Cerebral cortex, Hippocampus	Cerebral cortex: 28.1%, Hippocampus: 19.7%, Amygdala: 14.6%	-2.18107e-09	6.85652e-10	0.999266	1
40	Oligo_40	Oligodendrocyte	OLIGO		Hippocampus, Cerebral cortex	Hippocampus: 24.8%, Cerebral cortex: 23.4%, Amygdala: 10.0%	-2.23177e-09	7.40994e-10	0.998702	1
41	COP_41	Committed oligodendrocyte precursor	OLIGO		Amygdala, Hypothalamus	Amygdala: 24.7%, Hypothalamus: 23.3%, Basal forebrain: 20.2%	-2.44048e-09	6.62165e-10	0.999886	1
42	COP_42	Committed oligodendrocyte precursor	OLIGO		Thalamus	Thalamus: 92.7%, Midbrain: 2.3%, Pons: 1.5%	-2.61865e-09	8.95867e-10	0.998267	1
43	COP_43	Committed oligodendrocyte precursor	OLIGO		Thalamus, Hypothalamus	Thalamus: 36.2%, Hypothalamus: 18.0%, Amygdala: 10.3%	-1.39167e-09	7.3283e-10	0.97122	1
44	Oligo_44	Oligodendrocyte	OLIGO		Thalamus, Pons	Thalamus: 20.9%, Pons: 19.2%, Midbrain: 19.1%	-2.18122e-09	6.54737e-10	0.999568	1
45	Oligo_45	Oligodendrocyte	OLIGO		Cerebral cortex, Basal forebrain	Cerebral cortex: 20.0%, Basal forebrain: 18.5%, Midbrain: 15.8%	-1.33992e-09	7.3079e-10	0.966637	1
46	Oligo_46	Oligodendrocyte	OLIGO		Thalamus, Midbrain	Thalamus: 22.7%, Midbrain: 19.9%, Cerebral cortex: 13.7%	-1.77273e-09	7.35427e-10	0.992034	1
47	Oligo_47	Oligodendrocyte	OLIGO		Thalamus, Cerebral cortex	Thalamus: 24.9%, Cerebral cortex: 20.9%, Hippocampus: 13.8%	-2.65495e-09	6.88785e-10	0.999942	1
48	Oligo_48	Oligodendrocyte	OLIGO		Basal forebrain, Thalamus	Basal forebrain: 47.8%, Thalamus: 42.2%, Hypothalamus: 5.3%	-1.94439e-09	7.34085e-10	0.99596	1
49	Oligo_49	Oligodendrocyte	OLIGO		Pons, Midbrain	Pons: 30.3%, Midbrain: 20.2%, Medulla: 12.2%	-1.57832e-09	6.86484e-10	0.989251	1
50	Oligo_50	Oligodendrocyte	OLIGO		Hypothalamus	Hypothalamus: 90.7%, Thalamus: 3.6%, Basal forebrain: 3.6%	-2.05047e-09	7.24345e-10	0.997678	1
51	Bgl_51	Bergmann glia	ASTRO		Cerebellum	Cerebellum: 95.8%, Pons: 1.9%, Medulla: 1.9%	-1.03307e-09	7.02945e-10	0.929169	1
52	Astro_52	Astrocyte	ASTRO		Cerebral cortex	Cerebral cortex: 90.3%, Hypothalamus: 3.9%, Hippocampus: 2.2%	-1.39417e-09	7.1846e-10	0.973841	1
53	Astro_53	Astrocyte	ASTRO		Hippocampus	Hippocampus: 96.3%, Cerebral cortex: 1.5%, Basal forebrain: 1.3%	-1.21654e-09	7.4757e-10	0.948166	1
54	Astro_54	Astrocyte	ASTRO		Cerebral cortex, Hippocampus	Cerebral cortex: 38.8%, Hippocampus: 33.1%, Amygdala: 22.1%	-1.31994e-09	7.23182e-10	0.966014	1
55	Astro_55	Astrocyte	ASTRO		Basal forebrain	Basal forebrain: 82.4%, Thalamus: 7.0%, Hypothalamus: 5.0%	-1.37835e-09	7.34955e-10	0.969633	1
56	Astro_56	Astrocyte	ASTRO		Hypothalamus, Thalamus	Hypothalamus: 30.0%, Thalamus: 21.5%, Amygdala: 14.3%	-2.17266e-09	7.05505e-10	0.998964	1
57	Astro_57	Astrocyte	ASTRO		Hippocampus	Hippocampus: 66.8%, Basal forebrain: 25.3%, Cerebral cortex: 4.0%	-1.88802e-09	6.74085e-10	0.997452	1
58	Astro_58	Astrocyte	ASTRO		Cerebral cortex	Cerebral cortex: 57.1%, Hippocampus: 37.8%, Amygdala: 3.0%	-2.2169e-09	7.15026e-10	0.999034	1
59	Astro_59	Astrocyte	ASTRO		Pons, Cerebellum	Pons: 36.2%, Cerebellum: 36.1%, Medulla: 10.9%	-2.47952e-09	6.66445e-10	0.999901	1
60	Astro_60	Astrocyte	ASTRO		Thalamus, Midbrain	Thalamus: 37.1%, Midbrain: 31.3%, Pons: 16.8%	-2.22408e-09	6.61157e-10	0.999616	1
61	Astro_61	Astrocyte	ASTRO		Hippocampus, Cerebral cortex	Hippocampus: 47.7%, Cerebral cortex: 21.1%, Basal forebrain: 19.2%	-2.78228e-09	6.47743e-10	0.999991	1
62	Astro_62	Astrocyte	ASTRO		Basal forebrain, Cerebellum	Basal forebrain: 40.2%, Cerebellum: 19.3%, Midbrain: 16.2%	-2.95282e-09	6.91348e-10	0.99999	1
63	Astro_63	Astrocyte	ASTRO		Medulla, Spinal cord	Medulla: 38.6%, Spinal cord: 20.0%, Pons: 15.4%	-3.02564e-09	7.46816e-10	0.999975	1
64	Astro_64	Astrocyte	ASTRO		Hypothalamus	Hypothalamus: 93.0%, Amygdala: 1.6%, Thalamus: 1.6%	-2.9831e-09	5.81207e-10	1	1
65	Epen_65	Ependymal	EPEN		Midbrain, Hippocampus	Midbrain: 28.4%, Hippocampus: 12.5%, Pons: 12.5%	-1.70892e-09	7.13751e-10	0.991673	1
66	Epen_66	Ependymal	CHRP EPEN		Medulla	Medulla: 83.1%, Pons: 16.0%, Midbrain: 0.4%	-2.20586e-09	7.39851e-10	0.998566	1
67	Epen_67	Ependymal	CHRP EPEN		Medulla	Medulla: 52.7%, Spinal cord: 22.3%, Pons: 17.8%	-1.94022e-09	7.11364e-10	0.996809	1
68	Epen_68	Ependymal	CHRP EPEN		Medulla, Pons	Medulla: 29.8%, Pons: 23.1%, Thalamus: 13.7%	-1.72146e-09	7.53948e-10	0.988792	1
69	Epen_69	Ependymal	EPEN		Hippocampus	Hippocampus: 69.2%, Basal forebrain: 11.2%, Amygdala: 7.6%	-1.53606e-09	7.42114e-10	0.980766	1
70	Epen_70	Ependymal	EPEN		Thalamus, Amygdala	Thalamus: 41.0%, Amygdala: 21.3%, Midbrain: 17.1%	-1.71732e-09	6.93734e-10	0.993347	1
71	Epen_71	Ependymal	EPEN		Basal forebrain, Hypothalamus	Basal forebrain: 41.0%, Hypothalamus: 26.7%, Thalamus: 14.5%	-1.22558e-09	7.3669e-10	0.951907	1
72	Epen_72	Ependymal	EPEN		Hippocampus	Hippocampus: 53.2%, Amygdala: 20.2%, Basal forebrain: 7.9%	-1.64417e-09	6.4392e-10	0.994666	1
73	Epen_73	Ependymal	EPEN		Hippocampus	Hippocampus: 85.9%, Amygdala: 8.2%, Basal forebrain: 1.9%	-1.54193e-09	6.9381e-10	0.986872	1
74	Epen_74	Ependymal	CHRP EPEN		Basal forebrain	Basal forebrain: 68.3%, Thalamus: 13.3%, Medulla: 7.3%	-2.58191e-09	6.62629e-10	0.999951	1
75	COP_75	Committed oligodendrocyte precursor	CHRP EPEN NEUR		Medulla, Basal forebrain	Medulla: 38.6%, Basal forebrain: 32.9%, Thalamus: 15.7%	-2.21368e-09	7.16828e-10	0.998993	1
76	Chrp_76	Choroid plexus	CHRP EPEN OLIGO		Basal forebrain	Basal forebrain: 55.4%, Medulla: 31.7%, Thalamus: 8.9%	-2.74504e-09	6.81945e-10	0.999972	1
77	Chrp_77	Choroid plexus	CHRP		Basal forebrain, Medulla	Basal forebrain: 49.7%, Medulla: 46.2%, Hippocampus: 3.0%	-2.60341e-09	7.04811e-10	0.99989	1
78	Chrp_78	Choroid plexus	CHRP		Basal forebrain	Basal forebrain: 92.5%, Medulla: 6.3%, Thalamus: 0.6%	-2.67362e-09	6.7823e-10	0.99996	1
79	Chrp_79	Choroid plexus	CHRP		Basal forebrain	Basal forebrain: 94.0%, Medulla: 5.0%, Hippocampus: 0.5%	-2.31934e-09	6.9171e-10	0.9996	1
80	Chrp_80	Choroid plexus	CHRP		Basal forebrain	Basal forebrain: 94.8%, Medulla: 4.5%, Hippocampus: 0.4%	-2.35403e-09	7.09937e-10	0.999543	1
81	Chrp_81	Choroid plexus	CHRP		Basal forebrain	Basal forebrain: 73.7%, Medulla: 25.6%, Pons: 0.6%	-2.387e-09	7.07315e-10	0.999631	1
82	Chrp_82	Choroid plexus	CHRP		Basal forebrain	Basal forebrain: 76.6%, Medulla: 22.2%, Pons: 1.2%	-2.40881e-09	6.65777e-10	0.999852	1
242	MGE_242	MGE interneuron	NEUR		Cerebral cortex	Cerebral cortex: 90.8%, Hippocampus: 4.6%, Basal forebrain: 1.8%	-6.7497e-10	6.77531e-10	0.840428	1
316	LRL_316	Lower rhombic lip	NEUR	VGLUT1 VGLUT2	Pons	Pons: 76.6%, Medulla: 22.0%, Midbrain: 0.6%	-6.66974e-10	6.89051e-10	0.833468	1
317	LRL_317	Lower rhombic lip	NEUR	VGLUT1 VGLUT2	Pons	Pons: 97.6%, Medulla: 2.1%, Midbrain: 0.2%	-9.32342e-10	7.28004e-10	0.899847	1
321	LRL_321	Lower rhombic lip	NEUR	VGLUT1 VGLUT2	Pons	Pons: 95.9%, Medulla: 3.3%, Midbrain: 0.4%	-9.09301e-10	7.40792e-10	0.890177	1
322	LRL_322	Lower rhombic lip	NEUR	VGLUT1 VGLUT2	Pons	Pons: 83.9%, Medulla: 15.5%, Cerebral cortex: 0.4%	-1.03366e-09	6.90791e-10	0.932717	1
323	Mmb_323	Mammillary body	NEUR	VGLUT2	Hypothalamus	Hypothalamus: 99.7%, Thalamus: 0.2%, Midbrain: 0.2%	-5.33483e-10	6.39606e-10	0.797882	1
324	Mmb_324	Mammillary body	NEUR	VGLUT2	Hypothalamus	Hypothalamus: 100.0%, Cerebral cortex: 0.0%, Amygdala: 0.0%	-7.04691e-10	6.44387e-10	0.862931	1
325	Mmb_325	Mammillary body	NEUR	VGLUT2	Hypothalamus	Hypothalamus: 100.0%, Cerebral cortex: 0.0%, Amygdala: 0.0%	-7.58431e-10	6.37308e-10	0.882987	1
326	Mmb_326	Mammillary body	NEUR	VGLUT2	Hypothalamus	Hypothalamus: 100.0%, Cerebral cortex: 0.0%, Amygdala: 0.0%	-1.01018e-09	5.66615e-10	0.962693	1
327	Mmb_327	Mammillary body	NEUR	VGLUT2	Hypothalamus	Hypothalamus: 99.9%, Midbrain: 0.1%, Cerebral cortex: 0.0%	-6.50613e-10	5.90705e-10	0.864643	1
328	Mmb_328	Mammillary body	NEUR	HDC VGLUT2	Hypothalamus	Hypothalamus: 100.0%, Cerebral cortex: 0.0%, Amygdala: 0.0%	-5.14748e-10	5.96817e-10	0.805791	1
339	Splat_339	Splatter	NEUR	GLY VGLUT2	Pons	Pons: 99.4%, Medulla: 0.4%, Midbrain: 0.2%	-1.65326e-09	6.75953e-10	0.992774	1
342	Splat_342	Splatter	NEUR	VGLUT2	Cerebellum	Cerebellum: 97.0%, Pons: 1.8%, Midbrain: 0.8%	-1.12383e-09	5.70393e-10	0.975597	1
347	Splat_347	Splatter	NEUR	GLY	Medulla	Medulla: 68.6%, Spinal cord: 29.3%, Pons: 0.9%	-1.23844e-09	6.15597e-10	0.977878	1
349	Splat_349	Splatter	NEUR	GLY	Medulla	Medulla: 84.7%, Spinal cord: 12.7%, Pons: 1.7%	-6.70906e-10	7.10925e-10	0.827341	1
350	Splat_350	Splatter	NEUR	GLY	Medulla	Medulla: 98.2%, Spinal cord: 1.0%, Pons: 0.7%	-7.44382e-10	8.26904e-10	0.815994	1
351	Splat_351	Splatter	NEUR	GABA	Midbrain	Midbrain: 90.0%, Thalamus: 8.2%, Hypothalamus: 1.3%	-9.22828e-10	6.09681e-10	0.93494	1
353	Splat_353	Splatter	NEUR	GABA	Thalamus	Thalamus: 97.2%, Midbrain: 2.2%, Hypothalamus: 0.5%	-6.79012e-10	7.42622e-10	0.819732	1
358	Splat_358	Splatter	NEUR	GABA	Midbrain	Midbrain: 91.5%, Thalamus: 7.8%, Pons: 0.4%	-9.0333e-10	7.12459e-10	0.897584	1
365	Splat_365	Splatter	NEUR	GABA VGLUT2	Pons, Midbrain	Pons: 43.0%, Midbrain: 30.2%, Medulla: 17.1%	-1.43991e-09	6.69346e-10	0.98427	1
366	Splat_366	Splatter	NEUR	VGLUT2	Midbrain	Midbrain: 57.4%, Pons: 19.9%, Thalamus: 15.2%	-5.54347e-10	6.85891e-10	0.790516	1
370	Splat_370	Splatter	NEUR	VGLUT2	Midbrain	Midbrain: 98.8%, Pons: 0.5%, Thalamus: 0.5%	-1.00123e-09	7.34376e-10	0.913617	1
374	Splat_374	Splatter	NEUR	VGLUT2	Pons	Pons: 77.9%, Midbrain: 19.6%, Medulla: 2.0%	-9.97493e-10	7.97807e-10	0.894404	1
379	Splat_379	Splatter	NEUR	GLY	Pons	Pons: 99.2%, Medulla: 0.8%, Cerebral cortex: 0.0%	-7.27173e-10	7.09692e-10	0.847232	1
380	Splat_380	Splatter	NEUR	GLY	Pons	Pons: 62.5%, Medulla: 34.7%, Spinal cord: 1.1%	-9.18014e-10	6.73749e-10	0.913487	1
404	Misc_404	Miscellaneous	NEUR	VGLUT1	Cerebral cortex	Cerebral cortex: 94.4%, Amygdala: 2.5%, Basal forebrain: 1.2%	-1.04118e-09	7.48434e-10	0.91791	1
431	Splat_431	Splatter	NEUR	HDC VGLUT2	Hypothalamus	Hypothalamus: 99.7%, Midbrain: 0.2%, Cerebral cortex: 0.0%	-8.87092e-10	7.85511e-10	0.870618	1
445	Thex_445	Thalamic excitatory		VGLUT2	Thalamus	Thalamus: 99.3%, Hippocampus: 0.7%, Cerebral cortex: 0.0%	-6.01339e-10	6.96733e-10	0.805954	1

## Sheet: ST2
Supplemental Table 2: SNP heritability enrichment for chronic pain in human DRG single soma RNAseq dataset. Cell type enrichment that pass FDR p < 0.05 in red font
Cluster	Coefficient	Coefficient_std_error	Coefficient_P_value	FDR Corrected
hAd.LTMR	1.91126e-09	6.70918e-10	0.00219476	0.0351162
hPEP.TRPV1.A1.2	1.74889e-09	7.31292e-10	0.00838968	0.0494699
hPEP.PIEZOh	1.77493e-09	7.53869e-10	0.00927561	0.0494699
hNP1	1.39518e-09	7.03897e-10	0.0237352	0.0949409
hTRPM8	1.16411e-09	9.23075e-10	0.103632	0.331623
hATF3	5.40267e-10	7.22694e-10	0.227359	0.480981
hPEP.TRPV1.A1.1	5.02919e-10	6.84731e-10	0.231329	0.480981
hPEP.NTRK3	4.63164e-10	6.57226e-10	0.240491	0.480981
hPEP.CHRNA7	2.83814e-10	7.05126e-10	0.343657	0.610947
hPEP.KIT	1.10944e-10	7.1935e-10	0.438715	0.67901
hC.LTMR	6.41313e-11	7.70179e-10	0.466819	0.67901
hAb.LTMR	-1.15465e-10	5.59423e-10	0.581761	0.775682
hPEP.SST	-2.77239e-10	7.22328e-10	0.649441	0.799312
hNP2	-6.98755e-10	6.35377e-10	0.864279	0.981918
hPropr	-8.23393e-10	5.84476e-10	0.920549	0.981918
hPEP.0	-2.14882e-09	7.58625e-10	0.997691	0.997691

## Sheet: ST3
Supplemental Table 3: SNP heritability enrichment for chronic pain in human brain snATAC-seq dataset. Cell type enrichment that pass FDR p < 0.05 in red font
Name	Coefficient	Coefficient_std_error	Coefficient P-Value	FDR Corrected
Isocortical_excitatory	5.6e-08	8.02e-09	1.49e-12	2.09e-11
Striatal_inhibitory	5.31e-08	8.51e-09	2.15e-10	1.51e-09
Isocortical_inhibitory	6.31e-08	1.22e-08	1.2e-07	5.61e-07
Hippocampal_excitatory	5.25e-08	1.04e-08	2.44e-07	8.54e-07
OPC	4.12e-08	1.04e-08	3.76e-05	0.000105
Nigral_neurons	6.89e-08	1.77e-08	5.02e-05	0.000117
Neurons	5.66e-08	1.65e-08	0.000296	0.000591
Astrocyte	3.29e-08	1.59e-08	0.0196	0.0342
Striatal_astrocyte	2.35e-08	1.39e-08	0.0458	0.065
Oligodendrocyte	1.26e-08	7.5e-09	0.0464	0.065
Nigral_OPC	2.16e-08	2.06e-08	0.146	0.186
Isocortical_astrocyte	8.22e-09	8.64e-09	0.171	0.199
Nigral_astrocyte	3.46e-09	9.98e-09	0.365	0.393
Microglia	-7.69e-09	1.01e-08	0.776	0.776

## Sheet: ST4
Supplemental Table 4: SNP heritability enrichment for chronic pain in mouse dorsal horn snATAC-seq dataset. Cell type enrichment that pass FDR p < 0.05 in red font
Name	Coefficient	Coefficient_std_error	Coefficient P-value	FDR Corrected
midVen	6.75e-08	1.22e-08	1.67e-08	4.51e-07
Exc-NMUR2	6.64e-08	1.23e-08	2.93e-08	7.61e-07
Inh-PDZD2	6.28e-08	1.2e-08	9.35e-08	2.34e-06
Exc-MAF	5.84e-08	1.18e-08	3.33e-07	8e-06
Exc-NMU	6.11e-08	1.25e-08	5.02e-07	1.15e-05
Inh-SORCS1	1.23e-07	2.59e-08	8.92e-07	1.96e-05
Inh-PDYN	6.34e-08	1.36e-08	1.46e-06	3.07e-05
Exc-SKOR2	6.29e-08	1.38e-08	2.44e-06	4.87e-05
Inh-CACNA2D3	5.49e-08	1.26e-08	7.06e-06	0.00013405
Inh-NXPH1	5.92e-08	1.39e-08	1.07e-05	0.000192044
Exc-SNTB1	7.5e-08	1.81e-08	1.75e-05	0.000298105
Inh-NPY	6.08e-08	1.49e-08	2.32e-05	0.000371876
Exc-MAFA	5.93e-08	1.46e-08	2.33e-05	0.000371876
Exc-BNC2	5.95e-08	1.49e-08	3.21e-05	0.000449201
Inh-MEF2C	5.39e-08	1.36e-08	3.87e-05	0.000502681
Exc-LMO3	5.96e-08	1.61e-08	0.000102256	0.00122707
OPC	3.93e-08	1.2e-08	0.000548167	0.00602984
Exc-TAC3	4.1e-08	1.27e-08	0.000659263	0.00659263
Oligo 2	3.97e-08	1.44e-08	0.0028653	0.0257877
Oligo 1	2.63e-08	9.63e-09	0.00313663	0.0257877
Ependymal	3.2e-08	1.48e-08	0.0153704	0.107593
Astrocyte 2	2.16e-08	1.01e-08	0.0160205	0.107593
Astrocyte 1	1.89e-08	1.14e-08	0.0493198	0.246599
Endothelial	1.18e-09	2.17e-08	0.478347	1
Microglia	-1.05e-08	1.49e-08	0.759494	1
Mural	-1.41e-08	1.64e-08	0.805083	1
Meninges	-1.81e-08	1.45e-08	0.893748	1

## Sheet: ST5
Supplemental Table 5: MAGMA tissue enrichment for chronic pain. Significantly enriched tissue that pass FDR p < 0.05 in red font
VARIABLE	TYPE	NGENES	BETA	BETA_STD	SE	P	FDR Corrected
RNA Tissue Concensus
cerebellum	COVAR	18067	0.053532	0.11687	0.0062927	9.6693e-18	4.83465e-16
cerebral.cortex	COVAR	18067	0.051578	0.11446	0.0066985	7.1868e-15	1.7967e-13
basal.ganglia	COVAR	18067	0.043785	0.096263	0.0068395	7.8836e-11	1.31393e-09
amygdala	COVAR	18067	0.04032	0.088219	0.0071031	6.99e-09	8.7375e-08
hippocampal.formation	COVAR	18067	0.039116	0.084703	0.0070529	1.4834e-08	1.4834e-07
hypothalamus	COVAR	18067	0.036439	0.077193	0.0073778	3.9643e-07	3.30358e-06
pituitary.gland	COVAR	18067	0.044544	0.091164	0.009089	4.8147e-07	3.43907e-06
retina	COVAR	18067	0.028713	0.058973	0.0061988	1.824e-06	1.14e-05
ovary	COVAR	18067	0.031081	0.07	0.0099116	0.00085824	0.004768
midbrain	COVAR	18067	0.022831	0.04986	0.0076924	0.0015006	0.007503
spinal.cord	COVAR	18067	0.014959	0.032617	0.0078777	0.0288	0.130909
adrenal.gland	COVAR	18067	0.016548	0.036878	0.010044	0.049731	0.207212
endometrium	COVAR	18067	0.014026	0.030414	0.01147	0.1107	0.425769
testis	COVAR	18067	0.0034	0.0067623	0.005768	0.27778	0.992071
heart.muscle	COVAR	18067	0.0033881	0.0080913	0.0075008	0.32575	1
vagina	COVAR	18067	0.003021	0.0065592	0.0095344	0.37568	1
bone.marrow	COVAR	18067	0.0009148	0.0021977	0.005444	0.43328	1
skeletal.muscle	COVAR	18067	-0.0018174	-0.0046432	0.005597	0.6273	1
spleen	COVAR	18067	-0.0036398	-0.0080512	0.0084477	0.66671	1
skin	COVAR	18067	-0.0034325	-0.0075673	0.0077768	0.67053	1
prostate	COVAR	18067	-0.0055679	-0.01188	0.011587	0.68458	1
thyroid.gland	COVAR	18067	-0.0075574	-0.016559	0.010594	0.76218	1
smooth.muscle	COVAR	18067	-0.01037	-0.022064	0.010728	0.83313	1
fallopian.tube	COVAR	18067	-0.0096208	-0.020649	0.0098723	0.83509	1
colon	COVAR	18067	-0.0098645	-0.022208	0.0092699	0.85636	1
cervix	COVAR	18067	-0.011068	-0.024342	0.0097678	0.8714	1
lymph.node	COVAR	18067	-0.011262	-0.024469	0.0079665	0.92127	1
tongue	COVAR	18067	-0.0090759	-0.021905	0.0061787	0.92906	1
thymus	COVAR	18067	-0.011265	-0.024368	0.0076463	0.92965	1
parathyroid.gland	COVAR	18067	-0.012306	-0.027319	0.0081052	0.93552	1
pancreas	COVAR	18067	-0.012795	-0.028904	0.0079315	0.94664	1
esophagus	COVAR	18067	-0.012758	-0.029301	0.0078966	0.9469	1
lung	COVAR	18067	-0.018297	-0.039703	0.009972	0.96673	1
liver	COVAR	18067	-0.011105	-0.028114	0.0054536	0.97913	1
adipose.tissue	COVAR	18067	-0.021485	-0.048969	0.0099442	0.98463	1
placenta	COVAR	18067	-0.018078	-0.039004	0.0082937	0.98535	1
tonsil	COVAR	18067	-0.018049	-0.039393	0.0075146	0.99184	1
urinary.bladder	COVAR	18067	-0.026415	-0.059237	0.010887	0.99237	1
epididymis	COVAR	18067	-0.020926	-0.044552	0.0078267	0.99625	1
appendix	COVAR	18067	-0.026471	-0.054832	0.0094256	0.99751	1
seminal.vesicle	COVAR	18067	-0.031622	-0.065949	0.010775	0.99833	1
stomach	COVAR	18067	-0.029972	-0.06561	0.0096249	0.99908	1
small.intestine	COVAR	18067	-0.026136	-0.057285	0.0079633	0.99948	1
choroid.plexus	COVAR	18067	-0.026411	-0.060057	0.0074677	0.9998	1
salivary.gland	COVAR	18067	-0.029217	-0.065082	0.0081585	0.99983	1
breast	COVAR	18067	-0.038073	-0.083554	0.010485	0.99986	1
rectum	COVAR	18067	-0.031516	-0.067162	0.008286	0.99993	1
gallbladder	COVAR	18067	-0.042675	-0.087322	0.010314	0.99998	1
duodenum	COVAR	18067	-0.029851	-0.064458	0.0071426	0.99999	1
kidney	COVAR	18067	-0.037745	-0.085649	0.0081052	1	1
RNA FANTOM Tissue
medial.frontal.gyrus	COVAR	17078	0.062168	0.15173	0.0083813	6.2723e-14	3.76338e-12
medial.temporal.gyrus	COVAR	17078	0.057353	0.14258	0.008024	4.6055e-13	1.00912e-11
insular.cortex	COVAR	17078	0.052931	0.13121	0.0074185	5.0456e-13	1.00912e-11
caudate	COVAR	17078	0.057465	0.13909	0.0081503	9.2687e-13	1.34208e-11
amygdala	COVAR	17078	0.059994	0.14544	0.0085409	1.1184e-12	1.34208e-11
putamen	COVAR	17078	0.050514	0.12642	0.0073487	3.2395e-12	3.2395e-11
nucleus.accumbens	COVAR	17078	0.053391	0.13026	0.0078767	6.2881e-12	5.37442e-11
occipital.cortex	COVAR	17078	0.057887	0.14054	0.0085638	7.1659e-12	5.37442e-11
olfactory.bulb	COVAR	17078	0.054466	0.13369	0.0081723	1.3691e-11	9.12733e-11
parietal.lobe	COVAR	17078	0.054012	0.13353	0.0081731	2.0038e-11	1.20228e-10
postcentral.gyrus	COVAR	17078	0.047479	0.11922	0.007353	5.488e-11	2.99345e-10
cerebellum	COVAR	17078	0.044965	0.11154	0.0070736	1.059e-10	5.295e-10
occipital.pole	COVAR	17078	0.045038	0.11391	0.0071231	1.3186e-10	6.08585e-10
occipital.lobe	COVAR	17078	0.045101	0.11407	0.0072488	2.5186e-10	1.0794e-09
frontal.lobe	COVAR	17078	0.046988	0.11634	0.0075869	3.0184e-10	1.1394e-09
temporal.cortex	COVAR	17078	0.044887	0.11283	0.007249	3.0384e-10	1.1394e-09
paracentral.gyrus	COVAR	17078	0.045482	0.11336	0.0075987	1.102e-09	3.88941e-09
hippocampus	COVAR	17078	0.048343	0.1179	0.0086526	1.1729e-08	3.90967e-08
globus.pallidus	COVAR	17078	0.031958	0.078641	0.0093629	0.00032175	0.00101605
thalamus	COVAR	17078	0.030585	0.074331	0.0092311	0.00046215	0.00138645
locus.coeruleus	COVAR	17078	0.0269	0.064844	0.0092086	0.0017463	0.00498943
pons	COVAR	17078	0.01978	0.048535	0.0083133	0.0086787	0.0236692
pituitary.gland	COVAR	17078	0.014477	0.034532	0.0076158	0.028663	0.074773
corpus.callosum	COVAR	17078	0.0061434	0.014792	0.0089007	0.24503	0.612575
spinal.cord	COVAR	17078	0.0021587	0.0052507	0.0098436	0.41321	0.991704
retina	COVAR	17078	-0.0046047	-0.010578	0.0085704	0.70446	1
medulla.oblongata	COVAR	17078	-0.0068662	-0.016008	0.010059	0.75256	1
substantia.nigra	COVAR	17078	-0.010081	-0.024996	0.0090224	0.86807	1
testis	COVAR	17078	-0.0069291	-0.015889	0.005493	0.89642	1
vagina	COVAR	17078	-0.0098859	-0.025064	0.0076316	0.9024	1
thymus	COVAR	17078	-0.0091902	-0.023752	0.0054204	0.955	1
smooth.muscle	COVAR	17078	-0.013868	-0.035343	0.0081721	0.95514	1
skeletal.muscle	COVAR	17078	-0.0091739	-0.026262	0.0052897	0.95856	1
appendix	COVAR	17078	-0.018768	-0.044377	0.0071707	0.99557	1
endometrium	COVAR	17078	-0.022536	-0.054134	0.0085636	0.99575	1
heart.muscle	COVAR	17078	-0.016687	-0.045136	0.0061842	0.99651	1
ovary	COVAR	17078	-0.02523	-0.061297	0.0086536	0.99822	1
spleen	COVAR	17078	-0.019321	-0.049666	0.0063648	0.9988	1
pancreas	COVAR	17078	-0.01725	-0.045197	0.0056572	0.99885	1
esophagus	COVAR	17078	-0.021249	-0.05258	0.0066497	0.9993	1
placenta	COVAR	17078	-0.0195	-0.050373	0.00586	0.99956	1
cervix	COVAR	17078	-0.026786	-0.064239	0.0079904	0.9996	1
tonsil	COVAR	17078	-0.0214	-0.051574	0.0061171	0.99977	1
lymph.node	COVAR	17078	-0.022463	-0.058056	0.0062989	0.99982	1
tongue	COVAR	17078	-0.020963	-0.052639	0.0056546	0.99989	1
liver	COVAR	17078	-0.017	-0.047894	0.0045742	0.9999	1
breast	COVAR	17078	-0.02724	-0.070182	0.0070501	0.99994	1
gallbladder	COVAR	17078	-0.029053	-0.069735	0.0074479	0.99995	1
urinary.bladder	COVAR	17078	-0.033183	-0.082926	0.008288	0.99997	1
adipose.tissue	COVAR	17078	-0.029424	-0.075561	0.0070793	0.99998	1
lung	COVAR	17078	-0.0281	-0.069769	0.0067668	0.99998	1
salivary.gland	COVAR	17078	-0.026351	-0.067444	0.0061573	0.99999	1
colon	COVAR	17078	-0.029844	-0.07207	0.0065544	1	1
ductus.deferens	COVAR	17078	-0.035601	-0.087877	0.0074722	1	1
epididymis	COVAR	17078	-0.034903	-0.080135	0.0073923	1	1
kidney	COVAR	17078	-0.042638	-0.10551	0.0067894	1	1
prostate	COVAR	17078	-0.041496	-0.097777	0.0092864	1	1
seminal.vesicle	COVAR	17078	-0.033825	-0.084476	0.0075147	1	1
small.intestine	COVAR	17078	-0.024503	-0.061764	0.0055328	1	1
thyroid.gland	COVAR	17078	-0.036721	-0.092185	0.0075678	1	1
RNA Brain Tissue Human Protein Atlas
parieto.insular.cortex	COVAR	18119	0.14744	0.30966	0.020564	3.9149e-13	2.90793e-11
olfactory.area	COVAR	18119	0.12832	0.27394	0.01814	7.8326e-13	2.90793e-11
posterior.insular.cortex	COVAR	18119	0.12979	0.27275	0.018362	8.1597e-13	2.90793e-11
entorhinal.gyrus	COVAR	18119	0.17048	0.36151	0.024145	8.6161e-13	2.90793e-11
lingual.gyrus	COVAR	18119	0.14414	0.30389	0.020508	1.0851e-12	2.92977e-11
supramarginal.gyrus	COVAR	18119	0.14153	0.29615	0.020442	2.286e-12	5.1435e-11
parahippocampal.cortex	COVAR	18119	0.16404	0.34524	0.023838	3.0676e-12	5.91609e-11
transversal.temporal.gyrus..posterior	COVAR	18119	0.15636	0.32939	0.022849	4.0071e-12	6.4398e-11
subcentral.gyrus..S2	COVAR	18119	0.15192	0.32045	0.022233	4.2932e-12	6.4398e-11
inferior.frontal.gyrus..opercular	COVAR	18119	0.14608	0.3097	0.021427	4.7802e-12	6.45327e-11
parietal.operculum	COVAR	18119	0.13331	0.2771	0.019872	1.015e-11	1.24568e-10
transversal.temporal.gyrus..anterior	COVAR	18119	0.13221	0.28066	0.019826	1.3304e-11	1.48437e-10
inferior.parietal.lobule	COVAR	18119	0.14393	0.30362	0.021667	1.5853e-11	1.48437e-10
claustrum	COVAR	18119	0.15419	0.32709	0.023231	1.6449e-11	1.48437e-10
anterior.insular.cortex..ventral	COVAR	18119	0.14223	0.30071	0.02143	1.6493e-11	1.48437e-10
middle.temporal.gyrus	COVAR	18119	0.14974	0.31727	0.022719	2.2454e-11	1.89456e-10
stria.terminalis..bed.nucleus	COVAR	18119	0.13666	0.28603	0.020838	2.8024e-11	2.22544e-10
precentral.gyrus..ventral	COVAR	18119	0.14428	0.3065	0.022079	3.2741e-11	2.41487e-10
inferior.temporal.gyrus	COVAR	18119	0.13978	0.29618	0.021409	3.3987e-11	2.41487e-10
olfactory.tubercle	COVAR	18119	0.12409	0.26341	0.019262	6.0439e-11	4.07963e-10
area.parastriata..temporal	COVAR	18119	0.1452	0.30726	0.022663	7.6248e-11	4.90166e-10
Supplemental.motor.cortex	COVAR	18119	0.13547	0.28764	0.021273	9.8069e-11	6.01787e-10
superior.temporal.gyrus	COVAR	18119	0.127	0.26941	0.020016	1.1437e-10	6.71302e-10
fusiform.gyrus	COVAR	18119	0.13209	0.2816	0.020879	1.2853e-10	7.22981e-10
occipital.cortex	COVAR	18119	0.122	0.25883	0.01932	1.3889e-10	7.50006e-10
nucleus.of.the.diagonal.band	COVAR	18119	0.11971	0.25405	0.019107	1.9096e-10	9.91523e-10
retrosplenial.cortex	COVAR	18119	0.12692	0.26735	0.0205	3.0524e-10	1.5262e-09
perirhinal.gyrus	COVAR	18119	0.11024	0.23592	0.017878	3.5739e-10	1.72313e-09
frontal.eye.field	COVAR	18119	0.12602	0.26781	0.02059	4.7715e-10	2.22122e-09
precentral.gyrus	COVAR	18119	0.10216	0.21683	0.017	9.4888e-10	4.26996e-09
paracentral.lobule..anterior	COVAR	18119	0.12266	0.26373	0.020737	1.6932e-09	7.37361e-09
postcentral.gyrus..middle	COVAR	18119	0.11192	0.23871	0.019073	2.247e-09	9.34445e-09
premotor.cortex..ventral	COVAR	18119	0.12535	0.26607	0.021371	2.2842e-09	9.34445e-09
temporal.pole	COVAR	18119	0.11877	0.25524	0.020385	2.886e-09	1.14591e-08
temporo.occipital.transitional.zone	COVAR	18119	0.12082	0.25938	0.020883	3.6768e-09	1.37895e-08
corticomedial.amygdala	COVAR	18119	0.13385	0.28012	0.023136	3.6772e-09	1.37895e-08
anterior.cingulate.cortex..supragenual.dorsal	COVAR	18119	0.12745	0.26796	0.022096	4.0868e-09	1.49113e-08
orbitofrontal.gyrus..anterior	COVAR	18119	0.1219	0.25649	0.02204	1.6155e-08	5.73928e-08
postcentral.gyrus..ventral	COVAR	18119	0.13308	0.28122	0.024149	1.81e-08	6.26538e-08
septal.nuclei	COVAR	18119	0.13025	0.27319	0.023852	2.4077e-08	8.12599e-08
anterior.insular.cortex..dorsal	COVAR	18119	0.12028	0.24896	0.022845	7.087e-08	2.33352e-07
posterior.cingulate.cortex	COVAR	18119	0.10336	0.22026	0.01971	7.961e-08	2.55889e-07
flocculonodular.lobe	COVAR	18119	0.053623	0.11307	0.010579	2.0234e-07	6.35253e-07
somatomor.cortex..precentral.gyrus..white.matter.	COVAR	18119	0.104	0.2225	0.021197	4.6828e-07	1.43677e-06
caudate.nucleus	COVAR	18119	0.090346	0.19134	0.018671	6.5897e-07	1.97691e-06
precentral.gyrus..middle	COVAR	18119	0.10284	0.22029	0.02157	9.4015e-07	2.75914e-06
postcentral.gyrus	COVAR	18119	0.066736	0.14599	0.014462	1.985e-06	5.69475e-06
precentral.gyrus..dorsal	COVAR	18119	0.10884	0.23158	0.023608	2.0248e-06	5.69475e-06
vermis	COVAR	18119	0.0504	0.10527	0.010965	2.1621e-06	5.95681e-06
nucleus.accumbens	COVAR	18119	0.087722	0.18612	0.019153	2.3397e-06	6.31719e-06
putamen	COVAR	18119	0.081708	0.17286	0.018079	3.1217e-06	8.26332e-06
somatosensory.cortex..postcentral.gyrus..ventral..white.matter.	COVAR	18119	0.097474	0.20938	0.021603	3.2315e-06	8.38947e-06
cerebellar.cortex	COVAR	18119	0.049468	0.10596	0.011045	3.7793e-06	9.62652e-06
hippocampus..CA1	COVAR	18119	0.075679	0.16194	0.018395	1.9529e-05	4.88225e-05
hippocampus..CA3	COVAR	18119	0.071308	0.15089	0.018095	4.0774e-05	0.000100082
hippocampus..CA2	COVAR	18119	0.077716	0.16396	0.023552	0.00048482	0.00116876
hippocampus	COVAR	18119	0.072961	0.15549	0.022483	0.00058798	0.00139258
dentate.gyrus	COVAR	18119	0.066182	0.14002	0.021633	0.0011108	0.00258548
area.parastriata..superior	COVAR	18119	0.056787	0.12189	0.022945	0.0066672	0.0152555
arcuate.nucleus	COVAR	18119	0.032747	0.068704	0.014684	0.012875	0.0289688
nucleus.basalis.of.Meynert	COVAR	18119	0.043742	0.091936	0.021791	0.022363	0.0494919
ventromedial.nucleus	COVAR	18119	0.021005	0.043388	0.014732	0.076971	0.167598
area.striata..white.matter.	COVAR	18119	0.031036	0.06681	0.0226	0.084844	0.181809
angular.gyrus..white.matter.	COVAR	18119	0.022652	0.048907	0.021764	0.149	0.314297
dorsomedial.nucleus	COVAR	18119	0.010051	0.020775	0.02355	0.33477	0.695292
centromedial.thalamic.nucleus	COVAR	18119	-0.0091322	-0.019516	0.02125	0.66631	1
occipital.cortex..white.matter.	COVAR	18119	-0.010196	-0.022104	0.022851	0.67227	1
periaquaductal.grey..anterior	COVAR	18119	-0.018282	-0.038488	0.023091	0.78574	1
paraventricular.nucleus	COVAR	18119	-0.016451	-0.034588	0.019905	0.79573	1
preoptic.area	COVAR	18119	-0.021745	-0.045539	0.024239	0.81516	1
lateral.hypothalamic.area	COVAR	18119	-0.019394	-0.041401	0.021088	0.82113	1
piriform.cortex	COVAR	18119	-0.026387	-0.05527	0.024219	0.86203	1
habenula	COVAR	18119	-0.032706	-0.069307	0.020186	0.9474	1
posterior.thalamic.nucleus	COVAR	18119	-0.044816	-0.09763	0.020709	0.98476	1
median.raphe.nucleus	COVAR	18119	-0.043624	-0.092787	0.018748	0.99001	1
anterior.thalamic.nucleus..ventral	COVAR	18119	-0.044032	-0.093855	0.018002	0.99277	1
locus.coeruleus	COVAR	18119	-0.057251	-0.12175	0.020847	0.99698	1
periaquaductal.grey..dorsal	COVAR	18119	-0.05709	-0.117	0.019851	0.99798	1
supraoptic.nucleus	COVAR	18119	-0.05896	-0.12505	0.018335	0.99935	1
temporal.white.matter	COVAR	18119	-0.045036	-0.097261	0.01385	0.99943	1
globus.pallidus..externus	COVAR	18119	-0.065989	-0.1422	0.019622	0.99961	1
nucleus.rhomboideus	COVAR	18119	-0.07495	-0.15818	0.022237	0.99962	1
nucleus.tractus.solitarii	COVAR	18119	-0.061473	-0.12448	0.01801	0.99968	1
substantia.nigra	COVAR	18119	-0.077852	-0.16652	0.022795	0.99968	1
parieto.temporal.junction..white.matter.	COVAR	18119	-0.040349	-0.089126	0.011444	0.99979	1
dorsal.motor.vagal.complex	COVAR	18119	-0.08648	-0.18085	0.024342	0.99981	1
periaquaductal.grey..lateral	COVAR	18119	-0.066865	-0.13672	0.017716	0.99992	1
red.nucleus	COVAR	18119	-0.081877	-0.17523	0.021733	0.99992	1
cervical.spinal.cord..dorsal.horn	COVAR	18119	-0.082832	-0.17682	0.021813	0.99993	1
nucleus.raphe.magnus	COVAR	18119	-0.083375	-0.17778	0.020252	0.99998	1
area.postrema	COVAR	18119	-0.067079	-0.14237	0.015254	0.99999	1
choroid.plexus	COVAR	18119	-0.03153	-0.067265	0.0073908	0.99999	1
corpus.callosum..genu..white.matter.	COVAR	18119	-0.051637	-0.11272	0.01197	0.99999	1
corpus.callosum..splenium..white.matter.	COVAR	18119	-0.054092	-0.11732	0.012667	0.99999	1
mammillary.body	COVAR	18119	-0.097744	-0.21067	0.023225	0.99999	1
motor.hypoglossal.nucleus	COVAR	18119	-0.10247	-0.21552	0.023757	0.99999	1
anterior.cochlear.nucleus..ventral	COVAR	18119	-0.12137	-0.25376	0.022656	1	1
anterior.funiculus..white.matter.	COVAR	18119	-0.099457	-0.21431	0.017134	1	1
cerebellar.nuclei	COVAR	18119	-0.10672	-0.23085	0.019151	1	1
cerebellar.white.matter	COVAR	18119	-0.080267	-0.17505	0.013357	1	1
cervical.spinal.cord..central.gray	COVAR	18119	-0.10472	-0.21943	0.01845	1	1
cervical.spinal.cord..ventral.horn	COVAR	18119	-0.11997	-0.25659	0.019305	1	1
dorsal.funiculus..white.matter.	COVAR	18119	-0.066859	-0.14533	0.013546	1	1
dorsal.raphe.nucleus	COVAR	18119	-0.094052	-0.19702	0.019285	1	1
dorsal.tegmental.nucleus	COVAR	18119	-0.1528	-0.32052	0.024213	1	1
dorsolateral.tegmental.area	COVAR	18119	-0.13593	-0.28291	0.021943	1	1
globus.pallidus..internus	COVAR	18119	-0.081729	-0.17662	0.018486	1	1
inferior.olive	COVAR	18119	-0.11476	-0.24667	0.017964	1	1
Kolliker.Fuse.nucleus	COVAR	18119	-0.1755	-0.37322	0.023741	1	1
lateral.funiculus..white.matter.	COVAR	18119	-0.075505	-0.16274	0.014182	1	1
lateral.lemniscal.nuclei	COVAR	18119	-0.097806	-0.20752	0.021116	1	1
lateral.medullary.reticular.nucleus	COVAR	18119	-0.13319	-0.2848	0.021547	1	1
lateral.parabrachial.nucleus	COVAR	18119	-0.17719	-0.37456	0.024116	1	1
lateral.vestibular.nucleus	COVAR	18119	-0.1424	-0.30103	0.023839	1	1
medial.olivary.nucleus	COVAR	18119	-0.10094	-0.21672	0.014947	1	1
medial.periolivary.nuclei	COVAR	18119	-0.11621	-0.24622	0.021649	1	1
motor.facial.nucleus	COVAR	18119	-0.12476	-0.26456	0.023405	1	1
nuclei.of.the.trapezoid.body	COVAR	18119	-0.093634	-0.20014	0.019694	1	1
nucleus.ambiguus	COVAR	18119	-0.094402	-0.20162	0.020141	1	1
nucleus.cuneatus	COVAR	18119	-0.1077	-0.22631	0.022077	1	1
nucleus.gracilis	COVAR	18119	-0.070987	-0.14953	0.015616	1	1
nucleus.raphe.obscurus	COVAR	18119	-0.11435	-0.24549	0.017467	1	1
nucleus.raphe.pallidus	COVAR	18119	-0.11114	-0.23941	0.017185	1	1
peritrigeminal.nucleus	COVAR	18119	-0.13397	-0.28768	0.020501	1	1
pontine.nuclei	COVAR	18119	-0.089705	-0.19328	0.01966	1	1
posteroventral.cochlear.nucleus	COVAR	18119	-0.16487	-0.34664	0.023334	1	1
prepositus.hypoglossal.nucleus	COVAR	18119	-0.14081	-0.29528	0.020549	1	1
principal.sensory.trigeminal.nucleus	COVAR	18119	-0.12363	-0.26048	0.023247	1	1
reticular.pontine.nucleus..caudal	COVAR	18119	-0.12243	-0.25842	0.023472	1	1
superior.olive	COVAR	18119	-0.12113	-0.25729	0.021866	1	1
superior.vestibular.nucleus	COVAR	18119	-0.13854	-0.28989	0.020012	1	1
ventral.medullary.reticular.nucleus	COVAR	18119	-0.12243	-0.25986	0.023483	1	1
ventral.periolivary.nuclei	COVAR	18119	-0.10688	-0.22648	0.020421	1	1
ventrolateral.medulla..A1.C1.cell.groups	COVAR	18119	-0.1477	-0.31372	0.022721	1	1
ventrolateral.tegmental.area..A5.NE.cell.group	COVAR	18119	-0.14213	-0.29861	0.024319	1	1

## Sheet: ST6
Supplemental Table 6: MAGMA cell-type enrichment for chronic pain (bulk RNAseq). Cell type enrichment that pass FDR p < 0.05 in red font
VARIABLE	TYPE	NGENES	BETA	BETA_STD	SE	P	FDR Corrected
RNA Single Cell
Excitatory.neurons	COVAR	18119	0.042942	0.10415	0.0042641	4.3483e-24	3.52212e-22
Horizontal.cells	COVAR	18119	0.050202	0.10983	0.0053776	5.6358e-21	2.2825e-19
Inhibitory.neurons	COVAR	18119	0.038217	0.092469	0.0043421	7.3921e-19	1.99587e-17
Bipolar.cells	COVAR	18119	0.044473	0.10011	0.0055655	7.135e-16	1.44484e-14
Astrocytes	COVAR	18119	0.036064	0.082173	0.0047406	1.4715e-14	2.38383e-13
Oligodendrocyte.precursor.cells	COVAR	18119	0.032601	0.077506	0.0044682	1.5448e-13	2.08548e-12
Oligodendrocytes	COVAR	18119	0.026796	0.065889	0.0044874	1.1999e-09	1.38846e-08
Rod.photoreceptor.cells	COVAR	18119	0.026038	0.060882	0.0053534	5.8061e-07	5.87868e-06
Microglial.cells	COVAR	18119	0.024898	0.054266	0.0051867	7.9899e-07	7.19091e-06
Cone.photoreceptor.cells	COVAR	18119	0.014561	0.035797	0.0049963	0.0017841	0.0144512
Spermatogonia	COVAR	18119	0.014494	0.031625	0.0064548	0.012375	0.091125
Muller.glia.cells	COVAR	18119	0.014082	0.033152	0.0066014	0.01646	0.111105
Oocytes	COVAR	18119	0.0061694	0.015282	0.0048634	0.10231	0.63747
Granulosa.cells	COVAR	18119	0.0093045	0.02168	0.0081861	0.12786	0.739761
Schwann.cells	COVAR	18119	0.0073996	0.018236	0.0071294	0.14967	0.749745
Skeletal.myocytes	COVAR	18119	0.0056858	0.013856	0.0058195	0.16429	0.749745
Ovarian.stromal.cells	COVAR	18119	0.0074839	0.018372	0.0076865	0.16513	0.749745
Squamous.epithelial.cells	COVAR	18119	0.0068615	0.017299	0.0070906	0.16661	0.749745
Endometrial.stromal.cells	COVAR	18119	0.0065749	0.015773	0.0083597	0.21579	0.874557
Basal.squamous.epithelial.cells	COVAR	18119	0.006072	0.014815	0.0077253	0.21594	0.874557
Lymphatic.endothelial.cells	COVAR	18119	0.0051376	0.01279	0.0071391	0.23588	0.909823
Spermatocytes	COVAR	18119	0.0027939	0.0069739	0.004432	0.26422	0.97281
Cardiomyocytes	COVAR	18119	0.0030899	0.0080918	0.0052048	0.27637	0.973303
Fibroblasts	COVAR	18119	0.0030888	0.0072983	0.0079005	0.34792	1
Mesothelial.cells	COVAR	18119	0.0029168	0.007044	0.0081865	0.36081	1
Leydig.cells	COVAR	18119	0.0009857	0.0023757	0.0070308	0.44425	1
Sertoli.cells	COVAR	18119	4.6155e-05	0.0001111	0.0060882	0.49698	1
Basal.keratinocytes	COVAR	18119	1.1337e-05	2.8402e-05	0.0079007	0.49943	1
Suprabasal.keratinocytes	COVAR	18119	-0.00062114	-0.0016422	0.0067226	0.53681	1
Peritubular.cells	COVAR	18119	-0.00064735	-0.0015686	0.0066388	0.53884	1
Adipocytes	COVAR	18119	-0.00092471	-0.002304	0.0073794	0.54986	1
B.cells	COVAR	18119	-0.0023634	-0.0057218	0.0071623	0.62929	1
dendritic.cells	COVAR	18119	-0.0020888	-0.0054211	0.0058006	0.64061	1
Enteroendocrine.cells	COVAR	18119	-0.0026845	-0.0066238	0.0067229	0.65516	1
Smooth.muscle.cells	COVAR	18119	-0.0036541	-0.0086485	0.0079798	0.67649	1
NK.cells	COVAR	18119	-0.0030431	-0.0078617	0.0060225	0.69332	1
Melanocytes	COVAR	18119	-0.0038022	-0.0093399	0.007065	0.70477	1
Langerhans.cells	COVAR	18119	-0.004642	-0.011995	0.0064801	0.76311	1
Late.spermatids	COVAR	18119	-0.0025097	-0.00691	0.0032428	0.78051	1
Prostatic.glandular.cells	COVAR	18119	-0.0084031	-0.020168	0.0078603	0.85747	1
Alveolar.cells.type.2	COVAR	18119	-0.008926	-0.022602	0.007902	0.87067	1
Early.spermatids	COVAR	18119	-0.0039599	-0.010881	0.0033212	0.88342	1
monocytes	COVAR	18119	-0.0066447	-0.018482	0.005289	0.89549	1
Erythroid.cells	COVAR	18119	-0.0083649	-0.020368	0.0059006	0.92184	1
Endothelial.cells	COVAR	18119	-0.012276	-0.029044	0.0082576	0.93143	1
Plasma.cells	COVAR	18119	-0.010813	-0.02671	0.0071472	0.93484	1
T.cells	COVAR	18119	-0.01136	-0.027578	0.0074635	0.936	1
Mucus.glandular.cells	COVAR	18119	-0.014692	-0.034648	0.0088363	0.9518	1
Gastric.mucus.secreting.cells	COVAR	18119	-0.012044	-0.028665	0.0069511	0.95841	1
Breast.glandular.cells	COVAR	18119	-0.016109	-0.038646	0.0092101	0.95985	1
Kupffer.cells	COVAR	18119	-0.011297	-0.028242	0.006202	0.96573	1
Alveolar.cells.type.1	COVAR	18119	-0.014027	-0.035749	0.0073616	0.97163	1
Hepatocytes	COVAR	18119	-0.0096886	-0.026209	0.0050242	0.97309	1
Intestinal.goblet.cells	COVAR	18119	-0.012889	-0.032915	0.0064906	0.97646	1
Salivary.duct.cells	COVAR	18119	-0.018508	-0.043602	0.0091907	0.97797	1
Macrophages	COVAR	18119	-0.014502	-0.035897	0.0071352	0.97894	1
Paneth.cells	COVAR	18119	-0.012415	-0.032004	0.0060392	0.98009	1
Hofbauer.cells	COVAR	18119	-0.013196	-0.034598	0.0064033	0.98034	1
Breast.myoepithelial.cells	COVAR	18119	-0.018398	-0.04321	0.0088752	0.98091	1
Undifferentiated.cells	COVAR	18119	-0.015807	-0.039732	0.0070657	0.98735	1
Distal.enterocytes	COVAR	18119	-0.012683	-0.034078	0.0055712	0.98858	1
Cholangiocytes	COVAR	18119	-0.016192	-0.039935	0.0066282	0.99271	1
Syncytiotrophoblasts	COVAR	18119	-0.014182	-0.039368	0.0055783	0.99449	1
granulocytes	COVAR	18119	-0.019423	-0.048166	0.0073037	0.99608	1
Glandular.and.luminal.cells	COVAR	18119	-0.022629	-0.056278	0.0081167	0.99734	1
Extravillous.trophoblasts	COVAR	18119	-0.016499	-0.045396	0.0058663	0.99754	1
Exocrine.glandular.cells	COVAR	18119	-0.021737	-0.054796	0.0076666	0.99771	1
Cytotrophoblasts	COVAR	18119	-0.017952	-0.04805	0.0063184	0.99775	1
Collecting.duct.cells	COVAR	18119	-0.020449	-0.048999	0.0070759	0.99807	1
Proximal.enterocytes	COVAR	18119	-0.01522	-0.041899	0.0049848	0.99887	1
Ionocytes	COVAR	18119	-0.022968	-0.057166	0.0068036	0.99963	1
Secretory.cells	COVAR	18119	-0.03493	-0.086348	0.0089462	0.99995	1
Basal.respiratory.cells	COVAR	18119	-0.027601	-0.072146	0.0069154	0.99997	1
Proximal.tubular.cells	COVAR	18119	-0.022167	-0.059577	0.0055622	0.99997	1
Ciliated.cells	COVAR	18119	-0.028129	-0.067228	0.0067395	0.99998	1
Ductal.cells	COVAR	18119	-0.032963	-0.083517	0.0079647	0.99998	1
Serous.glandular.cells	COVAR	18119	-0.030244	-0.073357	0.0073279	0.99998	1
Basal.prostatic.cells	COVAR	18119	-0.039122	-0.093859	0.0091585	0.99999	1
Club.cells	COVAR	18119	-0.036073	-0.087375	0.0084835	0.99999	1
Pancreatic.endocrine.cells	COVAR	18119	-0.026705	-0.067529	0.0063968	0.99999	1
Distal.tubular.cells	COVAR	18119	-0.021301	-0.055918	0.0047832	1	1
RNA Human Protein Atlas Immune cell
plasmacytoid.DC	COVAR	18119	0.022513	0.053954	0.0093777	0.0081873	0.155559
naive.B.cell	COVAR	18119	0.018904	0.044377	0.010999	0.042845	0.314057
memory.B.cell	COVAR	18119	0.01899	0.045381	0.011517	0.049588	0.314057
myeloid.DC	COVAR	18119	0.00994	0.024555	0.011506	0.19382	0.818938
eosinophil	COVAR	18119	0.0064696	0.016135	0.0082159	0.21551	0.818938
classical.monocyte	COVAR	18119	0.0035187	0.0086744	0.010675	0.37084	0.966762
non.classical.monocyte	COVAR	18119	0.0032269	0.0081278	0.009961	0.37299	0.966762
MAIT.T.cell	COVAR	18119	0.00071639	0.0016968	0.01335	0.4786	0.966762
intermediate.monocyte	COVAR	18119	-0.00022828	-0.00057111	0.010531	0.50865	0.966762
gdT.cell	COVAR	18119	-0.001054	-0.0024596	0.013964	0.53008	0.966762
neutrophil	COVAR	18119	-0.00166	-0.0039749	0.0064912	0.60092	0.966762
NK.cell	COVAR	18119	-0.0066652	-0.015897	0.012652	0.70083	0.966762
naive.CD4.T.cell	COVAR	18119	-0.008744	-0.020398	0.012682	0.75474	0.966762
basophil	COVAR	18119	-0.005179	-0.01305	0.0073011	0.76094	0.966762
memory.CD8.T.cell	COVAR	18119	-0.011714	-0.027605	0.01429	0.79381	0.966762
memory.CD4.T.cell	COVAR	18119	-0.015785	-0.037067	0.014561	0.86083	0.966762
T.reg	COVAR	18119	-0.01646	-0.040278	0.012172	0.91185	0.966762
naive.CD8.T.cell	COVAR	18119	-0.019068	-0.044465	0.013838	0.91588	0.966762
total.PBMC	COVAR	18119	-0.031079	-0.080003	0.01253	0.99343	0.99343
RNA MONACO Immune cell
Progenitor.cell	COVAR	18119	0.01662	0.04018	0.0090957	0.033843	0.839232
plasmacytoid.DC	COVAR	18119	0.01218	0.030353	0.0079809	0.063499	0.839232
Terminal.effector.memory.CD4.T.cell	COVAR	18119	0.017111	0.042479	0.012708	0.089096	0.839232
Switched.memory.B.cell	COVAR	18119	0.011796	0.027699	0.011933	0.16145	0.839232
Exhausted.memory.B.cell	COVAR	18119	0.0089435	0.020598	0.012225	0.23222	0.839232
NK.cell	COVAR	18119	0.0066002	0.016323	0.012887	0.30427	0.839232
naive.B.cell	COVAR	18119	0.0058174	0.013468	0.011492	0.30636	0.839232
Memory.CD4.T.cell.Th1.Th17	COVAR	18119	0.0049639	0.012199	0.014976	0.37015	0.839232
Non.Vd2.gdTCR	COVAR	18119	0.0033536	0.0082646	0.013874	0.4045	0.839232
myeloid.DC	COVAR	18119	0.0021342	0.0052218	0.0089938	0.40621	0.839232
Memory.CD4.T.cell.Th17	COVAR	18119	0.0022186	0.0054638	0.014373	0.43867	0.839232
Vd2.gdTCR	COVAR	18119	0.0013637	0.0033367	0.014266	0.46192	0.839232
Non.switched.memory.B.cell	COVAR	18119	0.00091061	0.0021197	0.011831	0.46933	0.839232
Terminal.effector.memory.CD8.T.cell	COVAR	18119	0.00093727	0.0023076	0.013756	0.47284	0.839232
Effector.memory.CD8.T.cell	COVAR	18119	0.00035235	0.00087269	0.014129	0.49005	0.839232
non.classical.monocyte	COVAR	18119	-0.00054997	-0.0013672	0.0085076	0.52577	0.839232
MAIT.T.cell	COVAR	18119	-0.0014324	-0.0035054	0.013222	0.54313	0.839232
naive.CD4.T.cell	COVAR	18119	-0.0016894	-0.0040864	0.012652	0.55311	0.839232
Central.memory.CD8.T.cell	COVAR	18119	-0.0030821	-0.0075095	0.014858	0.58216	0.839232
classical.monocyte	COVAR	18119	-0.0019021	-0.0046777	0.0079854	0.59413	0.839232
Memory.CD4.T.cell.Th2	COVAR	18119	-0.0046872	-0.011438	0.014544	0.62638	0.839232
Memory.CD4.T.cell.Th1	COVAR	18119	-0.0051421	-0.012533	0.015343	0.63124	0.839232
basophil	COVAR	18119	-0.0027492	-0.0066554	0.0073688	0.64546	0.839232
T.reg	COVAR	18119	-0.0069212	-0.01694	0.014623	0.682	0.839232
intermediate.monocyte	COVAR	18119	-0.0045054	-0.011111	0.0086215	0.69936	0.839232
naive.CD8.T.cell	COVAR	18119	-0.0071749	-0.017284	0.011544	0.73286	0.845608
Plasmablast	COVAR	18119	-0.0072495	-0.013849	0.0098528	0.76906	0.854511
Memory.CD4.T.cell.TFH	COVAR	18119	-0.014438	-0.035154	0.014253	0.84446	0.898541
neutrophil	COVAR	18119	-0.006034	-0.014042	0.0053884	0.86859	0.898541
total.PBMC	COVAR	18119	-0.024798	-0.059384	0.012408	0.97716	0.97716

## Sheet: ST7
Supplemental Table 7: MAGMA cell-type enrichment for chronic pain in human brain (snRNAseq). Cell type enrichment that pass FDR p < 0.05 in red font. Brain regions were named based on having >50% abundance in the top three regions OR shared across two regions if < 50% abundance
Cluster ID	Cluster name	Supercluster	Class auto-annotation	Neurotransmitter auto-annotation	Brain region	Top three regions	TYPE	NGENES	BETA	BETA_STD	SE	P	FDR Corrected
136	DLIT_136	Deep-layer intratelencephalic	NEUR	VGLUT1 VGLUT2	Amygdala	Amygdala: 54.6%, Cerebral cortex: 36.2%, Hypothalamus: 8.6%	COVAR	16669	0.051803	0.065192	0.0075902	4.5583e-12	2.10138e-09
127	ULIT_127	Upper-layer intratelencephalic	NEUR	VGLUT1 VGLUT2	Cerebral cortex	Cerebral cortex: 90.2%, Basal forebrain: 4.2%, Amygdala: 3.4%	COVAR	16669	0.056833	0.049695	0.010907	9.5176e-08	2.19381e-05
145	DLIT_145	Deep-layer intratelencephalic	NEUR	VGLUT1 VGLUT2	Cerebral cortex	Cerebral cortex: 65.1%, Hippocampus: 19.6%, Amygdala: 15.0%	COVAR	16669	0.039944	0.048479	0.0084067	1.0186e-06	0.000132906
126	ULIT_126	Upper-layer intratelencephalic	NEUR	VGLUT1 VGLUT2	Cerebral cortex	Cerebral cortex: 90.8%, Basal forebrain: 3.3%, Hypothalamus: 2.9%	COVAR	16669	0.051734	0.043808	0.011043	1.4119e-06	0.000132906
148	DLIT_148	Deep-layer intratelencephalic	NEUR	VGLUT1	Cerebral cortex	Cerebral cortex: 85.2%, Basal forebrain: 6.0%, Amygdala: 5.0%	COVAR	16669	0.058309	0.043244	0.012486	1.5192e-06	0.000132906
173	Amex_173	Amygdala excitatory	NEUR	VGLUT1 VGLUT2	Hippocampus	Hippocampus: 55.8%, Amygdala: 36.5%, Cerebral cortex: 7.7%	COVAR	16669	0.031481	0.047654	0.0067802	1.7298e-06	0.000132906
129	ULIT_129	Upper-layer intratelencephalic	NEUR	VGLUT1 VGLUT2	Cerebral cortex	Cerebral cortex: 99.1%, Hippocampus: 0.4%, Basal forebrain: 0.4%	COVAR	16669	0.069853	0.041634	0.015219	2.2357e-06	0.000147237
171	Amex_171	Amygdala excitatory	NEUR	VGLUT1 VGLUT2	Hippocampus	Hippocampus: 93.7%, Amygdala: 5.7%, Cerebral cortex: 0.3%	COVAR	16669	0.042962	0.043157	0.0098347	6.2973e-06	0.000320884
172	Amex_172	Amygdala excitatory	NEUR	VGLUT1 VGLUT2	Cerebral cortex	Cerebral cortex: 90.6%, Hippocampus: 8.8%, Amygdala: 0.6%	COVAR	16669	0.045355	0.044225	0.010403	6.555e-06	0.000320884
159	Amex_159	Amygdala excitatory	NEUR	VGLUT1 VGLUT2	Amygdala	Amygdala: 80.8%, Cerebral cortex: 17.6%, Hippocampus: 1.3%	COVAR	16669	0.048472	0.044947	0.011152	6.9606e-06	0.000320884
175	Amex_175	Amygdala excitatory	NEUR	VGLUT1 VGLUT2	Cerebral cortex	Cerebral cortex: 91.3%, Hippocampus: 7.3%, Amygdala: 1.2%	COVAR	16669	0.040454	0.042185	0.0094483	9.3344e-06	0.000386011
174	Amex_174	Amygdala excitatory	NEUR	VGLUT1 VGLUT2	Cerebral cortex	Cerebral cortex: 84.3%, Amygdala: 10.2%, Hippocampus: 5.2%	COVAR	16669	0.050862	0.040489	0.011925	1.0048e-05	0.000386011
143	DLIT_143	Deep-layer intratelencephalic	NEUR	VGLUT1	Cerebral cortex	Cerebral cortex: 89.0%, Basal forebrain: 4.2%, Amygdala: 4.2%	COVAR	16669	0.041396	0.041801	0.0098262	1.268e-05	0.000449652
149	DLIT_149	Deep-layer intratelencephalic	NEUR	VGLUT1	Cerebral cortex	Cerebral cortex: 98.6%, Basal forebrain: 0.6%, Hippocampus: 0.5%	COVAR	16669	0.069387	0.03791	0.016579	1.4327e-05	0.000471768
112	DLCT6b_112	Deep-layer corticothalamic and 6b	NEUR	VGLUT1	Cerebral cortex	Cerebral cortex: 65.2%, Hippocampus: 33.8%, Amygdala: 0.6%	COVAR	16669	0.047096	0.040902	0.01142	1.8711e-05	0.000575051
135	ULIT_135	Upper-layer intratelencephalic	NEUR	VGLUT1 VGLUT2	Cerebral cortex	Cerebral cortex: 95.4%, Basal forebrain: 2.7%, Hippocampus: 1.0%	COVAR	16669	0.099977	0.037357	0.024815	2.816e-05	0.00076705
146	DLIT_146	Deep-layer intratelencephalic	NEUR	VGLUT1 VGLUT2	Amygdala	Amygdala: 65.4%, Cerebral cortex: 33.1%, Hypothalamus: 0.8%	COVAR	16669	0.050505	0.038986	0.012539	2.8286e-05	0.00076705
152	DLIT_152	Deep-layer intratelencephalic	NEUR	VGLUT1 VGLUT2 VGLUT3	Basal forebrain	Basal forebrain: 76.2%, Amygdala: 19.9%, Cerebral cortex: 3.8%	COVAR	16669	0.039256	0.038761	0.0098115	3.1686e-05	0.000811514
147	DLIT_147	Deep-layer intratelencephalic	NEUR	VGLUT1	Cerebral cortex	Cerebral cortex: 65.1%, Amygdala: 19.4%, Basal forebrain: 11.8%	COVAR	16669	0.058557	0.037283	0.014917	4.3442e-05	0.00105404
166	Misc_166	Miscellaneous	NEUR	VGLUT1 VGLUT2	Cerebral cortex	Cerebral cortex: 79.4%, Hippocampus: 16.1%, Amygdala: 3.1%	COVAR	16669	0.025199	0.042324	0.0064464	4.6533e-05	0.00107259
124	ULIT_124	Upper-layer intratelencephalic	NEUR	VGLUT1 VGLUT2	Cerebral cortex	Cerebral cortex: 98.9%, Basal forebrain: 0.5%, Hippocampus: 0.2%	COVAR	16669	0.077512	0.03533	0.020122	5.8773e-05	0.00127749
165	Misc_165	Miscellaneous	NEUR	VGLUT1 VGLUT2	Cerebral cortex	Cerebral cortex: 92.1%, Hippocampus: 5.0%, Amygdala: 2.8%	COVAR	16669	0.027095	0.040015	0.00705	6.0965e-05	0.00127749
101	DLCT6b_101	Deep-layer corticothalamic and 6b	NEUR	VGLUT1	Cerebral cortex	Cerebral cortex: 65.6%, Hippocampus: 29.5%, Amygdala: 4.8%	COVAR	16669	0.027192	0.037362	0.0074347	0.00012781	0.00246712
142	DLIT_142	Deep-layer intratelencephalic	NEUR	VGLUT1	Cerebral cortex	Cerebral cortex: 96.0%, Hippocampus: 1.3%, Basal forebrain: 1.2%	COVAR	16669	0.040754	0.034823	0.011147	0.00012844	0.00246712
128	ULIT_128	Upper-layer intratelencephalic	NEUR	VGLUT1 VGLUT2	Cerebral cortex	Cerebral cortex: 99.9%, Hypothalamus: 0.0%, Basal forebrain: 0.0%	COVAR	16669	0.087981	0.033157	0.02439	0.00015518	0.00286152
120	ULIT_120	Upper-layer intratelencephalic	NEUR	VGLUT1 VGLUT2	Cerebral cortex	Cerebral cortex: 91.5%, Hypothalamus: 4.6%, Basal forebrain: 2.9%	COVAR	16669	0.063789	0.032131	0.017973	0.00019381	0.0034364
125	ULIT_125	Upper-layer intratelencephalic	NEUR	VGLUT1 VGLUT2	Cerebral cortex	Cerebral cortex: 98.3%, Basal forebrain: 0.9%, Amygdala: 0.4%	COVAR	16669	0.063184	0.031061	0.018397	0.00029753	0.00508005
137	DLIT_137	Deep-layer intratelencephalic	NEUR	VGLUT1 VGLUT2	Cerebral cortex	Cerebral cortex: 94.4%, Basal forebrain: 2.1%, Hippocampus: 1.9%	COVAR	16669	0.065854	0.031512	0.019277	0.0003183	0.00524058
134	ULIT_134	Upper-layer intratelencephalic	NEUR	VGLUT1 VGLUT2	Cerebral cortex	Cerebral cortex: 99.3%, Hippocampus: 0.5%, Basal forebrain: 0.2%	COVAR	16669	0.067191	0.030785	0.020009	0.00039342	0.00625402
168	Misc_168	Miscellaneous	NEUR	VGLUT1 VGLUT2	Cerebral cortex	Cerebral cortex: 92.4%, Hippocampus: 7.6%, Amygdala: 0.0%	COVAR	16669	0.039798	0.031507	0.011922	0.00042278	0.00649672
104	DLCT6b_104	Deep-layer corticothalamic and 6b	NEUR	VGLUT1	Cerebral cortex, Hippocampus	Cerebral cortex: 47.1%, Hippocampus: 34.6%, Amygdala: 18.1%	COVAR	16669	0.030143	0.034755	0.0090694	0.00044534	0.00662264
459	Thex_459	Thalamic excitatory	NEUR	VGLUT2	Thalamus	Thalamus: 89.9%, Amygdala: 9.2%, Midbrain: 0.6%	COVAR	16669	0.031184	0.041122	0.0097093	0.00066084	0.00952023
117	L5ET_117	Miscellaneous	NEUR	VGLUT1	Cerebral cortex	Cerebral cortex: 82.3%, Basal forebrain: 7.9%, Hypothalamus: 7.7%	COVAR	16669	0.026206	0.031954	0.008191	0.00069014	0.00964105
151	DLIT_151	Deep-layer intratelencephalic	NEUR	VGLUT1 VGLUT2 VGLUT3	Cerebral cortex, Amygdala	Cerebral cortex: 44.8%, Amygdala: 33.6%, Basal forebrain: 21.4%	COVAR	16669	0.03275	0.030271	0.010399	0.0008193	0.0111087
83	DLNP_83	Deep-layer near-projecting	NEUR	VGLUT1	Cerebral cortex	Cerebral cortex: 92.0%, Basal forebrain: 3.2%, Hypothalamus: 1.9%	COVAR	16669	0.034453	0.03124	0.011034	0.00089839	0.0118331
110	DLCT6b_110	Deep-layer corticothalamic and 6b	NEUR	VGLUT1	Cerebral cortex	Cerebral cortex: 84.7%, Basal forebrain: 6.3%, Amygdala: 5.0%	COVAR	16669	0.042227	0.029285	0.013856	0.0011553	0.0147943
121	ULIT_121	Upper-layer intratelencephalic	NEUR	VGLUT1 VGLUT2	Cerebral cortex	Cerebral cortex: 91.7%, Amygdala: 3.9%, Basal forebrain: 2.7%	COVAR	16669	0.047488	0.027105	0.015899	0.0014114	0.0175853
197	CA4_197	Hippocampal CA4	NEUR	VGLUT1	Hippocampus	Hippocampus: 99.7%, Midbrain: 0.3%, Cerebral cortex: 0.0%	COVAR	16669	0.016243	0.030151	0.0055909	0.0018372	0.0222881
105	DLCT6b_105	Deep-layer corticothalamic and 6b	NEUR	VGLUT1	Cerebral cortex	Cerebral cortex: 80.5%, Basal forebrain: 8.4%, Hippocampus: 7.2%	COVAR	16669	0.028728	0.027783	0.010128	0.0022843	0.0270016
111	DLCT6b_111	Deep-layer corticothalamic and 6b	NEUR	VGLUT1 VGLUT2	Hippocampus	Hippocampus: 92.5%, Amygdala: 6.3%, Cerebral cortex: 1.2%	COVAR	16669	0.031298	0.029126	0.011158	0.0025189	0.0290303
161	Amex_161	Amygdala excitatory	NEUR	VGLUT1 VGLUT2	Amygdala	Amygdala: 66.2%, Cerebral cortex: 31.6%, Hippocampus: 1.3%	COVAR	16669	0.029195	0.027998	0.010497	0.0027107	0.0304788
169	CA13_169	Hippocampal CA1-3	NEUR	VGLUT1	Hippocampus	Hippocampus: 98.4%, Cerebral cortex: 1.1%, Amygdala: 0.2%	COVAR	16669	0.031571	0.026574	0.011439	0.0028947	0.0317728
139	DLIT_139	Deep-layer intratelencephalic	NEUR	VGLUT1 VGLUT2	Cerebral cortex	Cerebral cortex: 95.2%, Basal forebrain: 1.9%, Hippocampus: 1.5%	COVAR	16669	0.054424	0.025055	0.019824	0.0030258	0.0324394
155	Amex_155	Amygdala excitatory	NEUR	VGLUT1 VGLUT2	Amygdala	Amygdala: 99.6%, Cerebral cortex: 0.2%, Hippocampus: 0.2%	COVAR	16669	0.035744	0.025918	0.013084	0.0031529	0.0330338
100	DLCT6b_100	Deep-layer corticothalamic and 6b	NEUR	VGLUT1	Cerebral cortex	Cerebral cortex: 63.0%, Amygdala: 27.0%, Basal forebrain: 5.9%	COVAR	16669	0.031882	0.027596	0.011781	0.003407	0.0349028
116	Misc_116	Miscellaneous	NEUR	VGLUT1	Cerebral cortex	Cerebral cortex: 93.4%, Amygdala: 3.3%, Basal forebrain: 2.6%	COVAR	16669	0.026783	0.026551	0.0099902	0.0036742	0.0368219
131	ULIT_131	Upper-layer intratelencephalic	NEUR	VGLUT1 VGLUT2	Cerebral cortex	Cerebral cortex: 99.9%, Hypothalamus: 0.0%, Basal forebrain: 0.0%	COVAR	16669	0.050738	0.024117	0.019068	0.0038998	0.0382512
412	Splat_412	Splatter	NEUR	GABA HDC VGLUT2	Hypothalamus	Hypothalamus: 97.4%, Midbrain: 2.2%, Thalamus: 0.3%	COVAR	16669	0.050379	0.030536	0.020055	0.0060076	0.0565591
130	ULIT_130	Upper-layer intratelencephalic	NEUR	VGLUT1 VGLUT2	Cerebral cortex	Cerebral cortex: 97.8%, Amygdala: 0.7%, Basal forebrain: 0.7%	COVAR	16669	0.049961	0.022586	0.019891	0.0060117	0.0565591
154	Amex_154	Amygdala excitatory	NEUR	VGLUT1 VGLUT2	Amygdala	Amygdala: 87.5%, Cerebral cortex: 6.8%, Hippocampus: 5.7%	COVAR	16669	0.034672	0.023466	0.014142	0.007115	0.0656003
460	Thex_460	Thalamic excitatory	NEUR	VGLUT2	Thalamus	Thalamus: 98.9%, Midbrain: 0.9%, Cerebral cortex: 0.1%	COVAR	16669	0.013367	0.028905	0.0055148	0.0076843	0.06946
160	Amex_160	Amygdala excitatory	NEUR	VGLUT1 VGLUT2	Amygdala	Amygdala: 90.3%, Cerebral cortex: 8.9%, Hippocampus: 0.8%	COVAR	16669	0.031935	0.023443	0.013273	0.0080704	0.0698091
109	DLCT6b_109	Deep-layer corticothalamic and 6b	NEUR	VGLUT1	Cerebral cortex	Cerebral cortex: 94.0%, Hippocampus: 3.3%, Basal forebrain: 1.8%	COVAR	16669	0.043346	0.022367	0.018033	0.0081201	0.0698091
186	CA13_186	Hippocampal CA1-3	NEUR	VGLUT1	Hippocampus	Hippocampus: 98.7%, Cerebral cortex: 1.1%, Amygdala: 0.2%	COVAR	16669	0.018938	0.024617	0.0078871	0.0081772	0.0698091
400	Splat_400	Splatter	NEUR	CHOL VGLUT3	Basal forebrain	Basal forebrain: 54.0%, Amygdala: 22.9%, Hypothalamus: 14.7%	COVAR	16669	0.019332	0.025972	0.0080852	0.008407	0.0704659
164	Misc_164	Miscellaneous	NEUR	VGLUT1 VGLUT2	Cerebral cortex	Cerebral cortex: 66.8%, Amygdala: 18.2%, Hippocampus: 15.0%	COVAR	16669	0.028861	0.022779	0.01232	0.009582	0.0788804
96	DLNP_96	Deep-layer near-projecting	NEUR	VGLUT1 VGLUT2	Cerebral cortex	Cerebral cortex: 85.1%, Amygdala: 7.0%, Basal forebrain: 5.7%	COVAR	16669	0.028565	0.023628	0.012273	0.0099761	0.0806839
187	CA13_187	Hippocampal CA1-3	NEUR	VGLUT1	Hippocampus	Hippocampus: 92.4%, Amygdala: 6.4%, Cerebral cortex: 1.1%	COVAR	16669	0.017824	0.024373	0.0077314	0.010578	0.0840769
95	DLNP_95	Deep-layer near-projecting	NEUR	VGLUT1	Cerebral cortex	Cerebral cortex: 89.0%, Basal forebrain: 7.0%, Hypothalamus: 3.3%	COVAR	16669	0.02583	0.022786	0.011296	0.011115	0.0868477
119	CA13_119	Hippocampal CA1-3	NEUR	VGLUT1	Hippocampus	Hippocampus: 97.3%, Amygdala: 1.5%, Cerebral cortex: 1.3%	COVAR	16669	0.015651	0.023784	0.0068753	0.011419	0.087736
183	CA13_183	Hippocampal CA1-3	NEUR	VGLUT1	Hippocampus	Hippocampus: 99.9%, Amygdala: 0.0%, Cerebral cortex: 0.0%	COVAR	16669	0.016994	0.022539	0.0075289	0.012004	0.089382
190	CA4_190	Hippocampal CA4	NEUR	VGLUT1	Hippocampus	Hippocampus: 100.0%, Cerebral cortex: 0.0%, Amygdala: 0.0%	COVAR	16669	0.011625	0.023936	0.0051514	0.012021	0.089382
150	DLIT_150	Deep-layer intratelencephalic	NEUR	VGLUT1 VGLUT2	Cerebral cortex	Cerebral cortex: 95.3%, Hippocampus: 2.2%, Basal forebrain: 1.3%	COVAR	16669	0.034957	0.020432	0.015607	0.012556	0.0915013
102	DLCT6b_102	Deep-layer corticothalamic and 6b	NEUR	VGLUT1	Amygdala	Amygdala: 66.6%, Cerebral cortex: 28.9%, Hippocampus: 4.2%	COVAR	16669	0.018701	0.02354	0.0083658	0.012703	0.0915013
184	CA13_184	Hippocampal CA1-3	NEUR	VGLUT1	Hippocampus	Hippocampus: 100.0%, Amygdala: 0.0%, Cerebral cortex: 0.0%	COVAR	16669	0.017126	0.021104	0.0081481	0.01779	0.126172
198	CA4_198	Hippocampal CA4	NEUR	VGLUT1 VGLUT2	Hippocampus	Hippocampus: 89.9%, Midbrain: 10.1%, Cerebral cortex: 0.0%	COVAR	16669	0.020288	0.020527	0.0097803	0.019029	0.132915
336	Splat_336	Splatter	NEUR	VGLUT2 VGLUT3	Midbrain	Midbrain: 91.5%, Thalamus: 8.1%, Medulla: 0.3%	COVAR	16669	0.015394	0.023712	0.0074846	0.019864	0.136676
103	DLCT6b_103	Deep-layer corticothalamic and 6b	NEUR	VGLUT1	Cerebral cortex	Cerebral cortex: 62.0%, Hippocampus: 25.8%, Amygdala: 12.1%	COVAR	16669	0.016149	0.020711	0.0079826	0.021546	0.146069
158	Amex_158	Amygdala excitatory	NEUR	VGLUT1 VGLUT2	Amygdala	Amygdala: 68.1%, Cerebral cortex: 25.8%, Hippocampus: 6.0%	COVAR	16669	0.027652	0.019218	0.013755	0.022208	0.148375
113	L5ET_113	Miscellaneous	NEUR	VGLUT1	Cerebral cortex	Cerebral cortex: 100.0%, Amygdala: 0.0%, Hippocampus: 0.0%	COVAR	16669	0.023717	0.018739	0.011883	0.022989	0.151399
98	DLCT6b_98	Deep-layer corticothalamic and 6b	NEUR	VGLUT1	Cerebral cortex	Cerebral cortex: 75.6%, Basal forebrain: 10.3%, Amygdala: 7.8%	COVAR	16669	0.027433	0.019323	0.013874	0.024014	0.155922
196	CA4_196	Hippocampal CA4	NEUR	VGLUT1	Hippocampus	Hippocampus: 99.9%, Midbrain: 0.1%, Cerebral cortex: 0.0%	COVAR	16669	0.01463	0.019651	0.0074271	0.024435	0.156452
189	CA13_189	Hippocampal CA1-3	NEUR	VGLUT1	Hippocampus	Hippocampus: 73.4%, Amygdala: 24.4%, Hypothalamus: 0.9%	COVAR	16669	0.012323	0.021054	0.0062863	0.024987	0.157795
222	EMSN_222	Eccentric medium spiny neuron	NEUR	GABA	Basal forebrain	Basal forebrain: 93.9%, Thalamus: 1.9%, Cerebral cortex: 1.8%	COVAR	16669	0.020111	0.018536	0.010316	0.025629	0.159627
182	CA13_182	Hippocampal CA1-3	NEUR	VGLUT1	Hippocampus	Hippocampus: 100.0%, Cerebral cortex: 0.0%, Amygdala: 0.0%	COVAR	16669	0.014864	0.018719	0.007663	0.026218	0.159627
99	DLCT6b_99	Deep-layer corticothalamic and 6b	NEUR	VGLUT1	Cerebral cortex	Cerebral cortex: 80.0%, Basal forebrain: 11.2%, Hippocampus: 6.5%	COVAR	16669	0.023471	0.018917	0.01211	0.026316	0.159627
144	DLIT_144	Deep-layer intratelencephalic	NEUR	VGLUT1	Cerebral cortex	Cerebral cortex: 96.2%, Basal forebrain: 1.4%, Amygdala: 1.2%	COVAR	16669	0.029398	0.017679	0.015359	0.02782	0.166559
223	EMSN_223	Eccentric medium spiny neuron	NEUR	GABA	Basal forebrain	Basal forebrain: 74.1%, Amygdala: 12.2%, Thalamus: 9.6%	COVAR	16669	0.024462	0.017823	0.012875	0.028729	0.169796
181	CA13_181	Hippocampal CA1-3	NEUR	VGLUT1	Hippocampus	Hippocampus: 100.0%, Cerebral cortex: 0.0%, Amygdala: 0.0%	COVAR	16669	0.015551	0.018809	0.008221	0.029279	0.170856
405	Amex_405	Amygdala excitatory	NEUR	VGLUT1 VGLUT2	Cerebral cortex, Hypothalamus	Cerebral cortex: 41.9%, Hypothalamus: 27.8%, Amygdala: 27.3%	COVAR	16669	0.033634	0.018782	0.018039	0.031131	0.177679
228	EMSN_228	Eccentric medium spiny neuron	NEUR	GABA	Amygdala	Amygdala: 83.7%, Cerebral cortex: 12.2%, Thalamus: 1.9%	COVAR	16669	0.040825	0.01753	0.02191	0.031219	0.177679
178	Misc_178	Miscellaneous	NEUR	VGLUT1 VGLUT2	Hippocampus, Midbrain	Hippocampus: 43.8%, Midbrain: 29.4%, Cerebral cortex: 26.8%	COVAR	16669	0.04498	0.016964	0.024828	0.035027	0.19692
334	Splat_334	Splatter	NEUR	CHOL VGLUT1 VGLUT2	Thalamus	Thalamus: 91.7%, Midbrain: 8.2%, Pons: 0.1%	COVAR	16669	0.021943	0.016645	0.012393	0.038319	0.212832
106	DLCT6b_106	Deep-layer corticothalamic and 6b	NEUR	VGLUT1	Cerebral cortex	Cerebral cortex: 99.0%, Hippocampus: 0.6%, Basal forebrain: 0.4%	COVAR	16669	0.024626	0.015957	0.014342	0.042994	0.235955
211	MSN_211	Medium spiny neuron	NEUR	GABA	Basal forebrain	Basal forebrain: 85.7%, Amygdala: 6.3%, Cerebral cortex: 4.2%	COVAR	16669	0.019702	0.015771	0.011575	0.044378	0.240685
163	CA13_163	Hippocampal CA1-3	NEUR	VGLUT1 VGLUT2	Amygdala	Amygdala: 93.5%, Hippocampus: 5.9%, Hypothalamus: 0.4%	COVAR	16669	0.021135	0.017122	0.012485	0.045255	0.242588
220	MSN_220	Medium spiny neuron	NEUR	GABA	Amygdala	Amygdala: 91.6%, Thalamus: 8.4%, Cerebral cortex: 0.0%	COVAR	16669	0.018509	0.016056	0.011192	0.049089	0.260115
91	DLNP_91	Deep-layer near-projecting	NEUR	VGLUT1	Cerebral cortex	Cerebral cortex: 89.4%, Basal forebrain: 4.7%, Hippocampus: 3.3%	COVAR	16669	0.024264	0.015245	0.014958	0.052398	0.274494
438	Midi_438	Midbrain-derived inhibitory	NEUR	GABA	Midbrain, Thalamus	Midbrain: 44.9%, Thalamus: 38.0%, Hypothalamus: 8.8%	COVAR	16669	0.022526	0.015151	0.013937	0.053034	0.274704
407	Amex_407	Amygdala excitatory	NEUR	VGLUT2 VGLUT3	Amygdala	Amygdala: 72.6%, Cerebral cortex: 23.5%, Hippocampus: 2.7%	COVAR	16669	0.036095	0.018807	0.022411	0.053649	0.274802
221	MSN_221	Medium spiny neuron	NEUR	GABA	Basal forebrain	Basal forebrain: 78.8%, Amygdala: 9.0%, Cerebral cortex: 6.5%	COVAR	16669	0.015907	0.015034	0.010077	0.057219	0.289868
212	MSN_212	Medium spiny neuron	NEUR	GABA	Basal forebrain	Basal forebrain: 90.4%, Cerebral cortex: 3.6%, Amygdala: 3.6%	COVAR	16669	0.018245	0.014259	0.011721	0.059794	0.29962
114	L5ET_114	Miscellaneous	NEUR	VGLUT1	Cerebral cortex	Cerebral cortex: 98.4%, Hippocampus: 1.2%, Basal forebrain: 0.3%	COVAR	16669	0.013445	0.013969	0.009386	0.07602	0.37683
209	MSN_209	Medium spiny neuron	NEUR	GABA	Basal forebrain	Basal forebrain: 96.3%, Thalamus: 2.9%, Amygdala: 0.6%	COVAR	16669	0.013681	0.013026	0.0096605	0.078375	0.384371
437	Midi_437	Midbrain-derived inhibitory	NEUR	GABA	Thalamus	Thalamus: 85.5%, Midbrain: 13.8%, Pons: 0.5%	COVAR	16669	0.019776	0.012816	0.014437	0.085382	0.411596
432	Splat_432	Splatter	NEUR	HDC	Hypothalamus	Hypothalamus: 79.8%, Midbrain: 19.6%, Thalamus: 0.6%	COVAR	16669	0.012412	0.013694	0.0090753	0.085712	0.411596
90	DLNP_90	Deep-layer near-projecting	NEUR	VGLUT1	Cerebral cortex	Cerebral cortex: 95.7%, Basal forebrain: 3.4%, Hypothalamus: 0.6%	COVAR	16669	0.020603	0.012721	0.015165	0.087144	0.414159
326	Mmb_326	Mammillary body	NEUR	VGLUT2	Hypothalamus	Hypothalamus: 100.0%, Cerebral cortex: 0.0%, Amygdala: 0.0%	COVAR	16669	0.009565	0.015073	0.0072007	0.092042	0.432973
170	Misc_170	Miscellaneous	NEUR	VGLUT1 VGLUT2	Hippocampus	Hippocampus: 68.6%, Hypothalamus: 21.7%, Cerebral cortex: 6.4%	COVAR	16669	0.014862	0.013046	0.011319	0.094597	0.440497
176	Misc_176	Miscellaneous	NEUR	VGLUT1 VGLUT2	Hippocampus	Hippocampus: 98.8%, Cerebral cortex: 1.0%, Thalamus: 0.2%	COVAR	16669	0.022433	0.01192	0.017646	0.10183	0.461087
203	DG_203	Hippocampal dentate gyrus	NEUR	VGLUT1	Hippocampus	Hippocampus: 98.3%, Midbrain: 1.4%, Cerebral cortex: 0.2%	COVAR	16669	0.021154	0.011635	0.01679	0.10387	0.461087
440	Midi_440	Midbrain-derived inhibitory	NEUR	GABA	Thalamus	Thalamus: 87.1%, Midbrain: 10.2%, Pons: 1.9%	COVAR	16669	0.017791	0.01175	0.014175	0.10473	0.461087
180	CA13_180	Hippocampal CA1-3	NEUR	VGLUT1	Hippocampus	Hippocampus: 99.6%, Cerebral cortex: 0.4%, Amygdala: 0.0%	COVAR	16669	0.010312	0.011621	0.008217	0.10475	0.461087
395	Splat_395	Splatter	NEUR	DA VGLUT2	Midbrain	Midbrain: 92.6%, Hypothalamus: 6.5%, Thalamus: 0.7%	COVAR	16669	0.014398	0.013483	0.011475	0.1048	0.461087
97	DLCT6b_97	Deep-layer corticothalamic and 6b	NEUR	VGLUT1	Cerebral cortex	Cerebral cortex: 54.4%, Hippocampus: 42.5%, Amygdala: 2.1%	COVAR	16669	0.016377	0.012586	0.013109	0.10579	0.461087
138	ULIT_138	Upper-layer intratelencephalic	NEUR	VGLUT1 VGLUT2	Cerebral cortex	Cerebral cortex: 96.4%, Basal forebrain: 1.2%, Hippocampus: 1.2%	COVAR	16669	0.030443	0.011972	0.024393	0.10602	0.461087
177	Misc_177	Miscellaneous	NEUR	VGLUT1 VGLUT2	Hippocampus	Hippocampus: 68.2%, Midbrain: 20.5%, Cerebral cortex: 10.8%	COVAR	16669	0.028761	0.01127	0.023721	0.11268	0.485472
327	Mmb_327	Mammillary body	NEUR	VGLUT2	Hypothalamus	Hypothalamus: 99.9%, Midbrain: 0.1%, Cerebral cortex: 0.0%	COVAR	16669	0.0075756	0.013664	0.0062874	0.11413	0.487166
208	MSN_208	Medium spiny neuron	NEUR	GABA	Basal forebrain	Basal forebrain: 89.6%, Amygdala: 5.6%, Cerebral cortex: 3.5%	COVAR	16669	0.01328	0.01073	0.011329	0.12056	0.505675
201	DG_201	Hippocampal dentate gyrus	NEUR	VGLUT1	Hippocampus	Hippocampus: 99.9%, Midbrain: 0.1%, Thalamus: 0.0%	COVAR	16669	0.015519	0.010843	0.013244	0.12066	0.505675
87	DLNP_87	Deep-layer near-projecting	NEUR	VGLUT1 VGLUT2	Cerebral cortex	Cerebral cortex: 83.9%, Basal forebrain: 12.2%, Hypothalamus: 2.8%	COVAR	16669	0.016064	0.011321	0.013795	0.12213	0.507225
153	Amex_153	Amygdala excitatory	NEUR	VGLUT1 VGLUT2	Amygdala	Amygdala: 93.4%, Hippocampus: 5.3%, Cerebral cortex: 1.3%	COVAR	16669	0.019159	0.010562	0.016698	0.12561	0.51702
225	EMSN_225	Eccentric medium spiny neuron	NEUR	GABA	Amygdala, Basal forebrain	Amygdala: 47.2%, Basal forebrain: 33.3%, Cerebral cortex: 10.2%	COVAR	16669	0.01758	0.010257	0.015939	0.13503	0.550875
92	DLNP_92	Deep-layer near-projecting	NEUR	VGLUT1	Cerebral cortex	Cerebral cortex: 94.7%, Hippocampus: 2.5%, Basal forebrain: 2.2%	COVAR	16669	0.016436	0.0096031	0.016034	0.15267	0.617376
85	DLNP_85	Deep-layer near-projecting	NEUR	VGLUT1 VGLUT2 VGLUT3	Cerebral cortex, Basal forebrain	Cerebral cortex: 47.1%, Basal forebrain: 37.0%, Hypothalamus: 10.9%	COVAR	16669	0.01464	0.010289	0.014693	0.15954	0.639547
406	Amex_406	Amygdala excitatory	NEUR	VGLUT1 VGLUT2	Amygdala	Amygdala: 50.5%, Cerebral cortex: 46.9%, Hypothalamus: 2.4%	COVAR	16669	0.018219	0.010032	0.01859	0.16355	0.64997
364	Splat_364	Splatter	NEUR	VGLUT2	Midbrain	Midbrain: 99.6%, Thalamus: 0.2%, Medulla: 0.1%	COVAR	16669	0.019275	0.010243	0.019915	0.16656	0.656275
123	ULIT_123	Upper-layer intratelencephalic	NEUR	VGLUT1	Cerebral cortex	Cerebral cortex: 99.2%, Hippocampus: 0.4%, Basal forebrain: 0.3%	COVAR	16669	0.031041	0.0097403	0.033794	0.17917	0.699978
210	MSN_210	Medium spiny neuron	NEUR	GABA	Basal forebrain	Basal forebrain: 97.9%, Thalamus: 1.9%, Hippocampus: 0.2%	COVAR	16669	0.0096045	0.0082829	0.010581	0.18203	0.705175
229	EMSN_229	Eccentric medium spiny neuron	NEUR	GABA	Amygdala	Amygdala: 56.1%, Basal forebrain: 28.8%, Cerebral cortex: 11.2%	COVAR	16669	0.019463	0.0083282	0.021982	0.18797	0.722118
207	MSN_207	Medium spiny neuron	NEUR	GABA	Basal forebrain	Basal forebrain: 92.9%, Thalamus: 4.1%, Amygdala: 1.9%	COVAR	16669	0.0098816	0.0077679	0.011497	0.19504	0.743086
107	DLCT6b_107	Deep-layer corticothalamic and 6b	NEUR	VGLUT1	Cerebral cortex	Cerebral cortex: 100.0%, Amygdala: 0.0%, Hippocampus: 0.0%	COVAR	16669	0.011095	0.0077111	0.013368	0.20329	0.76817
84	DLCT6b_84	Deep-layer corticothalamic and 6b	NEUR	VGLUT1 VGLUT2 VGLUT3	Hippocampus	Hippocampus: 98.5%, Amygdala: 0.8%, Cerebral cortex: 0.7%	COVAR	16669	0.0070888	0.0085563	0.0088931	0.2127	0.796229
215	MSN_215	Medium spiny neuron	NEUR	GABA	Basal forebrain	Basal forebrain: 85.0%, Amygdala: 9.2%, Cerebral cortex: 3.6%	COVAR	16669	0.0091187	0.0073487	0.011513	0.21417	0.796229
206	MSN_206	Medium spiny neuron	NEUR		Hippocampus	Hippocampus: 97.1%, Thalamus: 2.3%, Cerebral cortex: 0.6%	COVAR	16669	0.011468	0.0070695	0.014656	0.21696	0.800148
426	EMSN_426	Eccentric medium spiny neuron	NEUR	GABA	Amygdala	Amygdala: 81.9%, Cerebral cortex: 10.0%, Thalamus: 3.2%	COVAR	16669	0.021317	0.0076359	0.028109	0.22412	0.819995
108	DLCT6b_108	Deep-layer corticothalamic and 6b	NEUR	VGLUT1	Cerebral cortex	Cerebral cortex: 89.4%, Hippocampus: 6.0%, Basal forebrain: 2.1%	COVAR	16669	0.017247	0.007012	0.02301	0.22678	0.823194
378	Splat_378	Splatter	NEUR	HDC VGLUT2	Amygdala, Basal forebrain	Amygdala: 29.4%, Basal forebrain: 25.2%, Hypothalamus: 22.3%	COVAR	16669	0.01845	0.0069768	0.026437	0.24263	0.873847
443	Midi_443	Midbrain-derived inhibitory	NEUR	GABA	Thalamus	Thalamus: 98.3%, Midbrain: 1.6%, Pons: 0.1%	COVAR	16669	0.0080135	0.006399	0.011916	0.25063	0.895662
435	Midi_435	Midbrain-derived inhibitory	NEUR	GABA	Midbrain	Midbrain: 54.9%, Thalamus: 43.2%, Pons: 0.8%	COVAR	16669	0.0091854	0.0061284	0.013989	0.25573	0.906858
140	DLIT_140	Deep-layer intratelencephalic	NEUR	VGLUT1 VGLUT2	Cerebral cortex	Cerebral cortex: 99.2%, Hippocampus: 0.5%, Basal forebrain: 0.2%	COVAR	16669	0.013388	0.0055881	0.021575	0.26747	0.941249
191	CA4_191	Hippocampal CA4	NEUR	VGLUT1	Hippocampus	Hippocampus: 98.1%, Cerebral cortex: 1.6%, Midbrain: 0.2%	COVAR	16669	0.005389	0.0062007	0.0088709	0.27176	0.945223
442	Midi_442	Midbrain-derived inhibitory	NEUR	GABA	Thalamus	Thalamus: 99.1%, Midbrain: 0.8%, Pons: 0.1%	COVAR	16669	0.0075146	0.0057131	0.012427	0.2727	0.945223
419	Amex_419	Amygdala excitatory	NEUR	VGLUT1 VGLUT2	Amygdala	Amygdala: 78.9%, Cerebral cortex: 14.0%, Thalamus: 5.1%	COVAR	16669	0.017459	0.0058223	0.030376	0.28273	0.972676
417	Splat_417	Splatter	NEUR	GABA HDC	Hypothalamus	Hypothalamus: 95.8%, Midbrain: 4.0%, Amygdala: 0.1%	COVAR	16669	0.013325	0.0057696	0.023603	0.2862	0.97732
216	MSN_216	Medium spiny neuron	NEUR	GABA	Basal forebrain, Amygdala	Basal forebrain: 40.9%, Amygdala: 26.3%, Hypothalamus: 18.3%	COVAR	16669	0.0085374	0.0048623	0.016209	0.2992	1
441	Midi_441	Midbrain-derived inhibitory	NEUR	GABA	Thalamus	Thalamus: 89.9%, Midbrain: 8.8%, Pons: 0.7%	COVAR	16669	0.0072901	0.004825	0.014141	0.3031	1
234	EMSN_234	Eccentric medium spiny neuron	NEUR	GABA	Amygdala	Amygdala: 75.9%, Cerebral cortex: 14.6%, Thalamus: 5.4%	COVAR	16669	0.0099098	0.0047712	0.019616	0.30672	1
141	DLIT_141	Deep-layer intratelencephalic	NEUR	VGLUT1 VGLUT2	Cerebral cortex	Cerebral cortex: 95.4%, Basal forebrain: 2.0%, Hippocampus: 1.4%	COVAR	16669	0.011902	0.0046074	0.023984	0.30987	1
88	DLNP_88	Deep-layer near-projecting	NEUR	VGLUT1	Cerebral cortex	Cerebral cortex: 92.2%, Basal forebrain: 4.8%, Amygdala: 1.9%	COVAR	16669	0.0071796	0.0047387	0.014567	0.31106	1
431	Splat_431	Splatter	NEUR	HDC VGLUT2	Hypothalamus	Hypothalamus: 99.7%, Midbrain: 0.2%, Cerebral cortex: 0.0%	COVAR	16669	0.0057037	0.0053322	0.012474	0.32375	1
382	Splat_382	Splatter	NEUR	VGLUT2	Amygdala, Hypothalamus	Amygdala: 32.1%, Hypothalamus: 30.4%, Basal forebrain: 21.9%	COVAR	16669	0.0080401	0.0050893	0.018133	0.32874	1
94	DLNP_94	Deep-layer near-projecting	NEUR	VGLUT1	Cerebral cortex	Cerebral cortex: 94.1%, Hippocampus: 2.6%, Amygdala: 2.0%	COVAR	16669	0.0065072	0.004059	0.014981	0.33202	1
233	EMSN_233	Eccentric medium spiny neuron	NEUR	GABA	Amygdala	Amygdala: 73.7%, Thalamus: 9.5%, Hypothalamus: 5.8%	COVAR	16669	0.0078589	0.0040263	0.018267	0.33352	1
383	Splat_383	Splatter	NEUR	VGLUT2 VGLUT3	Hypothalamus	Hypothalamus: 68.0%, Midbrain: 24.6%, Thalamus: 6.6%	COVAR	16669	0.010496	0.0048246	0.024602	0.33482	1
396	Splat_396	Splatter	NEUR	VGLUT3	Pons	Pons: 66.2%, Midbrain: 31.2%, Hypothalamus: 1.2%	COVAR	16669	0.0070331	0.0037817	0.020106	0.36324	1
430	MSN_430	Medium spiny neuron	NEUR	GABA	Amygdala	Amygdala: 87.9%, Hypothalamus: 6.5%, Thalamus: 3.4%	COVAR	16669	0.0036077	0.0030153	0.011709	0.379	1
271	LLC_271	LAMP5-LHX6 and Chandelier	NEUR	GABA	Cerebral cortex	Cerebral cortex: 63.9%, Amygdala: 16.6%, Hippocampus: 9.9%	COVAR	16669	0.0046523	0.0029217	0.015222	0.37994	1
162	Amex_162	Amygdala excitatory	NEUR	VGLUT1 VGLUT2	Amygdala	Amygdala: 84.9%, Hippocampus: 8.9%, Cerebral cortex: 6.2%	COVAR	16669	0.003795	0.0028973	0.01267	0.38227	1
122	ULIT_122	Upper-layer intratelencephalic	NEUR	VGLUT1 VGLUT2	Cerebral cortex	Cerebral cortex: 93.9%, Basal forebrain: 2.6%, Hippocampus: 1.7%	COVAR	16669	0.0085248	0.002947	0.029096	0.38477	1
224	EMSN_224	Eccentric medium spiny neuron	NEUR	GABA	Basal forebrain	Basal forebrain: 70.9%, Amygdala: 13.6%, Cerebral cortex: 8.2%	COVAR	16669	0.0042579	0.0026027	0.015368	0.39086	1
434	Midi_434	Midbrain-derived inhibitory	NEUR	GABA	Thalamus	Thalamus: 89.3%, Midbrain: 8.9%, Pons: 1.3%	COVAR	16669	0.0035501	0.0025279	0.013119	0.39335	1
457	Thex_457	Thalamic excitatory	NEUR	VGLUT2	Thalamus	Thalamus: 98.3%, Amygdala: 1.4%, Cerebral cortex: 0.3%	COVAR	16669	0.0012693	0.0021976	0.0065771	0.42348	1
324	Mmb_324	Mammillary body	NEUR	VGLUT2	Hypothalamus	Hypothalamus: 100.0%, Cerebral cortex: 0.0%, Amygdala: 0.0%	COVAR	16669	0.0015197	0.0019714	0.0083078	0.42743	1
455	Thex_455	Thalamic excitatory	NEUR	VGLUT2	Thalamus	Thalamus: 97.9%, Midbrain: 2.1%, Cerebral cortex: 0.0%	COVAR	16669	0.0015492	0.0013714	0.011331	0.44563	1
328	Mmb_328	Mammillary body	NEUR	HDC VGLUT2	Hypothalamus	Hypothalamus: 100.0%, Cerebral cortex: 0.0%, Amygdala: 0.0%	COVAR	16669	0.0012154	0.0014227	0.0090227	0.44642	1
354	Splat_354	Splatter	NEUR	GABA	Midbrain	Midbrain: 86.4%, Thalamus: 9.6%, Pons: 2.2%	COVAR	16669	0.0024503	0.001549	0.018497	0.44731	1
217	MSN_217	Medium spiny neuron	NEUR	GABA	Amygdala	Amygdala: 69.5%, Basal forebrain: 15.7%, Hypothalamus: 7.4%	COVAR	16669	0.0023302	0.001117	0.019643	0.45278	1
213	MSN_213	Medium spiny neuron	NEUR	GABA	Basal forebrain	Basal forebrain: 75.5%, Cerebral cortex: 12.2%, Amygdala: 9.4%	COVAR	16669	0.0014674	0.00094406	0.014364	0.45932	1
322	LRL_322	Lower rhombic lip	NEUR	VGLUT1 VGLUT2	Pons	Pons: 83.9%, Medulla: 15.5%, Cerebral cortex: 0.4%	COVAR	16669	0.00056728	0.00064793	0.0095285	0.47626	1
214	MSN_214	Medium spiny neuron	NEUR	GABA	Basal forebrain	Basal forebrain: 61.9%, Amygdala: 15.7%, Cerebral cortex: 13.3%	COVAR	16669	0.00041901	0.00024029	0.01613	0.48964	1
246	MGE_246	MGE interneuron	NEUR	GABA	Hippocampus	Hippocampus: 72.3%, Cerebral cortex: 16.5%, Amygdala: 8.9%	COVAR	16669	0.0003005	0.00023141	0.013635	0.49121	1
421	Splat_421	Splatter	NEUR	GABA	Hypothalamus	Hypothalamus: 64.1%, Amygdala: 19.7%, Thalamus: 14.8%	COVAR	16669	0.00032644	0.00021051	0.017762	0.49267	1
330	Mmb_330	Mammillary body	NEUR	VGLUT2	Hypothalamus	Hypothalamus: 100.0%, Cerebral cortex: 0.0%, Amygdala: 0.0%	COVAR	16669	-0.00045573	-0.00052242	0.0095456	0.51904	1
302	CBI_302	Cerebellar inhibitory	NEUR	GLY	Cerebellum	Cerebellum: 60.1%, Medulla: 19.0%, Pons: 15.3%	COVAR	16669	-0.00053504	-0.00053085	0.009708	0.52198	1
427	MSN_427	Medium spiny neuron	NEUR	GABA	Amygdala	Amygdala: 56.6%, Hypothalamus: 19.3%, Thalamus: 14.0%	COVAR	16669	-0.0016751	-0.00071048	0.023837	0.52801	1
420	Splat_420	Splatter	NEUR	VGLUT2	Thalamus, Hypothalamus	Thalamus: 46.3%, Hypothalamus: 26.8%, Amygdala: 24.7%	COVAR	16669	-0.001861	-0.0007912	0.024078	0.5308	1
118	L5ET_118	Miscellaneous	NEUR	VGLUT1	Hippocampus	Hippocampus: 60.6%, Cerebral cortex: 26.6%, Midbrain: 11.9%	COVAR	16669	-0.00204	-0.00088238	0.021312	0.53813	1
277	CGE_277	CGE interneuron	NEUR	GABA VGLUT3	Cerebral cortex	Cerebral cortex: 77.4%, Amygdala: 13.3%, Hippocampus: 6.1%	COVAR	16669	-0.0014672	-0.0009395	0.01526	0.5383	1
267	LLC_267	LAMP5-LHX6 and Chandelier	NEUR	GABA VGLUT3	Hippocampus	Hippocampus: 80.6%, Cerebral cortex: 13.8%, Amygdala: 1.9%	COVAR	16669	-0.0014362	-0.00099685	0.014133	0.54047	1
392	Splat_392	Splatter	NEUR	GABA	Amygdala, Basal forebrain	Amygdala: 39.6%, Basal forebrain: 32.7%, Hypothalamus: 21.2%	COVAR	16669	-0.0018467	-0.0016246	0.014742	0.54984	1
458	Thex_458	Thalamic excitatory	NEUR	VGLUT2	Thalamus	Thalamus: 93.6%, Midbrain: 6.4%, Amygdala: 0.0%	COVAR	16669	-0.0012526	-0.0017845	0.0078983	0.563	1
291	CGE_291	CGE interneuron	NEUR	GABA	Cerebral cortex	Cerebral cortex: 75.1%, Hippocampus: 14.3%, Amygdala: 7.1%	COVAR	16669	-0.0033978	-0.0015566	0.020281	0.56653	1
375	Splat_375	Splatter	NEUR	VGLUT2 VGLUT3	Thalamus	Thalamus: 94.3%, Midbrain: 5.4%, Pons: 0.1%	COVAR	16669	-0.0030646	-0.0018283	0.017714	0.56867	1
335	Splat_335	Splatter	NEUR	VGLUT2	Medulla	Medulla: 78.3%, Pons: 15.9%, Midbrain: 4.8%	COVAR	16669	-0.0016751	-0.0017733	0.0092996	0.57147	1
377	Splat_377	Splatter	NEUR	VGLUT2	Hypothalamus, Amygdala	Hypothalamus: 33.0%, Amygdala: 32.4%, Thalamus: 31.4%	COVAR	16669	-0.0046884	-0.0020492	0.025529	0.57286	1
89	DLNP_89	Deep-layer near-projecting	NEUR	VGLUT1 VGLUT2	Cerebral cortex	Cerebral cortex: 98.1%, Basal forebrain: 1.6%, Amygdala: 0.1%	COVAR	16669	-0.0023788	-0.0017913	0.012879	0.57327	1
226	EMSN_226	Eccentric medium spiny neuron	NEUR	GABA	Basal forebrain, Amygdala	Basal forebrain: 33.6%, Amygdala: 33.3%, Hypothalamus: 19.3%	COVAR	16669	-0.0031645	-0.0018074	0.016322	0.57686	1
236	MGE_236	MGE interneuron	NEUR	GABA	Hippocampus	Hippocampus: 61.2%, Cerebral cortex: 21.0%, Amygdala: 16.5%	COVAR	16669	-0.0033305	-0.0024284	0.01352	0.59729	1
376	Splat_376	Splatter	NEUR	VGLUT2	Hypothalamus	Hypothalamus: 51.0%, Midbrain: 37.9%, Thalamus: 6.6%	COVAR	16669	-0.0062807	-0.0028729	0.025214	0.59835	1
274	LLC_274	LAMP5-LHX6 and Chandelier	NEUR	GABA	Cerebral cortex	Cerebral cortex: 84.6%, Basal forebrain: 5.9%, Hippocampus: 3.1%	COVAR	16669	-0.004577	-0.0028635	0.015116	0.61897	1
133	ULIT_133	Upper-layer intratelencephalic	NEUR	VGLUT1 VGLUT2	Cerebral cortex	Cerebral cortex: 100.0%, Basal forebrain: 0.0%, Hypothalamus: 0.0%	COVAR	16669	-0.0085279	-0.0028899	0.027402	0.62218	1
194	CA4_194	Hippocampal CA4	NEUR	VGLUT1	Hippocampus	Hippocampus: 99.8%, Cerebral cortex: 0.2%, Amygdala: 0.0%	COVAR	16669	-0.0029791	-0.0027923	0.0091362	0.62781	1
439	Midi_439	Midbrain-derived inhibitory	NEUR	GABA	Midbrain	Midbrain: 52.8%, Thalamus: 31.3%, Pons: 10.7%	COVAR	16669	-0.007835	-0.0034175	0.022106	0.63849	1
115	L5ET_115	Hippocampal CA1-3	NEUR	VGLUT1	Cerebral cortex	Cerebral cortex: 100.0%, Amygdala: 0.0%, Hippocampus: 0.0%	COVAR	16669	-0.0036366	-0.003759	0.0092821	0.65239	1
450	Thex_450	Thalamic excitatory		VGLUT2	Thalamus	Thalamus: 99.9%, Basal forebrain: 0.0%, Hypothalamus: 0.0%	COVAR	16669	-0.0021294	-0.0040724	0.0053549	0.65455	1
451	Thex_451	Thalamic excitatory		VGLUT2	Thalamus	Thalamus: 99.9%, Midbrain: 0.1%, Hypothalamus: 0.0%	COVAR	16669	-0.002414	-0.0042495	0.0058618	0.65976	1
333	Mmb_333	Mammillary body	NEUR	HDC VGLUT2	Hypothalamus	Hypothalamus: 97.7%, Cerebral cortex: 1.0%, Thalamus: 0.8%	COVAR	16669	-0.0073768	-0.0043537	0.017837	0.6604	1
193	CA4_193	Hippocampal CA4	NEUR	VGLUT1	Hippocampus	Hippocampus: 98.3%, Amygdala: 0.9%, Cerebral cortex: 0.5%	COVAR	16669	-0.0037065	-0.0039154	0.0088156	0.66292	1
385	Splat_385	Splatter	NEUR	VGLUT2	Hypothalamus	Hypothalamus: 93.4%, Midbrain: 4.5%, Amygdala: 0.8%	COVAR	16669	-0.008175	-0.0050811	0.017754	0.6774	1
325	Mmb_325	Mammillary body	NEUR	VGLUT2	Hypothalamus	Hypothalamus: 100.0%, Cerebral cortex: 0.0%, Amygdala: 0.0%	COVAR	16669	-0.0039582	-0.0049636	0.0084808	0.67965	1
428	Splat_428	Splatter	NEUR	GABA	Basal forebrain	Basal forebrain: 59.7%, Amygdala: 16.1%, Hypothalamus: 13.8%	COVAR	16669	-0.014666	-0.0048771	0.029262	0.69188	1
448	Thex_448	Thalamic excitatory	NEUR	VGLUT2	Thalamus	Thalamus: 99.7%, Amygdala: 0.3%, Basal forebrain: 0.0%	COVAR	16669	-0.0028201	-0.0055114	0.0055923	0.69296	1
273	LLC_273	LAMP5-LHX6 and Chandelier	NEUR	GABA	Amygdala, Cerebral cortex	Amygdala: 44.9%, Cerebral cortex: 33.4%, Hippocampus: 7.3%	COVAR	16669	-0.008372	-0.0047934	0.016565	0.69336	1
329	Mmb_329	Mammillary body	NEUR	HDC VGLUT2	Hypothalamus	Hypothalamus: 99.7%, Midbrain: 0.3%, Thalamus: 0.1%	COVAR	16669	-0.0053003	-0.0054264	0.010225	0.6979	1
422	Splat_422	Splatter	NEUR	GABA	Hypothalamus, Amygdala	Hypothalamus: 44.2%, Amygdala: 23.2%, Thalamus: 20.2%	COVAR	16669	-0.014324	-0.0061451	0.025417	0.71347	1
157	Amex_157	Amygdala excitatory	NEUR	VGLUT1 VGLUT2	Amygdala	Amygdala: 65.8%, Cerebral cortex: 28.7%, Hippocampus: 5.5%	COVAR	16669	-0.014275	-0.0056038	0.023592	0.72742	1
436	Midi_436	Midbrain-derived inhibitory	NEUR	GABA	Thalamus	Thalamus: 82.2%, Midbrain: 17.5%, Hypothalamus: 0.1%	COVAR	16669	-0.010339	-0.0058812	0.01641	0.73567	1
272	LLC_272	LAMP5-LHX6 and Chandelier	NEUR	GABA	Cerebral cortex	Cerebral cortex: 67.5%, Amygdala: 16.1%, Basal forebrain: 7.8%	COVAR	16669	-0.011515	-0.0063376	0.017138	0.74916	1
231	EMSN_231	Eccentric medium spiny neuron	NEUR	GABA	Amygdala	Amygdala: 60.2%, Basal forebrain: 16.4%, Cerebral cortex: 13.7%	COVAR	16669	-0.012682	-0.0064269	0.018485	0.75366	1
373	Splat_373	Splatter	NEUR	VGLUT2	Midbrain	Midbrain: 61.4%, Thalamus: 36.6%, Amygdala: 0.7%	COVAR	16669	-0.013869	-0.0079975	0.0202	0.75383	1
179	CA13_179	Hippocampal CA1-3	NEUR	VGLUT1	Hippocampus	Hippocampus: 97.2%, Cerebral cortex: 2.8%, Amygdala: 0.0%	COVAR	16669	-0.015896	-0.0063039	0.023132	0.75402	1
269	LLC_269	LAMP5-LHX6 and Chandelier	NEUR	GABA	Cerebral cortex, Hippocampus	Cerebral cortex: 43.7%, Hippocampus: 25.7%, Amygdala: 22.8%	COVAR	16669	-0.01244	-0.0066377	0.017702	0.75889	1
313	Splat_313	Splatter	NEUR	VGLUT2	Hippocampus, Cerebral cortex	Hippocampus: 41.6%, Cerebral cortex: 36.5%, Amygdala: 7.6%	COVAR	16669	-0.0091637	-0.0067944	0.012587	0.7667	1
265	LLC_265	LAMP5-LHX6 and Chandelier	NEUR	GABA	Cerebral cortex	Cerebral cortex: 72.8%, Amygdala: 17.1%, Hippocampus: 5.1%	COVAR	16669	-0.010975	-0.0069929	0.014696	0.77241	1
397	Splat_397	Splatter	NEUR	SER VGLUT3	Pons	Pons: 80.1%, Medulla: 8.1%, Midbrain: 7.6%	COVAR	16669	-0.0070639	-0.0079494	0.0094256	0.7732	1
195	CA4_195	Hippocampal CA4	NEUR	VGLUT1	Hippocampus	Hippocampus: 99.4%, Thalamus: 0.5%, Cerebral cortex: 0.1%	COVAR	16669	-0.011766	-0.0071413	0.014943	0.78448	1
93	DLNP_93	Deep-layer near-projecting	NEUR	VGLUT1	Cerebral cortex	Cerebral cortex: 97.2%, Basal forebrain: 1.1%, Hypothalamus: 0.7%	COVAR	16669	-0.016695	-0.0077421	0.019925	0.79895	1
268	LLC_268	LAMP5-LHX6 and Chandelier	NEUR	GABA	Hippocampus	Hippocampus: 95.5%, Cerebral cortex: 2.4%, Amygdala: 1.1%	COVAR	16669	-0.012926	-0.0081721	0.015239	0.80185	1
413	Splat_413	Splatter	NEUR	VGLUT2	Hypothalamus	Hypothalamus: 92.1%, Midbrain: 5.8%, Pons: 1.4%	COVAR	16669	-0.020123	-0.0091168	0.023015	0.80902	1
337	Splat_337	Splatter	NEUR	GABA	Basal forebrain	Basal forebrain: 81.9%, Midbrain: 17.6%, Hypothalamus: 0.5%	COVAR	16669	-0.0077296	-0.0095418	0.0088359	0.80915	1
227	EMSN_227	Eccentric medium spiny neuron	NEUR	GABA	Amygdala	Amygdala: 52.6%, Basal forebrain: 20.6%, Hypothalamus: 20.3%	COVAR	16669	-0.017502	-0.0083521	0.019357	0.81705	1
185	CA13_185	Hippocampal CA1-3	NEUR	VGLUT1	Hippocampus	Hippocampus: 100.0%, Cerebral cortex: 0.0%, Amygdala: 0.0%	COVAR	16669	-0.018434	-0.0082077	0.020264	0.8185	1
410	Splat_410	Splatter	NEUR	VGLUT2	Hypothalamus	Hypothalamus: 82.0%, Thalamus: 11.6%, Amygdala: 5.2%	COVAR	16669	-0.017546	-0.0088605	0.01885	0.82402	1
270	LLC_270	LAMP5-LHX6 and Chandelier	NEUR	GABA	Cerebral cortex	Cerebral cortex: 86.2%, Hippocampus: 6.7%, Thalamus: 3.3%	COVAR	16669	-0.018632	-0.0090066	0.019469	0.8307	1
232	EMSN_232	Eccentric medium spiny neuron	NEUR	GABA	Basal forebrain, Amygdala	Basal forebrain: 32.8%, Amygdala: 30.3%, Hypothalamus: 20.9%	COVAR	16669	-0.016626	-0.0092715	0.016818	0.83855	1
253	MGE_253	MGE interneuron	NEUR	GABA	Cerebral cortex	Cerebral cortex: 81.1%, Amygdala: 8.4%, Basal forebrain: 6.1%	COVAR	16669	-0.016714	-0.0098275	0.016221	0.84858	1
32	OPC_32	Oligodendrocyte precursor	OPC		Hypothalamus	Hypothalamus: 54.7%, Thalamus: 16.6%, Amygdala: 8.5%	COVAR	16669	-0.016157	-0.0097985	0.015525	0.85098	1
200	DG_200	Hippocampal dentate gyrus	NEUR	VGLUT1	Hippocampus	Hippocampus: 99.4%, Thalamus: 0.5%, Midbrain: 0.1%	COVAR	16669	-0.020397	-0.0098445	0.019187	0.85611	1
416	Splat_416	Splatter	NEUR	GABA	Hypothalamus	Hypothalamus: 65.4%, Thalamus: 17.9%, Amygdala: 8.1%	COVAR	16669	-0.024768	-0.010571	0.022695	0.86243	1
418	Splat_418	Splatter	NEUR	HDC VGLUT2	Hypothalamus	Hypothalamus: 99.3%, Midbrain: 0.5%, Thalamus: 0.1%	COVAR	16669	-0.021843	-0.011637	0.019989	0.86274	1
258	MGE_258	MGE interneuron	NEUR	GABA VGLUT3	Cerebral cortex	Cerebral cortex: 80.1%, Hippocampus: 6.7%, Amygdala: 6.3%	COVAR	16669	-0.019459	-0.011519	0.016211	0.88499	1
284	CGE_284	CGE interneuron	NEUR	GABA	Cerebral cortex	Cerebral cortex: 74.7%, Amygdala: 9.9%, Hippocampus: 9.3%	COVAR	16669	-0.025169	-0.01155	0.020831	0.88651	1
255	MGE_255	MGE interneuron	NEUR	GABA	Cerebral cortex	Cerebral cortex: 67.2%, Amygdala: 13.0%, Hippocampus: 12.1%	COVAR	16669	-0.021809	-0.011511	0.018029	0.88679	1
384	Splat_384	Splatter	NEUR	VGLUT2	Hypothalamus, Midbrain	Hypothalamus: 43.2%, Midbrain: 39.3%, Pons: 9.4%	COVAR	16669	-0.026948	-0.012228	0.021694	0.89291	1
192	CA4_192	Hippocampal CA4	NEUR	VGLUT1	Hippocampus	Hippocampus: 99.6%, Cerebral cortex: 0.4%, Amygdala: 0.0%	COVAR	16669	-0.0086307	-0.011425	0.00693	0.8935	1
275	LLC_275	LAMP5-LHX6 and Chandelier	NEUR	GABA	Cerebral cortex	Cerebral cortex: 66.0%, Amygdala: 16.5%, Basal forebrain: 9.9%	COVAR	16669	-0.021638	-0.011929	0.016984	0.89866	1
316	LRL_316	Lower rhombic lip	NEUR	VGLUT1 VGLUT2	Pons	Pons: 76.6%, Medulla: 22.0%, Midbrain: 0.6%	COVAR	16669	-0.011383	-0.01471	0.0084837	0.91015	1
288	CGE_288	CGE interneuron	NEUR	GABA	Cerebral cortex	Cerebral cortex: 70.6%, Amygdala: 13.7%, Hippocampus: 6.3%	COVAR	16669	-0.025608	-0.013036	0.018431	0.91763	1
444	Midi_444	Midbrain-derived inhibitory	NEUR	GABA	Thalamus	Thalamus: 83.2%, Midbrain: 14.0%, Pons: 1.9%	COVAR	16669	-0.028212	-0.013263	0.020075	0.92003	1
393	Splat_393	Splatter	NEUR	GABA	Thalamus	Thalamus: 76.5%, Hypothalamus: 10.6%, Midbrain: 6.0%	COVAR	16669	-0.019169	-0.014652	0.013546	0.92147	1
394	Splat_394	Splatter	NEUR	VGLUT2	Pons	Pons: 92.2%, Midbrain: 6.7%, Medulla: 0.5%	COVAR	16669	-0.02972	-0.014148	0.019948	0.93186	1
237	Splat_237	Splatter	NEUR	GABA	Amygdala	Amygdala: 57.4%, Cerebral cortex: 20.2%, Basal forebrain: 8.4%	COVAR	16669	-0.024021	-0.015019	0.01605	0.93275	1
249	MGE_249	MGE interneuron	NEUR	GABA	Cerebral cortex	Cerebral cortex: 61.8%, Hippocampus: 23.3%, Amygdala: 10.2%	COVAR	16669	-0.022371	-0.014314	0.01487	0.93375	1
342	Splat_342	Splatter	NEUR	VGLUT2	Cerebellum	Cerebellum: 97.0%, Pons: 1.8%, Midbrain: 0.8%	COVAR	16669	-0.011916	-0.016107	0.0079018	0.93422	1
453	Thex_453	Thalamic excitatory		VGLUT2	Thalamus	Thalamus: 82.7%, Midbrain: 17.3%, Cerebral cortex: 0.0%	COVAR	16669	-0.014801	-0.015304	0.0096736	0.93699	1
259	MGE_259	MGE interneuron	NEUR	GABA	Cerebral cortex	Cerebral cortex: 89.3%, Amygdala: 3.4%, Hippocampus: 3.3%	COVAR	16669	-0.027903	-0.014468	0.017828	0.94121	1
266	LLC_266	LAMP5-LHX6 and Chandelier	NEUR	GABA	Amygdala, Hippocampus	Amygdala: 42.8%, Hippocampus: 27.1%, Cerebral cortex: 25.1%	COVAR	16669	-0.028075	-0.014691	0.017843	0.94218	1
286	CGE_286	CGE interneuron	NEUR	GABA	Cerebral cortex	Cerebral cortex: 70.6%, Hippocampus: 13.8%, Amygdala: 10.2%	COVAR	16669	-0.028275	-0.015339	0.017377	0.94814	1
372	Thex_372	Thalamic excitatory	NEUR	VGLUT2	Midbrain	Midbrain: 53.2%, Thalamus: 44.2%, Cerebral cortex: 2.5%	COVAR	16669	-0.033365	-0.018966	0.020304	0.94982	1
260	MGE_260	MGE interneuron	NEUR	GABA	Cerebral cortex	Cerebral cortex: 86.4%, Amygdala: 4.6%, Basal forebrain: 4.2%	COVAR	16669	-0.027228	-0.015388	0.016513	0.95041	1
321	LRL_321	Lower rhombic lip	NEUR	VGLUT1 VGLUT2	Pons	Pons: 95.9%, Medulla: 3.3%, Midbrain: 0.4%	COVAR	16669	-0.018115	-0.017196	0.010984	0.95045	1
290	CGE_290	CGE interneuron	NEUR	GABA	Cerebral cortex	Cerebral cortex: 83.0%, Hippocampus: 8.5%, Amygdala: 5.2%	COVAR	16669	-0.043089	-0.016097	0.026108	0.95056	1
381	Splat_381	Splatter	NEUR	GABA	Pons	Pons: 83.9%, Midbrain: 15.4%, Medulla: 0.5%	COVAR	16669	-0.043825	-0.015184	0.026473	0.95107	1
433	Midi_433	Midbrain-derived inhibitory	NEUR	GABA	Midbrain	Midbrain: 89.4%, Thalamus: 8.3%, Hypothalamus: 1.3%	COVAR	16669	-0.042835	-0.016502	0.025458	0.95376	1
240	MGE_240	MGE interneuron	NEUR	GABA	Cerebral cortex	Cerebral cortex: 92.3%, Amygdala: 3.0%, Hippocampus: 2.3%	COVAR	16669	-0.031428	-0.015914	0.018445	0.95579	1
285	CGE_285	CGE interneuron	NEUR	GABA	Cerebral cortex	Cerebral cortex: 62.9%, Hippocampus: 22.3%, Amygdala: 9.5%	COVAR	16669	-0.030393	-0.016046	0.017829	0.95586	1
449	Thex_449	Thalamic excitatory		VGLUT2	Thalamus	Thalamus: 98.7%, Amygdala: 1.0%, Midbrain: 0.3%	COVAR	16669	-0.014113	-0.017596	0.0082003	0.95737	1
423	Splat_423	Splatter	NEUR	GABA	Amygdala	Amygdala: 50.6%, Thalamus: 19.8%, Hypothalamus: 15.4%	COVAR	16669	-0.051471	-0.019494	0.029891	0.95745	1
332	Mmb_332	Mammillary body	NEUR	VGLUT2	Hypothalamus	Hypothalamus: 99.9%, Thalamus: 0.1%, Cerebral cortex: 0.0%	COVAR	16669	-0.029642	-0.017106	0.017178	0.95778	1
257	MGE_257	MGE interneuron	NEUR	GABA	Cerebral cortex	Cerebral cortex: 73.5%, Hippocampus: 19.7%, Amygdala: 3.5%	COVAR	16669	-0.026404	-0.016601	0.015271	0.95809	1
156	Amex_156	Amygdala excitatory	NEUR	VGLUT1 VGLUT2	Amygdala	Amygdala: 78.4%, Hippocampus: 19.2%, Cerebral cortex: 2.3%	COVAR	16669	-0.043073	-0.016263	0.024811	0.95871	1
317	LRL_317	Lower rhombic lip	NEUR	VGLUT1 VGLUT2	Pons	Pons: 97.6%, Medulla: 2.1%, Midbrain: 0.2%	COVAR	16669	-0.015263	-0.018503	0.0087368	0.95966	1
86	DLNP_86	Deep-layer near-projecting	NEUR	VGLUT1 VGLUT2	Cerebral cortex	Cerebral cortex: 97.0%, Basal forebrain: 1.8%, Hippocampus: 1.1%	COVAR	16669	-0.031725	-0.016354	0.018131	0.95991	1
287	CGE_287	CGE interneuron	NEUR	GABA	Cerebral cortex	Cerebral cortex: 53.6%, Amygdala: 17.5%, Hippocampus: 15.0%	COVAR	16669	-0.031584	-0.016611	0.017841	0.96165	1
248	MGE_248	MGE interneuron	NEUR	GABA	Cerebral cortex	Cerebral cortex: 78.8%, Hippocampus: 12.5%, Amygdala: 5.0%	COVAR	16669	-0.029321	-0.016968	0.01632	0.9638	1
414	Splat_414	Splatter	NEUR	VGLUT2	Hypothalamus	Hypothalamus: 90.6%, Midbrain: 8.5%, Thalamus: 0.8%	COVAR	16669	-0.04615	-0.018093	0.02562	0.96416	1
281	CGE_281	CGE interneuron	NEUR	GABA	Cerebral cortex	Cerebral cortex: 70.5%, Amygdala: 13.0%, Hippocampus: 10.6%	COVAR	16669	-0.023919	-0.017156	0.01326	0.96436	1
230	EMSN_230	Eccentric medium spiny neuron	NEUR	GABA	Amygdala, Basal forebrain	Amygdala: 41.5%, Basal forebrain: 26.8%, Cerebral cortex: 15.8%	COVAR	16669	-0.03564	-0.016963	0.019674	0.96496	1
338	Splat_338	Splatter	NEUR	VGLUT2	Medulla	Medulla: 99.1%, Basal forebrain: 0.6%, Pons: 0.3%	COVAR	16669	-0.028827	-0.017643	0.015517	0.96839	1
398	Splat_398	Splatter	NEUR	VGLUT2	Medulla	Medulla: 86.6%, Pons: 12.8%, Midbrain: 0.2%	COVAR	16669	-0.036595	-0.019082	0.019696	0.9684	1
261	MGE_261	MGE interneuron	NEUR	GABA	Cerebral cortex	Cerebral cortex: 95.5%, Hippocampus: 1.4%, Basal forebrain: 1.4%	COVAR	16669	-0.032689	-0.017408	0.017356	0.97017	1
402	Splat_402	Splatter	NEUR	GABA	Midbrain	Midbrain: 58.2%, Hypothalamus: 41.6%, Amygdala: 0.1%	COVAR	16669	-0.038033	-0.01771	0.020103	0.97074	1
244	MGE_244	MGE interneuron	NEUR	GABA	Cerebral cortex	Cerebral cortex: 77.4%, Amygdala: 13.7%, Hippocampus: 6.5%	COVAR	16669	-0.022375	-0.018648	0.011726	0.9718	1
279	CGE_279	CGE interneuron	NEUR	GABA VGLUT3	Cerebral cortex	Cerebral cortex: 54.6%, Hippocampus: 26.0%, Amygdala: 14.6%	COVAR	16669	-0.022588	-0.018914	0.011577	0.97448	1
323	Mmb_323	Mammillary body	NEUR	VGLUT2	Hypothalamus	Hypothalamus: 99.7%, Thalamus: 0.2%, Midbrain: 0.2%	COVAR	16669	-0.019554	-0.020243	0.0099207	0.97563	1
289	CGE_289	CGE interneuron	NEUR	GABA	Cerebral cortex	Cerebral cortex: 82.1%, Hippocampus: 7.9%, Amygdala: 5.8%	COVAR	16669	-0.052342	-0.020002	0.025698	0.97916	1
218	MSN_218	Medium spiny neuron	NEUR		Basal forebrain	Basal forebrain: 50.9%, Amygdala: 22.3%, Hypothalamus: 18.5%	COVAR	16669	-0.039928	-0.018614	0.019593	0.97921	1
357	Splat_357	Splatter	NEUR	GABA	Midbrain	Midbrain: 97.4%, Pons: 1.6%, Thalamus: 0.9%	COVAR	16669	-0.049272	-0.021509	0.023807	0.98075	1
293	CGE_293	CGE interneuron	NEUR	GABA	Cerebral cortex	Cerebral cortex: 70.3%, Hippocampus: 15.1%, Amygdala: 8.5%	COVAR	16669	-0.049061	-0.0199	0.023699	0.98077	1
219	MSN_219	Medium spiny neuron	NEUR	GABA	Amygdala, Basal forebrain	Amygdala: 33.2%, Basal forebrain: 32.8%, Hypothalamus: 18.6%	COVAR	16669	-0.050077	-0.019408	0.023648	0.98289	1
308	URL_308	Upper rhombic lip		VGLUT1	Cerebellum	Cerebellum: 84.5%, Pons: 10.2%, Medulla: 3.6%	COVAR	16669	-0.037357	-0.019809	0.017603	0.98308	1
429	Splat_429	Splatter	NEUR	GABA	Basal forebrain	Basal forebrain: 55.9%, Amygdala: 24.1%, Thalamus: 12.9%	COVAR	16669	-0.057187	-0.020097	0.026618	0.98415	1
247	MGE_247	MGE interneuron	NEUR	GABA	Hippocampus	Hippocampus: 91.0%, Amygdala: 4.8%, Cerebral cortex: 3.4%	COVAR	16669	-0.028254	-0.021569	0.013063	0.98472	1
454	Thex_454	Thalamic excitatory		VGLUT2	Thalamus	Thalamus: 99.5%, Midbrain: 0.5%, Cerebral cortex: 0.0%	COVAR	16669	-0.024553	-0.020818	0.011339	0.98481	1
361	Splat_361	Splatter	NEUR	GABA	Midbrain	Midbrain: 83.4%, Thalamus: 14.3%, Pons: 1.8%	COVAR	16669	-0.045744	-0.023271	0.020945	0.98551	1
297	URL_297	Upper rhombic lip		VGLUT1	Midbrain	Midbrain: 97.1%, Thalamus: 2.9%, Cerebral cortex: 0.0%	COVAR	16669	-0.045847	-0.021577	0.020962	0.98563	1
205	DG_205	Hippocampal dentate gyrus	NEUR	VGLUT1	Hippocampus	Hippocampus: 96.5%, Midbrain: 3.4%, Thalamus: 0.0%	COVAR	16669	-0.055534	-0.0211	0.0251	0.98653	1
262	MGE_262	MGE interneuron	NEUR	GABA	Cerebral cortex	Cerebral cortex: 94.5%, Basal forebrain: 2.1%, Hippocampus: 1.8%	COVAR	16669	-0.047621	-0.021147	0.021056	0.98813	1
351	Splat_351	Splatter	NEUR	GABA	Midbrain	Midbrain: 90.0%, Thalamus: 8.2%, Hypothalamus: 1.3%	COVAR	16669	-0.045129	-0.024814	0.019751	0.98883	1
362	Splat_362	Splatter	NEUR	GABA	Pons, Cerebellum	Pons: 39.4%, Cerebellum: 34.7%, Midbrain: 21.7%	COVAR	16669	-0.049511	-0.021993	0.021617	0.98899	1
379	Splat_379	Splatter	NEUR	GLY	Pons	Pons: 99.2%, Medulla: 0.8%, Cerebral cortex: 0.0%	COVAR	16669	-0.038603	-0.021754	0.016547	0.99017	1
403	Splat_403	Splatter	NEUR	GABA	Cerebral cortex, Amygdala	Cerebral cortex: 45.6%, Amygdala: 33.5%, Hypothalamus: 9.8%	COVAR	16669	-0.057605	-0.022131	0.024624	0.99034	1
199	DG_199	Hippocampal dentate gyrus	NEUR	VGLUT1	Hippocampus	Hippocampus: 96.8%, Thalamus: 3.2%, Cerebral cortex: 0.0%	COVAR	16669	-0.041788	-0.020868	0.01767	0.99098	1
303	CBI_303	Cerebellar inhibitory		GABA	Cerebellum	Cerebellum: 96.8%, Pons: 1.5%, Medulla: 1.0%	COVAR	16669	-0.039629	-0.021905	0.01672	0.9911	1
368	Splat_368	Splatter	NEUR	VGLUT2	Midbrain	Midbrain: 84.5%, Thalamus: 13.4%, Pons: 1.5%	COVAR	16669	-0.062339	-0.025865	0.0263	0.99111	1
53	Astro_53	Astrocyte	ASTRO		Hippocampus	Hippocampus: 96.3%, Cerebral cortex: 1.5%, Basal forebrain: 1.3%	COVAR	16669	-0.03757	-0.023555	0.015772	0.99139	1
282	CGE_282	CGE interneuron	NEUR	GABA	Cerebral cortex	Cerebral cortex: 82.6%, Hippocampus: 11.9%, Amygdala: 2.2%	COVAR	16669	-0.053179	-0.023281	0.022145	0.99183	1
238	Splat_238	Splatter	NEUR	GABA	Basal forebrain	Basal forebrain: 57.1%, Amygdala: 27.7%, Cerebral cortex: 6.8%	COVAR	16669	-0.03555	-0.022546	0.01478	0.99191	1
276	CGE_276	CGE interneuron	NEUR	GABA VGLUT3	Hippocampus	Hippocampus: 73.7%, Amygdala: 13.0%, Cerebral cortex: 10.8%	COVAR	16669	-0.03022	-0.024405	0.012563	0.99192	1
389	Splat_389	Splatter	NEUR	GABA	Pons	Pons: 67.3%, Midbrain: 29.6%, Thalamus: 2.4%	COVAR	16669	-0.05735	-0.023404	0.023706	0.99222	1
315	LRL_315	Lower rhombic lip	NEUR	VGLUT1 VGLUT2	Pons	Pons: 95.9%, Medulla: 1.9%, Cerebral cortex: 1.5%	COVAR	16669	-0.032345	-0.023806	0.013117	0.99316	1
132	Misc_132	Miscellaneous	NEUR	VGLUT1 VGLUT2	Cerebral cortex	Cerebral cortex: 98.4%, Hippocampus: 0.8%, Midbrain: 0.8%	COVAR	16669	-0.059984	-0.025177	0.024277	0.99325	1
304	CBI_304	Cerebellar inhibitory		GABA	Cerebellum	Cerebellum: 95.5%, Pons: 2.4%, Medulla: 1.8%	COVAR	16669	-0.045253	-0.023231	0.018199	0.99354	1
256	MGE_256	MGE interneuron	NEUR	GABA VGLUT3	Cerebral cortex	Cerebral cortex: 68.6%, Hippocampus: 21.8%, Basal forebrain: 5.0%	COVAR	16669	-0.0559	-0.023288	0.022305	0.99389	1
294	CGE_294	CGE interneuron	NEUR	GABA	Cerebral cortex	Cerebral cortex: 64.4%, Hippocampus: 14.7%, Amygdala: 10.8%	COVAR	16669	-0.054126	-0.023589	0.021537	0.99401	1
55	Astro_55	Astrocyte	ASTRO		Basal forebrain	Basal forebrain: 82.4%, Thalamus: 7.0%, Hypothalamus: 5.0%	COVAR	16669	-0.037331	-0.024942	0.014737	0.99434	1
283	CGE_283	CGE interneuron	NEUR	GABA	Cerebral cortex	Cerebral cortex: 81.0%, Hippocampus: 9.3%, Amygdala: 5.0%	COVAR	16669	-0.060968	-0.024412	0.023986	0.99448	1
363	Splat_363	Splatter	NEUR	VGLUT2	Thalamus	Thalamus: 64.4%, Basal forebrain: 20.9%, Hypothalamus: 7.4%	COVAR	16669	-0.06384	-0.023713	0.025096	0.99451	1
367	Splat_367	Splatter	NEUR	VGLUT2	Midbrain	Midbrain: 96.9%, Thalamus: 2.6%, Pons: 0.3%	COVAR	16669	-0.071662	-0.025602	0.027646	0.99523	1
369	Splat_369	Splatter	NEUR	VGLUT2	Midbrain	Midbrain: 96.5%, Thalamus: 2.3%, Pons: 0.6%	COVAR	16669	-0.072781	-0.026422	0.027928	0.99542	1
331	Mmb_331	Mammillary body	NEUR	VGLUT2	Hypothalamus	Hypothalamus: 96.6%, Midbrain: 2.3%, Cerebral cortex: 1.1%	COVAR	16669	-0.057411	-0.025859	0.021974	0.9955	1
278	CGE_278	CGE interneuron	NEUR	GABA VGLUT3	Cerebral cortex	Cerebral cortex: 78.0%, Amygdala: 10.4%, Hippocampus: 8.1%	COVAR	16669	-0.046516	-0.024651	0.017726	0.99565	1
245	MGE_245	MGE interneuron	NEUR	GABA	Amygdala	Amygdala: 50.6%, Cerebral cortex: 31.0%, Hippocampus: 15.3%	COVAR	16669	-0.044403	-0.02564	0.016853	0.99579	1
239	MGE_239	MGE interneuron	NEUR	GABA	Cerebral cortex	Cerebral cortex: 95.4%, Hippocampus: 1.5%, Basal forebrain: 1.2%	COVAR	16669	-0.054632	-0.024724	0.020719	0.99581	1
409	Splat_409	Splatter	NEUR	GABA	Basal forebrain	Basal forebrain: 66.5%, Amygdala: 14.2%, Thalamus: 9.9%	COVAR	16669	-0.06428	-0.025291	0.024118	0.99615	1
243	MGE_243	MGE interneuron	NEUR	GABA	Cerebral cortex	Cerebral cortex: 96.3%, Hippocampus: 1.4%, Basal forebrain: 1.1%	COVAR	16669	-0.046243	-0.025576	0.017115	0.99655	1
235	Splat_235	Splatter	NEUR	GABA	Cerebral cortex, Amygdala	Cerebral cortex: 31.8%, Amygdala: 28.5%, Basal forebrain: 25.2%	COVAR	16669	-0.033932	-0.025869	0.012551	0.99657	1
425	Splat_425	Splatter	NEUR	GABA	Thalamus, Hypothalamus	Thalamus: 35.4%, Hypothalamus: 29.5%, Amygdala: 29.1%	COVAR	16669	-0.070347	-0.025662	0.025996	0.99659	1
319	LRL_319	Lower rhombic lip	NEUR	VGLUT1 VGLUT2	Pons	Pons: 97.8%, Midbrain: 1.2%, Medulla: 1.0%	COVAR	16669	-0.036107	-0.026463	0.013294	0.99669	1
295	CGE_295	CGE interneuron	NEUR	GABA	Cerebral cortex	Cerebral cortex: 67.0%, Amygdala: 17.8%, Hippocampus: 8.6%	COVAR	16669	-0.063417	-0.026403	0.023175	0.99689	1
318	LRL_318	Lower rhombic lip	NEUR	VGLUT1 VGLUT2	Pons	Pons: 98.8%, Medulla: 0.7%, Midbrain: 0.5%	COVAR	16669	-0.028098	-0.027132	0.010258	0.99692	1
296	CGE_296	CGE interneuron	NEUR	GABA	Cerebral cortex	Cerebral cortex: 72.9%, Amygdala: 10.5%, Hippocampus: 9.0%	COVAR	16669	-0.066025	-0.026917	0.023954	0.99707	1
314	Misc_314	Miscellaneous	NEUR	GABA	Medulla, Pons	Medulla: 35.7%, Pons: 33.3%, Cerebellum: 26.2%	COVAR	16669	-0.012351	-0.025205	0.0044571	0.9972	1
366	Splat_366	Splatter	NEUR	VGLUT2	Midbrain	Midbrain: 57.4%, Pons: 19.9%, Thalamus: 15.2%	COVAR	16669	-0.081915	-0.029192	0.02933	0.99738	1
50	Oligo_50	Oligodendrocyte	OLIGO		Hypothalamus	Hypothalamus: 90.7%, Thalamus: 3.6%, Basal forebrain: 3.6%	COVAR	16669	-0.039145	-0.030173	0.013928	0.99752	1
424	Splat_424	Splatter	NEUR	GABA	Amygdala, Hypothalamus	Amygdala: 34.9%, Hypothalamus: 32.8%, Thalamus: 29.6%	COVAR	16669	-0.073012	-0.029188	0.025965	0.99753	1
51	Bgl_51	Bergmann glia	ASTRO		Cerebellum	Cerebellum: 95.8%, Pons: 1.9%, Medulla: 1.9%	COVAR	16669	-0.057386	-0.029631	0.020154	0.99779	1
202	DG_202	Hippocampal dentate gyrus	NEUR	VGLUT1	Hippocampus	Hippocampus: 100.0%, Cerebral cortex: 0.0%, Amygdala: 0.0%	COVAR	16669	-0.053507	-0.027632	0.018729	0.99786	1
355	Splat_355	Splatter	NEUR	GABA	Midbrain	Midbrain: 87.7%, Pons: 9.3%, Thalamus: 2.4%	COVAR	16669	-0.073077	-0.030121	0.02555	0.99788	1
250	MGE_250	MGE interneuron	NEUR	GABA	Cerebral cortex	Cerebral cortex: 92.5%, Hippocampus: 2.4%, Basal forebrain: 2.2%	COVAR	16669	-0.054154	-0.027267	0.018865	0.99795	1
280	CGE_280	CGE interneuron	NEUR	GABA	Cerebral cortex	Cerebral cortex: 73.7%, Amygdala: 13.3%, Hippocampus: 7.8%	COVAR	16669	-0.055873	-0.027371	0.019196	0.99819	1
365	Splat_365	Splatter	NEUR	GABA VGLUT2	Pons, Midbrain	Pons: 43.0%, Midbrain: 30.2%, Medulla: 17.1%	COVAR	16669	-0.06918	-0.03345	0.023649	0.99828	1
264	LLC_264	LAMP5-LHX6 and Chandelier		GABA	Cerebral cortex	Cerebral cortex: 84.5%, Amygdala: 5.7%, Basal forebrain: 4.7%	COVAR	16669	-0.066601	-0.028158	0.022618	0.99838	1
34	OPC_34	Oligodendrocyte precursor	OPC		Hippocampus, Cerebral cortex	Hippocampus: 33.6%, Cerebral cortex: 30.9%, Amygdala: 16.5%	COVAR	16669	-0.056273	-0.029814	0.019081	0.9984	1
320	LRL_320	Lower rhombic lip	NEUR	VGLUT1 VGLUT2	Pons	Pons: 90.4%, Medulla: 6.2%, Basal forebrain: 3.2%	COVAR	16669	-0.039393	-0.028528	0.013321	0.99844	1
340	Splat_340	Splatter	NEUR	VGLUT2	Pons	Pons: 88.3%, Midbrain: 9.5%, Thalamus: 1.6%	COVAR	16669	-0.056382	-0.026777	0.01899	0.9985	1
346	Splat_346	Splatter	NEUR	VGLUT2	Medulla	Medulla: 60.2%, Spinal cord: 39.4%, Pons: 0.3%	COVAR	16669	-0.062586	-0.027792	0.020959	0.99859	1
445	Thex_445	Thalamic excitatory		VGLUT2	Thalamus	Thalamus: 99.3%, Hippocampus: 0.7%, Cerebral cortex: 0.0%	COVAR	16669	-0.025213	-0.029345	0.0083938	0.99866	1
388	Splat_388	Splatter	NEUR	VGLUT2	Pons	Pons: 90.9%, Hypothalamus: 4.1%, Amygdala: 3.6%	COVAR	16669	-0.058325	-0.027153	0.019371	0.9987	1
57	Astro_57	Astrocyte	ASTRO		Hippocampus	Hippocampus: 66.8%, Basal forebrain: 25.3%, Cerebral cortex: 4.0%	COVAR	16669	-0.054087	-0.030019	0.017815	0.9988	1
167	Misc_167	Miscellaneous	NEUR	VGLUT1	Hippocampus	Hippocampus: 76.8%, Cerebral cortex: 14.3%, Midbrain: 8.2%	COVAR	16669	-0.085623	-0.02926	0.027483	0.99908	1
387	Splat_387	Splatter	NEUR	VGLUT2	Pons	Pons: 89.9%, Midbrain: 8.9%, Medulla: 0.7%	COVAR	16669	-0.073217	-0.030348	0.023362	0.99914	1
65	Epen_65	Ependymal	EPEN		Midbrain, Hippocampus	Midbrain: 28.4%, Hippocampus: 12.5%, Pons: 12.5%	COVAR	16669	-0.043652	-0.029116	0.013899	0.99916	1
305	CBI_305	Cerebellar inhibitory	NEUR	GABA	Cerebellum	Cerebellum: 88.0%, Pons: 4.7%, Midbrain: 3.7%	COVAR	16669	-0.076424	-0.031376	0.024141	0.99923	1
263	MGE_263	MGE interneuron	NEUR	GABA	Cerebral cortex	Cerebral cortex: 98.5%, Basal forebrain: 0.6%, Hippocampus: 0.4%	COVAR	16669	-0.057012	-0.029598	0.017893	0.99928	1
306	CBI_306	Cerebellar inhibitory		GABA	Cerebellum	Cerebellum: 91.6%, Pons: 3.4%, Medulla: 3.3%	COVAR	16669	-0.071806	-0.03172	0.022007	0.99945	1
356	Splat_356	Splatter	NEUR	GABA	Midbrain	Midbrain: 67.5%, Pons: 20.1%, Thalamus: 9.5%	COVAR	16669	-0.090631	-0.033923	0.027662	0.99947	1
17	VendV_17	Vascular	ENDO		Hypothalamus, Medulla	Hypothalamus: 26.7%, Medulla: 21.8%, Pons: 15.8%	COVAR	16669	-0.047429	-0.033454	0.014238	0.99957	1
54	Astro_54	Astrocyte	ASTRO		Cerebral cortex, Hippocampus	Cerebral cortex: 38.8%, Hippocampus: 33.1%, Amygdala: 22.1%	COVAR	16669	-0.050045	-0.033573	0.015025	0.99957	1
307	CBI_307	Cerebellar inhibitory	NEUR	GABA	Cerebellum	Cerebellum: 70.3%, Medulla: 12.1%, Pons: 11.7%	COVAR	16669	-0.077123	-0.032653	0.023078	0.99958	1
292	CGE_292	CGE interneuron	NEUR	GABA	Cerebral cortex	Cerebral cortex: 86.1%, Hippocampus: 7.4%, Amygdala: 3.1%	COVAR	16669	-0.077055	-0.03223	0.022965	0.9996	1
374	Splat_374	Splatter	NEUR	VGLUT2	Pons	Pons: 77.9%, Midbrain: 19.6%, Medulla: 2.0%	COVAR	16669	-0.06431	-0.032861	0.018921	0.99966	1
52	Astro_52	Astrocyte	ASTRO		Cerebral cortex	Cerebral cortex: 90.3%, Hypothalamus: 3.9%, Hippocampus: 2.2%	COVAR	16669	-0.059837	-0.03584	0.017522	0.99968	1
348	Splat_348	Splatter	NEUR	GLY	Medulla	Medulla: 65.6%, Spinal cord: 26.9%, Pons: 6.0%	COVAR	16669	-0.074183	-0.032667	0.021177	0.99977	1
360	Splat_360	Splatter	NEUR	GABA	Midbrain	Midbrain: 99.1%, Pons: 0.8%, Thalamus: 0.1%	COVAR	16669	-0.10777	-0.033174	0.030314	0.99981	1
39	COP_39	Committed oligodendrocyte precursor	OLIGO		Cerebral cortex, Hippocampus	Cerebral cortex: 28.1%, Hippocampus: 19.7%, Amygdala: 14.6%	COVAR	16669	-0.058398	-0.039715	0.016348	0.99982	1
254	MGE_254	MGE interneuron	NEUR	GABA VGLUT3	Cerebral cortex	Cerebral cortex: 77.9%, Hippocampus: 13.0%, Amygdala: 4.5%	COVAR	16669	-0.067589	-0.033906	0.018878	0.99983	1
64	Astro_64	Astrocyte	ASTRO		Hypothalamus	Hypothalamus: 93.0%, Amygdala: 1.6%, Thalamus: 1.6%	COVAR	16669	-0.05051	-0.033946	0.014037	0.99984	1
241	MGE_241	MGE interneuron	NEUR	GABA	Cerebral cortex	Cerebral cortex: 90.2%, Basal forebrain: 3.5%, Hippocampus: 2.5%	COVAR	16669	-0.073016	-0.034319	0.020241	0.99984	1
252	MGE_252	MGE interneuron	NEUR	GABA VGLUT3	Cerebral cortex	Cerebral cortex: 85.8%, Hippocampus: 8.0%, Basal forebrain: 3.6%	COVAR	16669	-0.07266	-0.034	0.020139	0.99985	1
391	Splat_391	Splatter	NEUR	GABA	Hypothalamus	Hypothalamus: 92.3%, Thalamus: 3.3%, Midbrain: 2.8%	COVAR	16669	-0.13081	-0.033148	0.036212	0.99985	1
31	Fbl_31	Fibroblast	CHRP		Basal forebrain, Medulla	Basal forebrain: 47.3%, Medulla: 20.3%, Hypothalamus: 12.4%	COVAR	16669	-0.061591	-0.037787	0.016963	0.99986	1
58	Astro_58	Astrocyte	ASTRO		Cerebral cortex	Cerebral cortex: 57.1%, Hippocampus: 37.8%, Amygdala: 3.0%	COVAR	16669	-0.067825	-0.038584	0.018544	0.99987	1
390	Splat_390	Splatter	NEUR	GABA	Thalamus	Thalamus: 81.4%, Amygdala: 5.6%, Pons: 5.3%	COVAR	16669	-0.10416	-0.032627	0.028248	0.99989	1
48	Oligo_48	Oligodendrocyte	OLIGO		Basal forebrain, Thalamus	Basal forebrain: 47.8%, Thalamus: 42.2%, Hypothalamus: 5.3%	COVAR	16669	-0.073101	-0.045059	0.019683	0.9999	1
204	DG_204	Hippocampal dentate gyrus	NEUR	VGLUT1	Hippocampus	Hippocampus: 98.3%, Thalamus: 1.7%, Cerebral cortex: 0.0%	COVAR	16669	-0.091977	-0.036468	0.024538	0.99991	1
71	Epen_71	Ependymal	EPEN		Basal forebrain, Hypothalamus	Basal forebrain: 41.0%, Hypothalamus: 26.7%, Thalamus: 14.5%	COVAR	16669	-0.052297	-0.036436	0.013438	0.99995	1
349	Splat_349	Splatter	NEUR	GLY	Medulla	Medulla: 84.7%, Spinal cord: 12.7%, Pons: 1.7%	COVAR	16669	-0.10011	-0.039816	0.02414	0.99998	1
353	Splat_353	Splatter	NEUR	GABA	Thalamus	Thalamus: 97.2%, Midbrain: 2.2%, Hypothalamus: 0.5%	COVAR	16669	-0.079546	-0.034694	0.019342	0.99998	1
371	Splat_371	Splatter	NEUR	VGLUT2	Midbrain	Midbrain: 99.7%, Cerebellum: 0.3%, Cerebral cortex: 0.0%	COVAR	16669	-0.091259	-0.037399	0.022229	0.99998	1
35	OPC_35	Oligodendrocyte precursor	OPC		Cerebral cortex	Cerebral cortex: 62.3%, Hippocampus: 21.4%, Basal forebrain: 6.5%	COVAR	16669	-0.089613	-0.046589	0.020749	0.99999	1
37	COP_37	Committed oligodendrocyte precursor	OLIGO		Cerebral cortex, Hippocampus	Cerebral cortex: 35.6%, Hippocampus: 19.5%, Amygdala: 8.2%	COVAR	16669	-0.080536	-0.045238	0.01863	0.99999	1
60	Astro_60	Astrocyte	ASTRO		Thalamus, Midbrain	Thalamus: 37.1%, Midbrain: 31.3%, Pons: 16.8%	COVAR	16669	-0.09387	-0.047498	0.021412	0.99999	1
61	Astro_61	Astrocyte	ASTRO		Hippocampus, Cerebral cortex	Hippocampus: 47.7%, Cerebral cortex: 21.1%, Basal forebrain: 19.2%	COVAR	16669	-0.083443	-0.046117	0.019481	0.99999	1
70	Epen_70	Ependymal	EPEN		Thalamus, Amygdala	Thalamus: 41.0%, Amygdala: 21.3%, Midbrain: 17.1%	COVAR	16669	-0.064829	-0.040029	0.015329	0.99999	1
74	Epen_74	Ependymal	CHRP EPEN		Basal forebrain	Basal forebrain: 68.3%, Thalamus: 13.3%, Medulla: 7.3%	COVAR	16669	-0.063948	-0.04247	0.01454	0.99999	1
251	MGE_251	MGE interneuron	NEUR	GABA	Cerebral cortex	Cerebral cortex: 94.0%, Hippocampus: 2.5%, Basal forebrain: 2.4%	COVAR	16669	-0.096387	-0.041884	0.022692	0.99999	1
299	CBI_299	Cerebellar inhibitory	NEUR	GLY	Cerebellum	Cerebellum: 71.1%, Pons: 20.4%, Midbrain: 4.5%	COVAR	16669	-0.075954	-0.039589	0.017631	0.99999	1
300	CBI_300	Cerebellar inhibitory	NEUR	GABA	Cerebellum	Cerebellum: 61.4%, Pons: 32.9%, Midbrain: 3.2%	COVAR	16669	-0.069768	-0.039418	0.016652	0.99999	1
343	Splat_343	Splatter	NEUR	VGLUT2	Medulla	Medulla: 57.2%, Spinal cord: 34.1%, Pons: 5.9%	COVAR	16669	-0.089534	-0.040902	0.020909	0.99999	1
380	Splat_380	Splatter	NEUR	GLY	Pons	Pons: 62.5%, Medulla: 34.7%, Spinal cord: 1.1%	COVAR	16669	-0.11969	-0.039755	0.027266	0.99999	1
386	Splat_386	Splatter	NEUR	VGLUT2	Medulla	Medulla: 98.2%, Pons: 1.2%, Midbrain: 0.6%	COVAR	16669	-0.08121	-0.039876	0.018898	0.99999	1
408	Amex_408	Amygdala excitatory	NEUR	VGLUT1 VGLUT2	Cerebral cortex	Cerebral cortex: 82.2%, Amygdala: 13.3%, Hypothalamus: 4.4%	COVAR	16669	-0.10641	-0.040817	0.024447	0.99999	1
411	Splat_411	Splatter	NEUR	VGLUT2	Hypothalamus	Hypothalamus: 99.2%, Amygdala: 0.2%, Midbrain: 0.2%	COVAR	16669	-0.13404	-0.040931	0.030765	0.99999	1
452	Thex_452	Thalamic excitatory		VGLUT2	Thalamus	Thalamus: 98.9%, Midbrain: 1.1%, Amygdala: 0.0%	COVAR	16669	-0.05565	-0.038208	0.01297	0.99999	1
0	Bcell_0	Miscellaneous	BCELL		Midbrain, Basal forebrain	Midbrain: 21.0%, Basal forebrain: 19.0%, Pons: 14.3%	COVAR	16669	-0.14575	-0.070963	0.02376	1	1
1	Tcell_1	Miscellaneous	TCELL		Midbrain, Basal forebrain	Midbrain: 15.0%, Basal forebrain: 14.0%, Pons: 13.2%	COVAR	16669	-0.12722	-0.071079	0.021304	1	1
2	Nkcell_2	Miscellaneous	NK		Thalamus, Cerebral cortex	Thalamus: 17.6%, Cerebral cortex: 15.5%, Basal forebrain: 14.8%	COVAR	16669	-0.1338	-0.072923	0.021554	1	1
3	Mono_3	Miscellaneous	MONO		Thalamus, Pons	Thalamus: 21.9%, Pons: 16.1%, Basal forebrain: 13.9%	COVAR	16669	-0.12482	-0.066386	0.021666	1	1
4	Mgl_4	Microglia	MGL		Spinal cord, Pons	Spinal cord: 31.8%, Pons: 26.0%, Medulla: 13.2%	COVAR	16669	-0.10989	-0.066777	0.018833	1	1
5	Mgl_5	Microglia	MGL		Hippocampus, Medulla	Hippocampus: 40.4%, Medulla: 29.6%, Basal forebrain: 20.1%	COVAR	16669	-0.11746	-0.068857	0.020277	1	1
6	Mgl_6	Microglia	MGL		Hippocampus, Basal forebrain	Hippocampus: 25.1%, Basal forebrain: 15.2%, Thalamus: 11.0%	COVAR	16669	-0.10533	-0.060927	0.019657	1	1
7	Mgl_7	Microglia	MGL		Basal forebrain, Midbrain	Basal forebrain: 32.0%, Midbrain: 19.4%, Pons: 12.5%	COVAR	16669	-0.11758	-0.06126	0.021982	1	1
8	Mgl_8	Microglia	MGL		Hippocampus, Midbrain	Hippocampus: 19.2%, Midbrain: 18.4%, Basal forebrain: 11.1%	COVAR	16669	-0.098104	-0.059886	0.018503	1	1
9	Mgl_9	Microglia	MGL		Cerebral cortex, Midbrain	Cerebral cortex: 27.2%, Midbrain: 16.6%, Hippocampus: 15.0%	COVAR	16669	-0.11309	-0.06439	0.020112	1	1
10	Mgl_10	Microglia	MGL		Basal forebrain, Midbrain	Basal forebrain: 27.7%, Midbrain: 22.1%, Cerebral cortex: 10.3%	COVAR	16669	-0.10996	-0.062558	0.020199	1	1
11	Mgl_11	Microglia	MGL		Cerebral cortex, Hippocampus	Cerebral cortex: 37.4%, Hippocampus: 24.2%, Thalamus: 11.1%	COVAR	16669	-0.10774	-0.059911	0.020451	1	1
12	Mgl_12	Microglia	MAC		Basal forebrain, Cerebral cortex	Basal forebrain: 29.4%, Cerebral cortex: 14.0%, Cerebellum: 12.2%	COVAR	16669	-0.12069	-0.066613	0.020507	1	1
13	VendPLVAP_13	Vascular	CHRP ENDO		Basal forebrain	Basal forebrain: 74.0%, Medulla: 23.3%, Hippocampus: 1.4%	COVAR	16669	-0.068242	-0.04746	0.015166	1	1
14	VendAC_14	Vascular	ENDO		Hippocampus, Cerebral cortex	Hippocampus: 23.8%, Cerebral cortex: 23.3%, Thalamus: 10.3%	COVAR	16669	-0.10738	-0.064	0.018992	1	1
15	VendC_15	Vascular	ENDO		Cerebral cortex, Hippocampus	Cerebral cortex: 23.2%, Hippocampus: 15.7%, Thalamus: 15.3%	COVAR	16669	-0.10998	-0.064367	0.019128	1	1
16	VendVC_16	Vascular	ENDO		Cerebral cortex, Hippocampus	Cerebral cortex: 25.5%, Hippocampus: 17.8%, Midbrain: 8.4%	COVAR	16669	-0.079613	-0.048679	0.017569	1	1
18	VendA_18	Vascular	ENDO		Cerebral cortex, Medulla	Cerebral cortex: 23.3%, Medulla: 16.4%, Thalamus: 14.6%	COVAR	16669	-0.090567	-0.053575	0.018677	1	1
19	Vsmc_19	Vascular	ENDO VSMC		Thalamus, Midbrain	Thalamus: 28.4%, Midbrain: 12.2%, Medulla: 11.8%	COVAR	16669	-0.11229	-0.062084	0.020317	1	1
20	Vsmc_20	Vascular	VSMC		Thalamus, Cerebral cortex	Thalamus: 21.8%, Cerebral cortex: 13.7%, Medulla: 12.4%	COVAR	16669	-0.097236	-0.054906	0.019613	1	1
21	Per_21	Vascular	PER		Thalamus, Pons	Thalamus: 28.3%, Pons: 17.9%, Basal forebrain: 9.8%	COVAR	16669	-0.10406	-0.057018	0.020398	1	1
22	Per_22	Vascular	PER		Thalamus, Cerebral cortex	Thalamus: 34.2%, Cerebral cortex: 15.9%, Basal forebrain: 10.2%	COVAR	16669	-0.089055	-0.050187	0.019146	1	1
23	Per_23	Vascular			Thalamus, Cerebral cortex	Thalamus: 48.8%, Cerebral cortex: 25.0%, Basal forebrain: 10.7%	COVAR	16669	-0.13349	-0.065028	0.024097	1	1
24	Fbl_24	Fibroblast	FIB		Basal forebrain, Medulla	Basal forebrain: 38.0%, Medulla: 32.3%, Hippocampus: 25.1%	COVAR	16669	-0.11806	-0.067105	0.019234	1	1
25	Fbl_25	Fibroblast	FIB		Thalamus, Cerebral cortex	Thalamus: 22.3%, Cerebral cortex: 20.0%, Pons: 15.0%	COVAR	16669	-0.11781	-0.066942	0.019216	1	1
26	Fbl_26	Fibroblast	FIB		Thalamus, Basal forebrain	Thalamus: 20.7%, Basal forebrain: 15.4%, Pons: 13.1%	COVAR	16669	-0.12755	-0.072044	0.019827	1	1
27	Fbl_27	Fibroblast	FIB		Thalamus, Cerebral cortex	Thalamus: 34.3%, Cerebral cortex: 15.0%, Pons: 13.3%	COVAR	16669	-0.12151	-0.06903	0.019295	1	1
28	Fbl_28	Fibroblast	FIB		Thalamus, Cerebral cortex	Thalamus: 36.4%, Cerebral cortex: 12.1%, Pons: 11.0%	COVAR	16669	-0.13015	-0.071687	0.020915	1	1
29	Fbl_29	Fibroblast			Medulla, Spinal cord	Medulla: 41.3%, Spinal cord: 39.7%, Thalamus: 4.8%	COVAR	16669	-0.11273	-0.067176	0.019119	1	1
30	Fbl_30	Fibroblast	CHRP		Cerebral cortex, Basal forebrain	Cerebral cortex: 35.3%, Basal forebrain: 29.7%, Medulla: 10.6%	COVAR	16669	-0.098541	-0.062299	0.017049	1	1
33	OPC_33	Oligodendrocyte precursor	OPC		Pons, Midbrain	Pons: 23.8%, Midbrain: 22.9%, Thalamus: 19.2%	COVAR	16669	-0.10002	-0.050069	0.021704	1	1
36	OPC_36	Oligodendrocyte precursor	OPC		Cerebral cortex, Thalamus	Cerebral cortex: 33.7%, Thalamus: 12.5%, Midbrain: 11.5%	COVAR	16669	-0.10681	-0.053907	0.02303	1	1
38	COP_38	Committed oligodendrocyte precursor	OLIGO		Hippocampus, Cerebral cortex	Hippocampus: 29.9%, Cerebral cortex: 29.5%, Pons: 7.8%	COVAR	16669	-0.075067	-0.047393	0.016714	1	1
40	Oligo_40	Oligodendrocyte	OLIGO		Hippocampus, Cerebral cortex	Hippocampus: 24.8%, Cerebral cortex: 23.4%, Amygdala: 10.0%	COVAR	16669	-0.15261	-0.083681	0.02499	1	1
41	COP_41	Committed oligodendrocyte precursor	OLIGO		Amygdala, Hypothalamus	Amygdala: 24.7%, Hypothalamus: 23.3%, Basal forebrain: 20.2%	COVAR	16669	-0.16425	-0.091504	0.024884	1	1
42	COP_42	Committed oligodendrocyte precursor	OLIGO		Thalamus	Thalamus: 92.7%, Midbrain: 2.3%, Pons: 1.5%	COVAR	16669	-0.15737	-0.090736	0.023728	1	1
43	COP_43	Committed oligodendrocyte precursor	OLIGO		Thalamus, Hypothalamus	Thalamus: 36.2%, Hypothalamus: 18.0%, Amygdala: 10.3%	COVAR	16669	-0.15727	-0.087496	0.024869	1	1
44	Oligo_44	Oligodendrocyte	OLIGO		Thalamus, Pons	Thalamus: 20.9%, Pons: 19.2%, Midbrain: 19.1%	COVAR	16669	-0.12222	-0.072007	0.022604	1	1
45	Oligo_45	Oligodendrocyte	OLIGO		Cerebral cortex, Basal forebrain	Cerebral cortex: 20.0%, Basal forebrain: 18.5%, Midbrain: 15.8%	COVAR	16669	-0.13731	-0.078657	0.023847	1	1
46	Oligo_46	Oligodendrocyte	OLIGO		Thalamus, Midbrain	Thalamus: 22.7%, Midbrain: 19.9%, Cerebral cortex: 13.7%	COVAR	16669	-0.16199	-0.0882	0.025678	1	1
47	Oligo_47	Oligodendrocyte	OLIGO		Thalamus, Cerebral cortex	Thalamus: 24.9%, Cerebral cortex: 20.9%, Hippocampus: 13.8%	COVAR	16669	-0.16378	-0.088973	0.025742	1	1
49	Oligo_49	Oligodendrocyte	OLIGO		Pons, Midbrain	Pons: 30.3%, Midbrain: 20.2%, Medulla: 12.2%	COVAR	16669	-0.095563	-0.058354	0.020148	1	1
56	Astro_56	Astrocyte	ASTRO		Hypothalamus, Thalamus	Hypothalamus: 30.0%, Thalamus: 21.5%, Amygdala: 14.3%	COVAR	16669	-0.10782	-0.05733	0.021393	1	1
59	Astro_59	Astrocyte	ASTRO		Pons, Cerebellum	Pons: 36.2%, Cerebellum: 36.1%, Medulla: 10.9%	COVAR	16669	-0.10199	-0.052561	0.021443	1	1
62	Astro_62	Astrocyte	ASTRO		Basal forebrain, Cerebellum	Basal forebrain: 40.2%, Cerebellum: 19.3%, Midbrain: 16.2%	COVAR	16669	-0.10312	-0.050966	0.022226	1	1
63	Astro_63	Astrocyte	ASTRO		Medulla, Spinal cord	Medulla: 38.6%, Spinal cord: 20.0%, Pons: 15.4%	COVAR	16669	-0.10934	-0.059496	0.020772	1	1
66	Epen_66	Ependymal	CHRP EPEN		Medulla	Medulla: 83.1%, Pons: 16.0%, Midbrain: 0.4%	COVAR	16669	-0.090321	-0.050475	0.017915	1	1
67	Epen_67	Ependymal	CHRP EPEN		Medulla	Medulla: 52.7%, Spinal cord: 22.3%, Pons: 17.8%	COVAR	16669	-0.072462	-0.045021	0.015901	1	1
68	Epen_68	Ependymal	CHRP EPEN		Medulla, Pons	Medulla: 29.8%, Pons: 23.1%, Thalamus: 13.7%	COVAR	16669	-0.070699	-0.042533	0.015566	1	1
69	Epen_69	Ependymal	EPEN		Hippocampus	Hippocampus: 69.2%, Basal forebrain: 11.2%, Amygdala: 7.6%	COVAR	16669	-0.067343	-0.042139	0.015104	1	1
72	Epen_72	Ependymal	EPEN		Hippocampus	Hippocampus: 53.2%, Amygdala: 20.2%, Basal forebrain: 7.9%	COVAR	16669	-0.06941	-0.046983	0.014367	1	1
73	Epen_73	Ependymal	EPEN		Hippocampus	Hippocampus: 85.9%, Amygdala: 8.2%, Basal forebrain: 1.9%	COVAR	16669	-0.07552	-0.050809	0.014731	1	1
75	COP_75	Committed oligodendrocyte precursor	CHRP EPEN NEUR		Medulla, Basal forebrain	Medulla: 38.6%, Basal forebrain: 32.9%, Thalamus: 15.7%	COVAR	16669	-0.047167	-0.039886	0.010591	1	1
76	Chrp_76	Choroid plexus	CHRP EPEN OLIGO		Basal forebrain	Basal forebrain: 55.4%, Medulla: 31.7%, Thalamus: 8.9%	COVAR	16669	-0.057664	-0.05197	0.010332	1	1
77	Chrp_77	Choroid plexus	CHRP		Basal forebrain, Medulla	Basal forebrain: 49.7%, Medulla: 46.2%, Hippocampus: 3.0%	COVAR	16669	-0.05986	-0.056943	0.0098279	1	1
78	Chrp_78	Choroid plexus	CHRP		Basal forebrain	Basal forebrain: 92.5%, Medulla: 6.3%, Thalamus: 0.6%	COVAR	16669	-0.027545	-0.046366	0.0054447	1	1
79	Chrp_79	Choroid plexus	CHRP		Basal forebrain	Basal forebrain: 94.0%, Medulla: 5.0%, Hippocampus: 0.5%	COVAR	16669	-0.02943	-0.047659	0.0056556	1	1
80	Chrp_80	Choroid plexus	CHRP		Basal forebrain	Basal forebrain: 94.8%, Medulla: 4.5%, Hippocampus: 0.4%	COVAR	16669	-0.026858	-0.047055	0.005238	1	1
81	Chrp_81	Choroid plexus	CHRP		Basal forebrain	Basal forebrain: 73.7%, Medulla: 25.6%, Pons: 0.6%	COVAR	16669	-0.040334	-0.051706	0.0071645	1	1
82	Chrp_82	Choroid plexus	CHRP		Basal forebrain	Basal forebrain: 76.6%, Medulla: 22.2%, Pons: 1.2%	COVAR	16669	-0.059271	-0.057142	0.0096858	1	1
188	CA13_188	Hippocampal CA1-3	NEUR	VGLUT1	Hippocampus	Hippocampus: 98.4%, Cerebral cortex: 1.2%, Amygdala: 0.3%	COVAR	16669	-0.2088	-0.064431	0.036381	1	1
242	MGE_242	MGE interneuron	NEUR		Cerebral cortex	Cerebral cortex: 90.8%, Hippocampus: 4.6%, Basal forebrain: 1.8%	COVAR	16669	-0.11201	-0.047726	0.023705	1	1
298	CBI_298	Cerebellar inhibitory	NEUR	GLY	Pons	Pons: 82.7%, Cerebellum: 11.0%, Medulla: 4.1%	COVAR	16669	-0.10479	-0.043027	0.02246	1	1
301	CBI_301	Cerebellar inhibitory	NEUR	GLY	Pons	Pons: 92.6%, Medulla: 6.6%, Cerebral cortex: 0.7%	COVAR	16669	-0.12436	-0.044723	0.025997	1	1
309	URL_309	Upper rhombic lip	NEUR	VGLUT1 VGLUT2	Pons	Pons: 89.0%, Cerebellum: 8.6%, Medulla: 1.6%	COVAR	16669	-0.11857	-0.047997	0.025578	1	1
310	URL_310	Upper rhombic lip	NEUR	VGLUT1	Cerebellum	Cerebellum: 52.4%, Pons: 26.2%, Medulla: 15.1%	COVAR	16669	-0.1276	-0.057668	0.02514	1	1
311	URL_311	Upper rhombic lip	NEUR	VGLUT1	Cerebellum	Cerebellum: 72.7%, Medulla: 10.3%, Pons: 8.2%	COVAR	16669	-0.1218	-0.054364	0.02568	1	1
312	URL_312	Upper rhombic lip	NEUR	VGLUT1	Medulla	Medulla: 61.0%, Pons: 34.8%, Cerebellum: 3.6%	COVAR	16669	-0.12714	-0.063499	0.023474	1	1
339	Splat_339	Splatter	NEUR	GLY VGLUT2	Pons	Pons: 99.4%, Medulla: 0.4%, Midbrain: 0.2%	COVAR	16669	-0.096792	-0.04831	0.019208	1	1
341	Splat_341	Splatter	NEUR	VGLUT2	Pons	Pons: 98.8%, Medulla: 1.2%, Cerebral cortex: 0.0%	COVAR	16669	-0.11353	-0.058662	0.018185	1	1
344	Splat_344	Splatter	CHRP NEUR	VGLUT2	Medulla	Medulla: 61.0%, Spinal cord: 21.9%, Pons: 14.9%	COVAR	16669	-0.1234	-0.047232	0.024303	1	1
345	Splat_345	Splatter	NEUR	VGLUT2	Medulla	Medulla: 52.3%, Spinal cord: 35.4%, Midbrain: 6.8%	COVAR	16669	-0.10158	-0.04492	0.021153	1	1
347	Splat_347	Splatter	NEUR	GLY	Medulla	Medulla: 68.6%, Spinal cord: 29.3%, Pons: 0.9%	COVAR	16669	-0.10511	-0.044157	0.022069	1	1
350	Splat_350	Splatter	NEUR	GLY	Medulla	Medulla: 98.2%, Spinal cord: 1.0%, Pons: 0.7%	COVAR	16669	-0.14363	-0.052168	0.025456	1	1
352	Splat_352	Splatter		GABA	Midbrain	Midbrain: 97.3%, Pons: 0.9%, Medulla: 0.8%	COVAR	16669	-0.12529	-0.046642	0.025115	1	1
358	Splat_358	Splatter	NEUR	GABA	Midbrain	Midbrain: 91.5%, Thalamus: 7.8%, Pons: 0.4%	COVAR	16669	-0.14474	-0.046681	0.029767	1	1
359	Splat_359	Splatter	NEUR	GABA	Midbrain	Midbrain: 99.1%, Thalamus: 0.4%, Pons: 0.3%	COVAR	16669	-0.17063	-0.046161	0.033619	1	1
370	Splat_370	Splatter	NEUR	VGLUT2	Midbrain	Midbrain: 98.8%, Pons: 0.5%, Thalamus: 0.5%	COVAR	16669	-0.15705	-0.044928	0.031636	1	1
399	Splat_399	Splatter	NEUR	VGLUT2	Medulla	Medulla: 99.3%, Pons: 0.5%, Cerebral cortex: 0.1%	COVAR	16669	-0.11314	-0.045693	0.022546	1	1
401	Misc_401	Miscellaneous	NEUR	VGLUT2	Hippocampus	Hippocampus: 76.2%, Amygdala: 19.4%, Cerebral cortex: 4.4%	COVAR	16669	-0.13195	-0.064529	0.024226	1	1
404	Misc_404	Miscellaneous	NEUR	VGLUT1	Cerebral cortex	Cerebral cortex: 94.4%, Amygdala: 2.5%, Basal forebrain: 1.2%	COVAR	16669	-0.20341	-0.061568	0.041973	1	1
415	Splat_415	Splatter	NEUR	GABA VGLUT2	Hypothalamus	Hypothalamus: 78.7%, Midbrain: 7.6%, Thalamus: 3.7%	COVAR	16669	-0.15818	-0.042456	0.035276	1	1
446	Thex_446	Thalamic excitatory		VGLUT2	Thalamus	Thalamus: 99.9%, Hippocampus: 0.0%, Midbrain: 0.0%	COVAR	16669	-0.065854	-0.045609	0.013225	1	1
447	Thex_447	Thalamic excitatory		VGLUT2	Thalamus	Thalamus: 100.0%, Cerebral cortex: 0.0%, Amygdala: 0.0%	COVAR	16669	-0.10897	-0.052643	0.018748	1	1
456	Thex_456	Thalamic excitatory	NEUR	VGLUT2	Thalamus	Thalamus: 99.8%, Hippocampus: 0.2%, Cerebral cortex: 0.0%	COVAR	16669	-0.087702	-0.043056	0.018771	1	1

## Sheet: ST8
Supplemental Table 8: MAGMA cell-type enrichment for chronic pain in human DRG (single soma RNAseq). Cell type enrichment that pass FDR p < 0.05 in red font
VARIABLE	TYPE	NGENES	BETA	BETA_STD	SE	P	FDR Corrected
hPEP.TRPV1.A1.2	COVAR	17621	0.0038388	0.091192	0.0011001	0.00024247	0.0032336
hNP1	COVAR	17621	0.0045659	0.06643	0.0013628	0.0004042	0.0032336
hTRPM8	COVAR	17621	0.0030326	0.057246	0.0011307	0.0036627	0.0195344
hNP2	COVAR	17621	0.002361	0.042132	0.0010687	0.013587	0.054348
hC.LTMR	COVAR	17621	0.0014967	0.031399	0.00098594	0.064514	0.176437
hPEP.PIEZOh	COVAR	17621	0.0014617	0.053628	0.00097118	0.066164	0.176437
hATF3	COVAR	17621	4.47e-05	0.0010358	0.0011769	0.48485	0.99994
hPEP.KIT	COVAR	17621	-0.00069329	-0.01088	0.0019101	0.64168	0.99994
hPEP.SST	COVAR	17621	-0.00082481	-0.013342	0.0015002	0.70877	0.99994
hPEP.TRPV1.A1.1	COVAR	17621	-0.0017462	-0.022699	0.0024116	0.7655	0.99994
hPEP.NTRK3	COVAR	17621	-0.0022189	-0.042731	0.0018684	0.8825	0.99994
hAd.LTMR	COVAR	17621	-0.0016401	-0.037312	0.0011759	0.91845	0.99994
hPropr	COVAR	17621	-0.0013896	-0.028069	0.0009465	0.92896	0.99994
hPEP.CHRNA7	COVAR	17621	-0.0032823	-0.062593	0.0016201	0.97861	0.99994
hAb.LTMR	COVAR	17621	-0.0021901	-0.051259	0.00094965	0.98945	0.99994
PEP.H0	COVAR	17981	-0.0065499	-0.090813	0.0018103	0.99985	0.99985

## Sheet: ST9
Supplemental Table 9: SNP heritability enrichment for pain-related traits in human brain (snRNAseq). Significantly enriched cell types that pass FDR p < 0.05 for each trait in red font
Trait	Cluster ID	Cluster name	Supercluster	Class auto-annotation	Neurotransmitter auto-annotation	Top three regions	Coefficient	Coefficient_std_error	Coefficient_P_value	FDR Corrected
Neck/Shoulder pain	177	Misc_177	Miscellaneous	NEUR	VGLUT1 VGLUT2	Hippocampus: 68.2%, Midbrain: 20.5%, Cerebral cortex: 10.8%	7.70951e-09	1.94832e-09	3.7946e-05	0.0174931
Neck/Shoulder pain	171	Amex_171	Amygdala excitatory	NEUR	VGLUT1 VGLUT2	Hippocampus: 93.7%, Amygdala: 5.7%, Cerebral cortex: 0.3%	5.55465e-09	1.53751e-09	0.000151482	0.031385
Neck/Shoulder pain	172	Amex_172	Amygdala excitatory	NEUR	VGLUT1 VGLUT2	Cerebral cortex: 90.6%, Hippocampus: 8.8%, Amygdala: 0.6%	5.30068e-09	1.51516e-09	0.000234003	0.031385
Neck/Shoulder pain	418	Splat_418	Splatter	NEUR	HDC VGLUT2	Hypothalamus: 99.3%, Midbrain: 0.5%, Thalamus: 0.1%	5.57081e-09	1.61109e-09	0.000272321	0.031385
Neck/Shoulder pain	173	Amex_173	Amygdala excitatory	NEUR	VGLUT1 VGLUT2	Hippocampus: 55.8%, Amygdala: 36.5%, Cerebral cortex: 7.7%	5.24831e-09	1.54548e-09	0.000341994	0.0315318
Knee pain	136	DLIT_136	Deep-layer intratelencephalic	NEUR	VGLUT1 VGLUT2	Amygdala: 54.6%, Cerebral cortex: 36.2%, Hypothalamus: 8.6%	6.50454e-09	1.7426e-09	9.4729e-05	0.0436701
Neck/Shoulder pain	430	MSN_430	Medium spiny neuron	NEUR	GABA	Amygdala: 87.9%, Hypothalamus: 6.5%, Thalamus: 3.4%	4.22795e-09	1.32653e-09	0.000718231	0.0551841
Migraine	91	DLNP_91	Deep-layer near-projecting	NEUR	VGLUT1	Cerebral cortex: 89.4%, Basal forebrain: 4.7%, Hippocampus: 3.3%	1.66412e-09	4.63578e-10	0.000165505	0.0624285
Migraine	92	DLNP_92	Deep-layer near-projecting	NEUR	VGLUT1	Cerebral cortex: 94.7%, Hippocampus: 2.5%, Basal forebrain: 2.2%	1.49376e-09	4.57095e-10	0.000541679	0.0624285
Migraine	96	DLNP_96	Deep-layer near-projecting	NEUR	VGLUT1 VGLUT2	Cerebral cortex: 85.1%, Amygdala: 7.0%, Basal forebrain: 5.7%	1.44883e-09	4.20613e-10	0.000285981	0.0624285
Migraine	147	DLIT_147	Deep-layer intratelencephalic	NEUR	VGLUT1	Cerebral cortex: 65.1%, Amygdala: 19.4%, Basal forebrain: 11.8%	1.56633e-09	4.72867e-10	0.000462465	0.0624285
Neck/Shoulder pain	152	DLIT_152	Deep-layer intratelencephalic	NEUR	VGLUT1 VGLUT2 VGLUT3	Basal forebrain: 76.2%, Amygdala: 19.9%, Cerebral cortex: 3.8%	4.64712e-09	1.53432e-09	0.00122772	0.0736154
Neck/Shoulder pain	407	Amex_407	Amygdala excitatory	NEUR	VGLUT2 VGLUT3	Amygdala: 72.6%, Cerebral cortex: 23.5%, Hippocampus: 2.7%	4.73931e-09	1.571e-09	0.00127749	0.0736154
Neck/Shoulder pain	219	MSN_219	Medium spiny neuron	NEUR	GABA	Amygdala: 33.2%, Basal forebrain: 32.8%, Hypothalamus: 18.6%	5.03619e-09	1.69056e-09	0.00144588	0.0740614
Neck/Shoulder pain	151	DLIT_151	Deep-layer intratelencephalic	NEUR	VGLUT1 VGLUT2 VGLUT3	Cerebral cortex: 44.8%, Amygdala: 33.6%, Basal forebrain: 21.4%	4.9179e-09	1.70618e-09	0.00197322	0.0758046
Neck/Shoulder pain	225	EMSN_225	Eccentric medium spiny neuron	NEUR	GABA	Amygdala: 47.2%, Basal forebrain: 33.3%, Cerebral cortex: 10.2%	4.64754e-09	1.60471e-09	0.00188864	0.0758046
Neck/Shoulder pain	427	MSN_427	Medium spiny neuron	NEUR	GABA	Amygdala: 56.6%, Hypothalamus: 19.3%, Thalamus: 14.0%	4.49888e-09	1.5433e-09	0.00177792	0.0758046
Neck/Shoulder pain	283	CGE_283	CGE interneuron	NEUR	GABA	Cerebral cortex: 81.0%, Hippocampus: 9.3%, Amygdala: 5.0%	5.00855e-09	1.77298e-09	0.00236448	0.0778588
Neck/Shoulder pain	382	Splat_382	Splatter	NEUR	VGLUT2	Amygdala: 32.1%, Hypothalamus: 30.4%, Basal forebrain: 21.9%	4.58614e-09	1.61628e-09	0.00227368	0.0778588
Low back pain	111	DLCT6b_111	Deep-layer corticothalamic and 6b	NEUR	VGLUT1 VGLUT2	Hippocampus: 92.5%, Amygdala: 6.3%, Cerebral cortex: 1.2%	1.79157e-09	6.0976e-10	0.00165087	0.0816681
Low back pain	127	ULIT_127	Upper-layer intratelencephalic	NEUR	VGLUT1 VGLUT2	Cerebral cortex: 90.2%, Basal forebrain: 4.2%, Amygdala: 3.4%	2.5925e-09	8.88995e-10	0.00177154	0.0816681
Low back pain	136	DLIT_136	Deep-layer intratelencephalic	NEUR	VGLUT1 VGLUT2	Amygdala: 54.6%, Cerebral cortex: 36.2%, Hypothalamus: 8.6%	2.62543e-09	8.31355e-10	0.000794254	0.0816681
Low back pain	143	DLIT_143	Deep-layer intratelencephalic	NEUR	VGLUT1	Cerebral cortex: 89.0%, Basal forebrain: 4.2%, Amygdala: 4.2%	1.80923e-09	5.856e-10	0.00100237	0.0816681
Low back pain	147	DLIT_147	Deep-layer intratelencephalic	NEUR	VGLUT1	Cerebral cortex: 65.1%, Amygdala: 19.4%, Basal forebrain: 11.8%	1.90643e-09	6.40737e-10	0.00146314	0.0816681
Low back pain	149	DLIT_149	Deep-layer intratelencephalic	NEUR	VGLUT1	Cerebral cortex: 98.6%, Basal forebrain: 0.6%, Hippocampus: 0.5%	2.21974e-09	6.89368e-10	0.000641047	0.0816681
Low back pain	151	DLIT_151	Deep-layer intratelencephalic	NEUR	VGLUT1 VGLUT2 VGLUT3	Cerebral cortex: 44.8%, Amygdala: 33.6%, Basal forebrain: 21.4%	2.04767e-09	6.35213e-10	0.000632948	0.0816681
Low back pain	171	Amex_171	Amygdala excitatory	NEUR	VGLUT1 VGLUT2	Hippocampus: 93.7%, Amygdala: 5.7%, Cerebral cortex: 0.3%	2.61457e-09	8.93492e-10	0.00171546	0.0816681
Low back pain	172	Amex_172	Amygdala excitatory	NEUR	VGLUT1 VGLUT2	Cerebral cortex: 90.6%, Hippocampus: 8.8%, Amygdala: 0.6%	2.41862e-09	8.2268e-10	0.00164145	0.0816681
Low back pain	375	Splat_375	Splatter	NEUR	VGLUT2 VGLUT3	Thalamus: 94.3%, Midbrain: 5.4%, Pons: 0.1%	2.48536e-09	8.32961e-10	0.0014236	0.0816681
Neck/Shoulder pain	383	Splat_383	Splatter	NEUR	VGLUT2 VGLUT3	Hypothalamus: 68.0%, Midbrain: 24.6%, Thalamus: 6.6%	4.43e-09	1.60163e-09	0.00283802	0.083511
Neck/Shoulder pain	420	Splat_420	Splatter	NEUR	VGLUT2	Thalamus: 46.3%, Hypothalamus: 26.8%, Amygdala: 24.7%	4.33423e-09	1.57091e-09	0.00289843	0.083511
Low back pain	144	DLIT_144	Deep-layer intratelencephalic	NEUR	VGLUT1	Cerebral cortex: 96.2%, Basal forebrain: 1.4%, Amygdala: 1.2%	1.82951e-09	6.48401e-10	0.00238941	0.0885046
Low back pain	146	DLIT_146	Deep-layer intratelencephalic	NEUR	VGLUT1 VGLUT2	Amygdala: 65.4%, Cerebral cortex: 33.1%, Hypothalamus: 0.8%	1.82587e-09	6.45833e-10	0.00234816	0.0885046
Low back pain	173	Amex_173	Amygdala excitatory	NEUR	VGLUT1 VGLUT2	Hippocampus: 55.8%, Amygdala: 36.5%, Cerebral cortex: 7.7%	2.37213e-09	8.44904e-10	0.00249579	0.0885046
Low back pain	96	DLNP_96	Deep-layer near-projecting	NEUR	VGLUT1 VGLUT2	Cerebral cortex: 85.1%, Amygdala: 7.0%, Basal forebrain: 5.7%	2.23117e-09	8.13467e-10	0.00304593	0.100298
Neck/Shoulder pain	162	Amex_162	Amygdala excitatory	NEUR	VGLUT1 VGLUT2	Amygdala: 84.9%, Hippocampus: 8.9%, Cerebral cortex: 6.2%	4.38346e-09	1.64559e-09	0.00386355	0.102726
Neck/Shoulder pain	405	Amex_405	Amygdala excitatory	NEUR	VGLUT1 VGLUT2	Cerebral cortex: 41.9%, Hypothalamus: 27.8%, Amygdala: 27.3%	4.28149e-09	1.61496e-09	0.00401101	0.102726
Height	32	OPC_32	Oligodendrocyte precursor	OPC		Hypothalamus: 54.7%, Thalamus: 16.6%, Amygdala: 8.5%	4.30329e-08	1.23378e-08	0.000243432	0.112222
Neck/Shoulder pain	176	Misc_176	Miscellaneous	NEUR	VGLUT1 VGLUT2	Hippocampus: 98.8%, Cerebral cortex: 1.0%, Thalamus: 0.2%	5.28497e-09	2.08939e-09	0.00571243	0.115261
Neck/Shoulder pain	226	EMSN_226	Eccentric medium spiny neuron	NEUR	GABA	Basal forebrain: 33.6%, Amygdala: 33.3%, Hypothalamus: 19.3%	4.00551e-09	1.59753e-09	0.00608256	0.115261
Neck/Shoulder pain	234	EMSN_234	Eccentric medium spiny neuron	NEUR	GABA	Amygdala: 75.9%, Cerebral cortex: 14.6%, Thalamus: 5.4%	3.95849e-09	1.56961e-09	0.00583516	0.115261
Neck/Shoulder pain	245	MGE_245	MGE interneuron	NEUR	GABA	Amygdala: 50.6%, Cerebral cortex: 31.0%, Hippocampus: 15.3%	3.88936e-09	1.54431e-09	0.00589268	0.115261
Neck/Shoulder pain	376	Splat_376	Splatter	NEUR	VGLUT2	Hypothalamus: 51.0%, Midbrain: 37.9%, Thalamus: 6.6%	4.40334e-09	1.76298e-09	0.00625061	0.115261
Neck/Shoulder pain	423	Splat_423	Splatter	NEUR	GABA	Amygdala: 50.6%, Thalamus: 19.8%, Hypothalamus: 15.4%	4.45316e-09	1.75067e-09	0.00548435	0.115261
Neck/Shoulder pain	432	Splat_432	Splatter	NEUR	HDC	Hypothalamus: 79.8%, Midbrain: 19.6%, Thalamus: 0.6%	3.62294e-09	1.39946e-09	0.00481548	0.115261
Low back pain	145	DLIT_145	Deep-layer intratelencephalic	NEUR	VGLUT1 VGLUT2	Cerebral cortex: 65.1%, Hippocampus: 19.6%, Amygdala: 15.0%	1.63875e-09	6.13895e-10	0.00379905	0.116758
Low back pain	95	DLNP_95	Deep-layer near-projecting	NEUR	VGLUT1	Cerebral cortex: 89.0%, Basal forebrain: 7.0%, Hypothalamus: 3.3%	2.26262e-09	8.63298e-10	0.00438486	0.117829
Low back pain	148	DLIT_148	Deep-layer intratelencephalic	NEUR	VGLUT1	Cerebral cortex: 85.2%, Basal forebrain: 6.0%, Amygdala: 5.0%	1.59219e-09	6.15721e-10	0.00485628	0.117829
Low back pain	166	Misc_166	Miscellaneous	NEUR	VGLUT1 VGLUT2	Cerebral cortex: 79.4%, Hippocampus: 16.1%, Amygdala: 3.1%	1.88138e-09	7.25613e-10	0.00475963	0.117829
Low back pain	334	Splat_334	Splatter	NEUR	CHOL VGLUT1 VGLUT2	Thalamus: 91.7%, Midbrain: 8.2%, Pons: 0.1%	1.51672e-09	5.83529e-10	0.00467188	0.117829
Neck/Shoulder pain	95	DLNP_95	Deep-layer near-projecting	NEUR	VGLUT1	Cerebral cortex: 89.0%, Basal forebrain: 7.0%, Hypothalamus: 3.3%	4.76553e-09	1.93703e-09	0.00694243	0.123095
Neck/Shoulder pain	101	DLCT6b_101	Deep-layer corticothalamic and 6b	NEUR	VGLUT1	Cerebral cortex: 65.6%, Hippocampus: 29.5%, Amygdala: 4.8%	4.21145e-09	1.74336e-09	0.00785227	0.129282
Neck/Shoulder pain	424	Splat_424	Splatter	NEUR	GABA	Amygdala: 34.9%, Hypothalamus: 32.8%, Thalamus: 29.6%	3.81998e-09	1.58094e-09	0.00784008	0.129282
Low back pain	110	DLCT6b_110	Deep-layer corticothalamic and 6b	NEUR	VGLUT1	Cerebral cortex: 84.7%, Basal forebrain: 6.3%, Amygdala: 5.0%	1.47821e-09	5.92776e-10	0.0063207	0.130836
Low back pain	129	ULIT_129	Upper-layer intratelencephalic	NEUR	VGLUT1 VGLUT2	Cerebral cortex: 99.1%, Hippocampus: 0.4%, Basal forebrain: 0.4%	1.58497e-09	6.30333e-10	0.00596021	0.130836
Low back pain	137	DLIT_137	Deep-layer intratelencephalic	NEUR	VGLUT1 VGLUT2	Cerebral cortex: 94.4%, Basal forebrain: 2.1%, Hippocampus: 1.9%	2.29292e-09	9.06682e-10	0.00572088	0.130836
Low back pain	165	Misc_165	Miscellaneous	NEUR	VGLUT1 VGLUT2	Cerebral cortex: 92.1%, Hippocampus: 5.0%, Amygdala: 2.8%	2.03254e-09	8.18828e-10	0.0065276	0.130836
Neck/Shoulder pain	168	Misc_168	Miscellaneous	NEUR	VGLUT1 VGLUT2	Cerebral cortex: 92.4%, Hippocampus: 7.6%, Amygdala: 0.0%	4.42031e-09	1.85508e-09	0.00859037	0.132443
Neck/Shoulder pain	416	Splat_416	Splatter	NEUR	GABA	Hypothalamus: 65.4%, Thalamus: 17.9%, Amygdala: 8.1%	3.87592e-09	1.62768e-09	0.00862673	0.132443
Neck/Shoulder pain	426	EMSN_426	Eccentric medium spiny neuron	NEUR	GABA	Amygdala: 81.9%, Cerebral cortex: 10.0%, Thalamus: 3.2%	3.83727e-09	1.61945e-09	0.00890613	0.132443
Neck/Shoulder pain	88	DLNP_88	Deep-layer near-projecting	NEUR	VGLUT1	Cerebral cortex: 92.2%, Basal forebrain: 4.8%, Amygdala: 1.9%	4.37873e-09	1.89455e-09	0.0104104	0.139281
Neck/Shoulder pain	90	DLNP_90	Deep-layer near-projecting	NEUR	VGLUT1	Cerebral cortex: 95.7%, Basal forebrain: 3.4%, Hypothalamus: 0.6%	4.62831e-09	2.04465e-09	0.0117987	0.139281
Neck/Shoulder pain	94	DLNP_94	Deep-layer near-projecting	NEUR	VGLUT1	Cerebral cortex: 94.1%, Hippocampus: 2.6%, Amygdala: 2.0%	4.47688e-09	2.00922e-09	0.0129346	0.139281
Neck/Shoulder pain	97	DLCT6b_97	Deep-layer corticothalamic and 6b	NEUR	VGLUT1	Cerebral cortex: 54.4%, Hippocampus: 42.5%, Amygdala: 2.1%	3.20556e-09	1.41902e-09	0.0119418	0.139281
Neck/Shoulder pain	154	Amex_154	Amygdala excitatory	NEUR	VGLUT1 VGLUT2	Amygdala: 87.5%, Cerebral cortex: 6.8%, Hippocampus: 5.7%	3.36389e-09	1.51562e-09	0.0132272	0.139281
Neck/Shoulder pain	175	Amex_175	Amygdala excitatory	NEUR	VGLUT1 VGLUT2	Cerebral cortex: 91.3%, Hippocampus: 7.3%, Amygdala: 1.2%	3.51569e-09	1.5931e-09	0.0136631	0.139281
Neck/Shoulder pain	201	DG_201	Hippocampal dentate gyrus	NEUR	VGLUT1	Hippocampus: 99.9%, Midbrain: 0.1%, Thalamus: 0.0%	3.36094e-09	1.49718e-09	0.0123891	0.139281
Neck/Shoulder pain	218	MSN_218	Medium spiny neuron	NEUR		Basal forebrain: 50.9%, Amygdala: 22.3%, Hypothalamus: 18.5%	3.47167e-09	1.56072e-09	0.0130609	0.139281
Neck/Shoulder pain	249	MGE_249	MGE interneuron	NEUR	GABA	Cerebral cortex: 61.8%, Hippocampus: 23.3%, Amygdala: 10.2%	3.15834e-09	1.42625e-09	0.0133991	0.139281
Neck/Shoulder pain	252	MGE_252	MGE interneuron	NEUR	GABA VGLUT3	Cerebral cortex: 85.8%, Hippocampus: 8.0%, Basal forebrain: 3.6%	3.80086e-09	1.65104e-09	0.0106647	0.139281
Neck/Shoulder pain	277	CGE_277	CGE interneuron	NEUR	GABA VGLUT3	Cerebral cortex: 77.4%, Amygdala: 13.3%, Hippocampus: 6.1%	4.30621e-09	1.85453e-09	0.0101165	0.139281
Neck/Shoulder pain	377	Splat_377	Splatter	NEUR	VGLUT2	Hypothalamus: 33.0%, Amygdala: 32.4%, Thalamus: 31.4%	4.31023e-09	1.8502e-09	0.00991359	0.139281
Neck/Shoulder pain	385	Splat_385	Splatter	NEUR	VGLUT2	Hypothalamus: 93.4%, Midbrain: 4.5%, Amygdala: 0.8%	3.08747e-09	1.40329e-09	0.0138979	0.139281
Neck/Shoulder pain	400	Splat_400	Splatter	NEUR	CHOL VGLUT3	Basal forebrain: 54.0%, Amygdala: 22.9%, Hypothalamus: 14.7%	4.09279e-09	1.80021e-09	0.0114977	0.139281
Neck/Shoulder pain	419	Amex_419	Amygdala excitatory	NEUR	VGLUT1 VGLUT2	Amygdala: 78.9%, Cerebral cortex: 14.0%, Thalamus: 5.1%	3.45236e-09	1.52453e-09	0.0117703	0.139281
Neck/Shoulder pain	96	DLNP_96	Deep-layer near-projecting	NEUR	VGLUT1 VGLUT2	Cerebral cortex: 85.1%, Amygdala: 7.0%, Basal forebrain: 5.7%	4.11658e-09	1.89361e-09	0.0148551	0.140178
Neck/Shoulder pain	105	DLCT6b_105	Deep-layer corticothalamic and 6b	NEUR	VGLUT1	Cerebral cortex: 80.5%, Basal forebrain: 8.4%, Hippocampus: 7.2%	3.36822e-09	1.55021e-09	0.0148996	0.140178
Neck/Shoulder pain	136	DLIT_136	Deep-layer intratelencephalic	NEUR	VGLUT1 VGLUT2	Amygdala: 54.6%, Cerebral cortex: 36.2%, Hypothalamus: 8.6%	3.72045e-09	1.70444e-09	0.0145252	0.140178
Neck/Shoulder pain	129	ULIT_129	Upper-layer intratelencephalic	NEUR	VGLUT1 VGLUT2	Cerebral cortex: 99.1%, Hippocampus: 0.4%, Basal forebrain: 0.4%	4.10495e-09	1.90685e-09	0.0156694	0.144472
Neck/Shoulder pain	228	EMSN_228	Eccentric medium spiny neuron	NEUR	GABA	Amygdala: 83.7%, Cerebral cortex: 12.2%, Thalamus: 1.9%	3.77641e-09	1.76404e-09	0.0161463	0.14595
Neck/Shoulder pain	125	ULIT_125	Upper-layer intratelencephalic	NEUR	VGLUT1 VGLUT2	Cerebral cortex: 98.3%, Basal forebrain: 0.9%, Amygdala: 0.4%	3.7799e-09	1.78227e-09	0.0169676	0.147586
Neck/Shoulder pain	250	MGE_250	MGE interneuron	NEUR	GABA	Cerebral cortex: 92.5%, Hippocampus: 2.4%, Basal forebrain: 2.2%	3.41058e-09	1.60265e-09	0.016665	0.147586
Neck/Shoulder pain	89	DLNP_89	Deep-layer near-projecting	NEUR	VGLUT1 VGLUT2	Cerebral cortex: 98.1%, Basal forebrain: 1.6%, Amygdala: 0.1%	3.30864e-09	1.57881e-09	0.0180565	0.152762
Neck/Shoulder pain	121	ULIT_121	Upper-layer intratelencephalic	NEUR	VGLUT1 VGLUT2	Cerebral cortex: 91.7%, Amygdala: 3.9%, Basal forebrain: 2.7%	3.76346e-09	1.83031e-09	0.0198822	0.152762
Neck/Shoulder pain	127	ULIT_127	Upper-layer intratelencephalic	NEUR	VGLUT1 VGLUT2	Cerebral cortex: 90.2%, Basal forebrain: 4.2%, Amygdala: 3.4%	3.58235e-09	1.72589e-09	0.0189631	0.152762
Neck/Shoulder pain	148	DLIT_148	Deep-layer intratelencephalic	NEUR	VGLUT1	Cerebral cortex: 85.2%, Basal forebrain: 6.0%, Amygdala: 5.0%	3.49469e-09	1.67944e-09	0.0187231	0.152762
Neck/Shoulder pain	159	Amex_159	Amygdala excitatory	NEUR	VGLUT1 VGLUT2	Amygdala: 80.8%, Cerebral cortex: 17.6%, Hippocampus: 1.3%	3.19903e-09	1.55414e-09	0.0197765	0.152762
Neck/Shoulder pain	166	Misc_166	Miscellaneous	NEUR	VGLUT1 VGLUT2	Cerebral cortex: 79.4%, Hippocampus: 16.1%, Amygdala: 3.1%	2.99568e-09	1.45328e-09	0.0196364	0.152762
Neck/Shoulder pain	429	Splat_429	Splatter	NEUR	GABA	Basal forebrain: 55.9%, Amygdala: 24.1%, Thalamus: 12.9%	2.92037e-09	1.41053e-09	0.0192073	0.152762
Neck/Shoulder pain	91	DLNP_91	Deep-layer near-projecting	NEUR	VGLUT1	Cerebral cortex: 89.4%, Basal forebrain: 4.7%, Hippocampus: 3.3%	4.21509e-09	2.06656e-09	0.0206921	0.156378
Neck/Shoulder pain	135	ULIT_135	Upper-layer intratelencephalic	NEUR	VGLUT1 VGLUT2	Cerebral cortex: 95.4%, Basal forebrain: 2.7%, Hippocampus: 1.0%	3.70089e-09	1.82305e-09	0.0211753	0.157448
Neck/Shoulder pain	164	Misc_164	Miscellaneous	NEUR	VGLUT1 VGLUT2	Cerebral cortex: 66.8%, Amygdala: 18.2%, Hippocampus: 15.0%	3.12896e-09	1.55447e-09	0.0220639	0.160713
Neck/Shoulder pain	286	CGE_286	CGE interneuron	NEUR	GABA	Cerebral cortex: 70.6%, Hippocampus: 13.8%, Amygdala: 10.2%	3.12824e-09	1.55774e-09	0.0223116	0.160713
Neck/Shoulder pain	200	DG_200	Hippocampal dentate gyrus	NEUR	VGLUT1	Hippocampus: 99.4%, Thalamus: 0.5%, Midbrain: 0.1%	2.95686e-09	1.48757e-09	0.023422	0.164992
Neck/Shoulder pain	349	Splat_349	Splatter	NEUR	GLY	Medulla: 84.7%, Spinal cord: 12.7%, Pons: 1.7%	3.26107e-09	1.64359e-09	0.0236214	0.164992
Neck/Shoulder pain	248	MGE_248	MGE interneuron	NEUR	GABA	Cerebral cortex: 78.8%, Hippocampus: 12.5%, Amygdala: 5.0%	3.34232e-09	1.69125e-09	0.0240636	0.165572
Neck/Shoulder pain	137	DLIT_137	Deep-layer intratelencephalic	NEUR	VGLUT1 VGLUT2	Cerebral cortex: 94.4%, Basal forebrain: 2.1%, Hippocampus: 1.9%	3.5153e-09	1.78771e-09	0.024628	0.166963
Low back pain	135	ULIT_135	Upper-layer intratelencephalic	NEUR	VGLUT1 VGLUT2	Cerebral cortex: 95.4%, Basal forebrain: 2.7%, Hippocampus: 1.0%	2.25147e-09	9.49958e-10	0.00889239	0.170808
Neck/Shoulder pain	112	DLCT6b_112	Deep-layer corticothalamic and 6b	NEUR	VGLUT1	Cerebral cortex: 65.2%, Hippocampus: 33.8%, Amygdala: 0.6%	3.33402e-09	1.7302e-09	0.0269926	0.176221
Neck/Shoulder pain	410	Splat_410	Splatter	NEUR	VGLUT2	Hypothalamus: 82.0%, Thalamus: 11.6%, Amygdala: 5.2%	3.0298e-09	1.57695e-09	0.0273465	0.176221
Neck/Shoulder pain	412	Splat_412	Splatter	NEUR	GABA HDC VGLUT2	Hypothalamus: 97.4%, Midbrain: 2.2%, Thalamus: 0.3%	2.81649e-09	1.46713e-09	0.0274462	0.176221
Neck/Shoulder pain	417	Splat_417	Splatter	NEUR	GABA HDC	Hypothalamus: 95.8%, Midbrain: 4.0%, Amygdala: 0.1%	3.11089e-09	1.6215e-09	0.0275227	0.176221
Migraine	95	DLNP_95	Deep-layer near-projecting	NEUR	VGLUT1	Cerebral cortex: 89.0%, Basal forebrain: 7.0%, Hypothalamus: 3.3%	1.2227e-09	4.22974e-10	0.00192178	0.177188
Neck/Shoulder pain	106	DLCT6b_106	Deep-layer corticothalamic and 6b	NEUR	VGLUT1	Cerebral cortex: 99.0%, Hippocampus: 0.6%, Basal forebrain: 0.4%	3.11121e-09	1.65334e-09	0.0299335	0.178509
Neck/Shoulder pain	126	ULIT_126	Upper-layer intratelencephalic	NEUR	VGLUT1 VGLUT2	Cerebral cortex: 90.8%, Basal forebrain: 3.3%, Hypothalamus: 2.9%	3.10698e-09	1.63596e-09	0.0287703	0.178509
Neck/Shoulder pain	170	Misc_170	Miscellaneous	NEUR	VGLUT1 VGLUT2	Hippocampus: 68.6%, Hypothalamus: 21.7%, Cerebral cortex: 6.4%	3.03991e-09	1.59908e-09	0.0286488	0.178509
Neck/Shoulder pain	223	EMSN_223	Eccentric medium spiny neuron	NEUR	GABA	Basal forebrain: 74.1%, Amygdala: 12.2%, Thalamus: 9.6%	3.17714e-09	1.68549e-09	0.0297149	0.178509
Neck/Shoulder pain	372	Thex_372	Thalamic excitatory	NEUR	VGLUT2	Midbrain: 53.2%, Thalamus: 44.2%, Cerebral cortex: 2.5%	3.9675e-09	2.11283e-09	0.0302032	0.178509
Neck/Shoulder pain	394	Splat_394	Splatter	NEUR	VGLUT2	Pons: 92.2%, Midbrain: 6.7%, Medulla: 0.5%	3.75637e-09	1.99471e-09	0.0298389	0.178509
Migraine	148	DLIT_148	Deep-layer intratelencephalic	NEUR	VGLUT1	Cerebral cortex: 85.2%, Basal forebrain: 6.0%, Amygdala: 5.0%	1.44536e-09	5.11414e-10	0.00235516	0.180955
Neck/Shoulder pain	331	Mmb_331	Mammillary body	NEUR	VGLUT2	Hypothalamus: 96.6%, Midbrain: 2.3%, Cerebral cortex: 1.1%	2.56756e-09	1.37748e-09	0.0311643	0.181857
Neck/Shoulder pain	393	Splat_393	Splatter	NEUR	GABA	Thalamus: 76.5%, Hypothalamus: 10.6%, Midbrain: 6.0%	3.35751e-09	1.82114e-09	0.0326185	0.185644
Neck/Shoulder pain	425	Splat_425	Splatter	NEUR	GABA	Thalamus: 35.4%, Hypothalamus: 29.5%, Amygdala: 29.1%	3.06454e-09	1.65888e-09	0.0323478	0.185644
Neck/Shoulder pain	229	EMSN_229	Eccentric medium spiny neuron	NEUR	GABA	Amygdala: 56.1%, Basal forebrain: 28.8%, Cerebral cortex: 11.2%	3.19139e-09	1.73992e-09	0.0333112	0.187274
Neck/Shoulder pain	158	Amex_158	Amygdala excitatory	NEUR	VGLUT1 VGLUT2	Amygdala: 68.1%, Cerebral cortex: 25.8%, Hippocampus: 6.0%	3.12023e-09	1.71014e-09	0.0340347	0.189036
Neck/Shoulder pain	203	DG_203	Hippocampal dentate gyrus	NEUR	VGLUT1	Hippocampus: 98.3%, Midbrain: 1.4%, Cerebral cortex: 0.2%	2.87433e-09	1.58707e-09	0.0350636	0.192432
Migraine	88	DLNP_88	Deep-layer near-projecting	NEUR	VGLUT1	Cerebral cortex: 92.2%, Basal forebrain: 4.8%, Amygdala: 1.9%	1.15574e-09	4.43484e-10	0.00457961	0.194481
Migraine	90	DLNP_90	Deep-layer near-projecting	NEUR	VGLUT1	Cerebral cortex: 95.7%, Basal forebrain: 3.4%, Hypothalamus: 0.6%	1.226e-09	4.60021e-10	0.00384831	0.194481
Migraine	94	DLNP_94	Deep-layer near-projecting	NEUR	VGLUT1	Cerebral cortex: 94.1%, Hippocampus: 2.6%, Amygdala: 2.0%	1.23363e-09	4.58603e-10	0.00357297	0.194481
Migraine	112	DLCT6b_112	Deep-layer corticothalamic and 6b	NEUR	VGLUT1	Cerebral cortex: 65.2%, Hippocampus: 33.8%, Amygdala: 0.6%	1.16671e-09	4.53703e-10	0.00506242	0.194481
Migraine	145	DLIT_145	Deep-layer intratelencephalic	NEUR	VGLUT1 VGLUT2	Cerebral cortex: 65.1%, Hippocampus: 19.6%, Amygdala: 15.0%	1.2432e-09	4.83311e-10	0.0050519	0.194481
Migraine	149	DLIT_149	Deep-layer intratelencephalic	NEUR	VGLUT1	Cerebral cortex: 98.6%, Basal forebrain: 0.6%, Hippocampus: 0.5%	1.40931e-09	5.12188e-10	0.0029657	0.194481
Neck/Shoulder pain	102	DLCT6b_102	Deep-layer corticothalamic and 6b	NEUR	VGLUT1	Amygdala: 66.6%, Cerebral cortex: 28.9%, Hippocampus: 4.2%	2.4723e-09	1.38627e-09	0.0372597	0.19784
Neck/Shoulder pain	163	CA13_163	Hippocampal CA1-3	NEUR	VGLUT1 VGLUT2	Amygdala: 93.5%, Hippocampus: 5.9%, Hypothalamus: 0.4%	2.61701e-09	1.46819e-09	0.0373363	0.19784
Neck/Shoulder pain	305	CBI_305	Cerebellar inhibitory	NEUR	GABA	Cerebellum: 88.0%, Pons: 4.7%, Midbrain: 3.7%	3.13919e-09	1.75865e-09	0.0371308	0.19784
Low back pain	112	DLCT6b_112	Deep-layer corticothalamic and 6b	NEUR	VGLUT1	Cerebral cortex: 65.2%, Hippocampus: 33.8%, Amygdala: 0.6%	1.35493e-09	5.89356e-10	0.0107522	0.19827
Low back pain	85	DLNP_85	Deep-layer near-projecting	NEUR	VGLUT1 VGLUT2 VGLUT3	Cerebral cortex: 47.1%, Basal forebrain: 37.0%, Hypothalamus: 10.9%	2.08805e-09	9.17789e-10	0.0114505	0.199947
Low back pain	142	DLIT_142	Deep-layer intratelencephalic	NEUR	VGLUT1	Cerebral cortex: 96.0%, Hippocampus: 1.3%, Basal forebrain: 1.2%	1.32811e-09	5.89845e-10	0.0121731	0.199947
Low back pain	170	Misc_170	Miscellaneous	NEUR	VGLUT1 VGLUT2	Hippocampus: 68.6%, Hypothalamus: 21.7%, Cerebral cortex: 6.4%	1.86493e-09	8.3293e-10	0.012578	0.199947
Low back pain	255	MGE_255	MGE interneuron	NEUR	GABA	Cerebral cortex: 67.2%, Amygdala: 13.0%, Hippocampus: 12.1%	1.51588e-09	6.73909e-10	0.0122441	0.199947
Neck/Shoulder pain	217	MSN_217	Medium spiny neuron	NEUR	GABA	Amygdala: 69.5%, Basal forebrain: 15.7%, Hypothalamus: 7.4%	2.2443e-09	1.26974e-09	0.0385702	0.202055
Neck/Shoulder pain	134	ULIT_134	Upper-layer intratelencephalic	NEUR	VGLUT1 VGLUT2	Cerebral cortex: 99.3%, Hippocampus: 0.5%, Basal forebrain: 0.2%	3.11054e-09	1.78125e-09	0.0403819	0.209169
Neck/Shoulder pain	92	DLNP_92	Deep-layer near-projecting	NEUR	VGLUT1	Cerebral cortex: 94.7%, Hippocampus: 2.5%, Basal forebrain: 2.2%	2.94299e-09	1.74001e-09	0.0453842	0.210105
Neck/Shoulder pain	111	DLCT6b_111	Deep-layer corticothalamic and 6b	NEUR	VGLUT1 VGLUT2	Hippocampus: 92.5%, Amygdala: 6.3%, Cerebral cortex: 1.2%	3.00478e-09	1.76628e-09	0.0444535	0.210105
Neck/Shoulder pain	186	CA13_186	Hippocampal CA1-3	NEUR	VGLUT1	Hippocampus: 98.7%, Cerebral cortex: 1.1%, Amygdala: 0.2%	2.54316e-09	1.50141e-09	0.045147	0.210105
Neck/Shoulder pain	207	MSN_207	Medium spiny neuron	NEUR	GABA	Basal forebrain: 92.9%, Thalamus: 4.1%, Amygdala: 1.9%	2.64355e-09	1.55275e-09	0.0443311	0.210105
Neck/Shoulder pain	230	EMSN_230	Eccentric medium spiny neuron	NEUR	GABA	Amygdala: 41.5%, Basal forebrain: 26.8%, Cerebral cortex: 15.8%	2.95395e-09	1.71576e-09	0.0425664	0.210105
Neck/Shoulder pain	239	MGE_239	MGE interneuron	NEUR	GABA	Cerebral cortex: 95.4%, Hippocampus: 1.5%, Basal forebrain: 1.2%	2.99175e-09	1.74446e-09	0.0431723	0.210105
Neck/Shoulder pain	296	CGE_296	CGE interneuron	NEUR	GABA	Cerebral cortex: 72.9%, Amygdala: 10.5%, Hippocampus: 9.0%	2.72599e-09	1.58968e-09	0.0431907	0.210105
Neck/Shoulder pain	345	Splat_345	Splatter	NEUR	VGLUT2	Medulla: 52.3%, Spinal cord: 35.4%, Midbrain: 6.8%	2.74626e-09	1.60051e-09	0.0430935	0.210105
Neck/Shoulder pain	395	Splat_395	Splatter	NEUR	DA VGLUT2	Midbrain: 92.6%, Hypothalamus: 6.5%, Thalamus: 0.7%	3.09542e-09	1.78198e-09	0.0411876	0.210105
Neck/Shoulder pain	431	Splat_431	Splatter	NEUR	HDC VGLUT2	Hypothalamus: 99.7%, Midbrain: 0.2%, Cerebral cortex: 0.0%	2.3524e-09	1.37777e-09	0.0438744	0.210105
Neck/Shoulder pain	440	Midi_440	Midbrain-derived inhibitory	NEUR	GABA	Thalamus: 87.1%, Midbrain: 10.2%, Pons: 1.9%	2.66991e-09	1.58044e-09	0.045576	0.210105
Neck/Shoulder pain	220	MSN_220	Medium spiny neuron	NEUR	GABA	Amygdala: 91.6%, Thalamus: 8.4%, Cerebral cortex: 0.0%	2.1427e-09	1.27304e-09	0.0461745	0.210757
Low back pain	91	DLNP_91	Deep-layer near-projecting	NEUR	VGLUT1	Cerebral cortex: 89.4%, Basal forebrain: 4.7%, Hippocampus: 3.3%	1.34058e-09	6.09996e-10	0.0139858	0.210965
Low back pain	159	Amex_159	Amygdala excitatory	NEUR	VGLUT1 VGLUT2	Amygdala: 80.8%, Cerebral cortex: 17.6%, Hippocampus: 1.3%	1.20927e-09	5.54814e-10	0.014644	0.210965
Low back pain	277	CGE_277	CGE interneuron	NEUR	GABA VGLUT3	Cerebral cortex: 77.4%, Amygdala: 13.3%, Hippocampus: 6.1%	1.87261e-09	8.56518e-10	0.0143966	0.210965
Neck/Shoulder pain	231	EMSN_231	Eccentric medium spiny neuron	NEUR	GABA	Amygdala: 60.2%, Basal forebrain: 16.4%, Cerebral cortex: 13.7%	2.80135e-09	1.67229e-09	0.0469515	0.211251
Neck/Shoulder pain	294	CGE_294	CGE interneuron	NEUR	GABA	Cerebral cortex: 64.4%, Hippocampus: 14.7%, Amygdala: 10.8%	2.81775e-09	1.68461e-09	0.0471992	0.211251
Neck/Shoulder pain	421	Splat_421	Splatter	NEUR	GABA	Hypothalamus: 64.1%, Amygdala: 19.7%, Thalamus: 14.8%	2.80486e-09	1.68449e-09	0.0479453	0.212527
Neck/Shoulder pain	128	ULIT_128	Upper-layer intratelencephalic	NEUR	VGLUT1 VGLUT2	Cerebral cortex: 99.9%, Hypothalamus: 0.0%, Basal forebrain: 0.0%	2.52597e-09	1.52153e-09	0.0484423	0.212685
Neck/Shoulder pain	145	DLIT_145	Deep-layer intratelencephalic	NEUR	VGLUT1 VGLUT2	Cerebral cortex: 65.1%, Hippocampus: 19.6%, Amygdala: 15.0%	2.58784e-09	1.56716e-09	0.0493389	0.214303
Neck/Shoulder pain	333	Mmb_333	Mammillary body	NEUR	HDC VGLUT2	Hypothalamus: 97.7%, Cerebral cortex: 1.0%, Thalamus: 0.8%	2.47616e-09	1.50335e-09	0.0497693	0.214303
Neck/Shoulder pain	428	Splat_428	Splatter	NEUR	GABA	Basal forebrain: 59.7%, Amygdala: 16.1%, Hypothalamus: 13.8%	2.40391e-09	1.46325e-09	0.0502056	0.214303
Neck/Shoulder pain	132	Misc_132	Miscellaneous	NEUR	VGLUT1 VGLUT2	Cerebral cortex: 98.4%, Hippocampus: 0.8%, Midbrain: 0.8%	3.10997e-09	1.91017e-09	0.0517502	0.214723
Neck/Shoulder pain	144	DLIT_144	Deep-layer intratelencephalic	NEUR	VGLUT1	Cerebral cortex: 96.2%, Basal forebrain: 1.4%, Amygdala: 1.2%	2.763e-09	1.70112e-09	0.0521638	0.214723
Neck/Shoulder pain	227	EMSN_227	Eccentric medium spiny neuron	NEUR	GABA	Amygdala: 52.6%, Basal forebrain: 20.6%, Hypothalamus: 20.3%	2.54157e-09	1.56482e-09	0.052167	0.214723
Neck/Shoulder pain	233	EMSN_233	Eccentric medium spiny neuron	NEUR	GABA	Amygdala: 73.7%, Thalamus: 9.5%, Hypothalamus: 5.8%	2.74787e-09	1.67951e-09	0.050908	0.214723
Neck/Shoulder pain	103	DLCT6b_103	Deep-layer corticothalamic and 6b	NEUR	VGLUT1	Cerebral cortex: 62.0%, Hippocampus: 25.8%, Amygdala: 12.1%	2.3653e-09	1.4782e-09	0.0547858	0.216841
Neck/Shoulder pain	120	ULIT_120	Upper-layer intratelencephalic	NEUR	VGLUT1 VGLUT2	Cerebral cortex: 91.5%, Hypothalamus: 4.6%, Basal forebrain: 2.9%	3.02871e-09	1.87541e-09	0.0531599	0.216841
Neck/Shoulder pain	146	DLIT_146	Deep-layer intratelencephalic	NEUR	VGLUT1 VGLUT2	Amygdala: 65.4%, Cerebral cortex: 33.1%, Hypothalamus: 0.8%	2.46937e-09	1.55387e-09	0.0560106	0.216841
Neck/Shoulder pain	157	Amex_157	Amygdala excitatory	NEUR	VGLUT1 VGLUT2	Amygdala: 65.8%, Cerebral cortex: 28.7%, Hippocampus: 5.5%	2.5126e-09	1.58744e-09	0.0567337	0.216841
Neck/Shoulder pain	210	MSN_210	Medium spiny neuron	NEUR	GABA	Basal forebrain: 97.9%, Thalamus: 1.9%, Hippocampus: 0.2%	2.48708e-09	1.57155e-09	0.0567609	0.216841
Neck/Shoulder pain	211	MSN_211	Medium spiny neuron	NEUR	GABA	Basal forebrain: 85.7%, Amygdala: 6.3%, Cerebral cortex: 4.2%	2.23047e-09	1.38649e-09	0.0538388	0.216841
Neck/Shoulder pain	247	MGE_247	MGE interneuron	NEUR	GABA	Hippocampus: 91.0%, Amygdala: 4.8%, Cerebral cortex: 3.4%	2.42854e-09	1.52005e-09	0.0550579	0.216841
Neck/Shoulder pain	278	CGE_278	CGE interneuron	NEUR	GABA VGLUT3	Cerebral cortex: 78.0%, Amygdala: 10.4%, Hippocampus: 8.1%	2.67184e-09	1.69278e-09	0.0572395	0.216841
Neck/Shoulder pain	367	Splat_367	Splatter	NEUR	VGLUT2	Midbrain: 96.9%, Thalamus: 2.6%, Pons: 0.3%	2.55974e-09	1.59754e-09	0.0545439	0.216841
Neck/Shoulder pain	373	Splat_373	Splatter	NEUR	VGLUT2	Midbrain: 61.4%, Thalamus: 36.6%, Amygdala: 0.7%	2.63076e-09	1.66809e-09	0.0573853	0.216841
Neck/Shoulder pain	93	DLNP_93	Deep-layer near-projecting	NEUR	VGLUT1	Cerebral cortex: 97.2%, Basal forebrain: 1.1%, Hypothalamus: 0.7%	3.18522e-09	2.04075e-09	0.0592849	0.220406
Neck/Shoulder pain	387	Splat_387	Splatter	NEUR	VGLUT2	Pons: 89.9%, Midbrain: 8.9%, Medulla: 0.7%	2.98288e-09	1.91041e-09	0.0592173	0.220406
Neck/Shoulder pain	284	CGE_284	CGE interneuron	NEUR	GABA	Cerebral cortex: 74.7%, Amygdala: 9.9%, Hippocampus: 9.3%	2.87591e-09	1.84764e-09	0.0597907	0.220508
Neck/Shoulder pain	202	DG_202	Hippocampal dentate gyrus	NEUR	VGLUT1	Hippocampus: 100.0%, Cerebral cortex: 0.0%, Amygdala: 0.0%	2.56261e-09	1.65489e-09	0.0607501	0.222268
Neck/Shoulder pain	308	URL_308	Upper rhombic lip		VGLUT1	Cerebellum: 84.5%, Pons: 10.2%, Medulla: 3.6%	2.29349e-09	1.49576e-09	0.0625975	0.225449
Neck/Shoulder pain	350	Splat_350	Splatter	NEUR	GLY	Medulla: 98.2%, Spinal cord: 1.0%, Pons: 0.7%	2.29009e-09	1.49065e-09	0.0622318	0.225449
Neck/Shoulder pain	244	MGE_244	MGE interneuron	NEUR	GABA	Cerebral cortex: 77.4%, Amygdala: 13.7%, Hippocampus: 6.5%	2.22186e-09	1.45332e-09	0.0631556	0.225519
Neck/Shoulder pain	335	Splat_335	Splatter	NEUR	VGLUT2	Medulla: 78.3%, Pons: 15.9%, Midbrain: 4.8%	2.427e-09	1.59119e-09	0.0635953	0.225519
Neck/Shoulder pain	122	ULIT_122	Upper-layer intratelencephalic	NEUR	VGLUT1 VGLUT2	Cerebral cortex: 93.9%, Basal forebrain: 2.6%, Hippocampus: 1.7%	2.62925e-09	1.73185e-09	0.0644849	0.226928
Neck/Shoulder pain	334	Splat_334	Splatter	NEUR	CHOL VGLUT1 VGLUT2	Thalamus: 91.7%, Midbrain: 8.2%, Pons: 0.1%	2.37425e-09	1.58075e-09	0.0665519	0.232427
Neck/Shoulder pain	117	L5ET_117	Miscellaneous	NEUR	VGLUT1	Cerebral cortex: 82.3%, Basal forebrain: 7.9%, Hypothalamus: 7.7%	2.4531e-09	1.64077e-09	0.0674461	0.232962
Neck/Shoulder pain	242	MGE_242	MGE interneuron	NEUR		Cerebral cortex: 90.8%, Hippocampus: 4.6%, Basal forebrain: 1.8%	2.77774e-09	1.86048e-09	0.0677156	0.232962
Neck/Shoulder pain	403	Splat_403	Splatter	NEUR	GABA	Cerebral cortex: 45.6%, Amygdala: 33.5%, Hypothalamus: 9.8%	2.38854e-09	1.6053e-09	0.0683876	0.233531
Neck/Shoulder pain	178	Misc_178	Miscellaneous	NEUR	VGLUT1 VGLUT2	Hippocampus: 43.8%, Midbrain: 29.4%, Cerebral cortex: 26.8%	2.60686e-09	1.76015e-09	0.0692977	0.234072
Neck/Shoulder pain	185	CA13_185	Hippocampal CA1-3	NEUR	VGLUT1	Hippocampus: 100.0%, Cerebral cortex: 0.0%, Amygdala: 0.0%	2.47707e-09	1.67906e-09	0.0700694	0.234072
Neck/Shoulder pain	369	Splat_369	Splatter	NEUR	VGLUT2	Midbrain: 96.5%, Thalamus: 2.3%, Pons: 0.6%	2.27452e-09	1.54129e-09	0.070009	0.234072
Neck/Shoulder pain	399	Splat_399	Splatter	NEUR	VGLUT2	Medulla: 99.3%, Pons: 0.5%, Cerebral cortex: 0.1%	2.4175e-09	1.64505e-09	0.07084	0.234944
Neck/Shoulder pain	84	DLCT6b_84	Deep-layer corticothalamic and 6b	NEUR	VGLUT1 VGLUT2 VGLUT3	Hippocampus: 98.5%, Amygdala: 0.8%, Cerebral cortex: 0.7%	2.52464e-09	1.73097e-09	0.0723501	0.238238
Neck/Shoulder pain	139	DLIT_139	Deep-layer intratelencephalic	NEUR	VGLUT1 VGLUT2	Cerebral cortex: 95.2%, Basal forebrain: 1.9%, Hippocampus: 1.5%	2.92193e-09	2.02192e-09	0.0742109	0.242633
Neck/Shoulder pain	165	Misc_165	Miscellaneous	NEUR	VGLUT1 VGLUT2	Cerebral cortex: 92.1%, Hippocampus: 5.0%, Amygdala: 2.8%	2.15443e-09	1.50004e-09	0.0754654	0.244013
Neck/Shoulder pain	289	CGE_289	CGE interneuron	NEUR	GABA	Cerebral cortex: 82.1%, Hippocampus: 7.9%, Amygdala: 5.8%	2.3494e-09	1.6376e-09	0.0756916	0.244013
Neck/Shoulder pain	288	CGE_288	CGE interneuron	NEUR	GABA	Cerebral cortex: 70.6%, Amygdala: 13.7%, Hippocampus: 6.3%	2.62729e-09	1.83707e-09	0.0763368	0.244384
Low back pain	84	DLCT6b_84	Deep-layer corticothalamic and 6b	NEUR	VGLUT1 VGLUT2 VGLUT3	Hippocampus: 98.5%, Amygdala: 0.8%, Cerebral cortex: 0.7%	2.03424e-09	9.75515e-10	0.0185212	0.249825
Low back pain	168	Misc_168	Miscellaneous	NEUR	VGLUT1 VGLUT2	Cerebral cortex: 92.4%, Hippocampus: 7.6%, Amygdala: 0.0%	1.83548e-09	8.8433e-10	0.0189672	0.249825
Low back pain	294	CGE_294	CGE interneuron	NEUR	GABA	Cerebral cortex: 64.4%, Hippocampus: 14.7%, Amygdala: 10.8%	1.34149e-09	6.45587e-10	0.0188576	0.249825
Neck/Shoulder pain	281	CGE_281	CGE interneuron	NEUR	GABA	Cerebral cortex: 70.5%, Amygdala: 13.0%, Hippocampus: 10.6%	2.4177e-09	1.71251e-09	0.0790062	0.251185
Neck/Shoulder pain	86	DLNP_86	Deep-layer near-projecting	NEUR	VGLUT1 VGLUT2	Cerebral cortex: 97.0%, Basal forebrain: 1.8%, Hippocampus: 1.1%	2.67798e-09	1.92073e-09	0.081621	0.257719
Neck/Shoulder pain	280	CGE_280	CGE interneuron	NEUR	GABA	Cerebral cortex: 73.7%, Amygdala: 13.3%, Hippocampus: 7.8%	2.25562e-09	1.62617e-09	0.0827103	0.257719
Neck/Shoulder pain	291	CGE_291	CGE interneuron	NEUR	GABA	Cerebral cortex: 75.1%, Hippocampus: 14.3%, Amygdala: 7.1%	2.31999e-09	1.67281e-09	0.0827384	0.257719
Neck/Shoulder pain	110	DLCT6b_110	Deep-layer corticothalamic and 6b	NEUR	VGLUT1	Cerebral cortex: 84.7%, Basal forebrain: 6.3%, Amygdala: 5.0%	2.33245e-09	1.68847e-09	0.083579	0.258047
Neck/Shoulder pain	161	Amex_161	Amygdala excitatory	NEUR	VGLUT1 VGLUT2	Amygdala: 66.2%, Cerebral cortex: 31.6%, Hippocampus: 1.3%	2.30179e-09	1.67169e-09	0.084268	0.258047
Neck/Shoulder pain	224	EMSN_224	Eccentric medium spiny neuron	NEUR	GABA	Basal forebrain: 70.9%, Amygdala: 13.6%, Cerebral cortex: 8.2%	2.41275e-09	1.75438e-09	0.0845231	0.258047
Neck/Shoulder pain	149	DLIT_149	Deep-layer intratelencephalic	NEUR	VGLUT1	Cerebral cortex: 98.6%, Basal forebrain: 0.6%, Hippocampus: 0.5%	2.02842e-09	1.48787e-09	0.086393	0.260308
Neck/Shoulder pain	153	Amex_153	Amygdala excitatory	NEUR	VGLUT1 VGLUT2	Amygdala: 93.4%, Hippocampus: 5.3%, Cerebral cortex: 1.3%	2.06449e-09	1.51067e-09	0.0858747	0.260308
Neck/Shoulder pain	109	DLCT6b_109	Deep-layer corticothalamic and 6b	NEUR	VGLUT1	Cerebral cortex: 94.0%, Hippocampus: 3.3%, Basal forebrain: 1.8%	2.4765e-09	1.83022e-09	0.0880101	0.261443
Neck/Shoulder pain	406	Amex_406	Amygdala excitatory	NEUR	VGLUT1 VGLUT2	Amygdala: 50.5%, Cerebral cortex: 46.9%, Hypothalamus: 2.4%	2.009e-09	1.48404e-09	0.0879104	0.261443
Neck/Shoulder pain	415	Splat_415	Splatter	NEUR	GABA VGLUT2	Hypothalamus: 78.7%, Midbrain: 7.6%, Thalamus: 3.7%	2.46611e-09	1.82644e-09	0.0884709	0.261443
Low back pain	125	ULIT_125	Upper-layer intratelencephalic	NEUR	VGLUT1 VGLUT2	Cerebral cortex: 98.3%, Basal forebrain: 0.9%, Amygdala: 0.4%	1.22892e-09	6.05961e-10	0.0212775	0.265698
Low back pain	189	CA13_189	Hippocampal CA1-3	NEUR	VGLUT1	Hippocampus: 73.4%, Amygdala: 24.4%, Hypothalamus: 0.9%	1.85618e-09	9.15675e-10	0.021325	0.265698
Neck/Shoulder pain	285	CGE_285	CGE interneuron	NEUR	GABA	Cerebral cortex: 62.9%, Hippocampus: 22.3%, Amygdala: 9.5%	2.12653e-09	1.59245e-09	0.0908747	0.266836
Neck/Shoulder pain	98	DLCT6b_98	Deep-layer corticothalamic and 6b	NEUR	VGLUT1	Cerebral cortex: 75.6%, Basal forebrain: 10.3%, Amygdala: 7.8%	2.23372e-09	1.68699e-09	0.0927377	0.2672
Neck/Shoulder pain	222	EMSN_222	Eccentric medium spiny neuron	NEUR	GABA	Basal forebrain: 93.9%, Thalamus: 1.9%, Cerebral cortex: 1.8%	2.17481e-09	1.64188e-09	0.0926549	0.2672
Neck/Shoulder pain	459	Thex_459	Thalamic excitatory	NEUR	VGLUT2	Thalamus: 89.9%, Amygdala: 9.2%, Midbrain: 0.6%	2.23891e-09	1.68353e-09	0.0917768	0.2672
Neck/Shoulder pain	232	EMSN_232	Eccentric medium spiny neuron	NEUR	GABA	Basal forebrain: 32.8%, Amygdala: 30.3%, Hypothalamus: 20.9%	2.26198e-09	1.72452e-09	0.0948182	0.269822
Neck/Shoulder pain	355	Splat_355	Splatter	NEUR	GABA	Midbrain: 87.7%, Pons: 9.3%, Thalamus: 2.4%	2.06329e-09	1.5706e-09	0.0944733	0.269822
Migraine	85	DLNP_85	Deep-layer near-projecting	NEUR	VGLUT1 VGLUT2 VGLUT3	Cerebral cortex: 47.1%, Basal forebrain: 37.0%, Hypothalamus: 10.9%	9.86379e-10	4.09818e-10	0.00804495	0.272651
Migraine	142	DLIT_142	Deep-layer intratelencephalic	NEUR	VGLUT1	Cerebral cortex: 96.0%, Hippocampus: 1.3%, Basal forebrain: 1.2%	1.20784e-09	5.04037e-10	0.00828007	0.272651
Neck/Shoulder pain	455	Thex_455	Thalamic excitatory	NEUR	VGLUT2	Thalamus: 97.9%, Midbrain: 2.1%, Cerebral cortex: 0.0%	2.37235e-09	1.83155e-09	0.0976136	0.276073
Low back pain	88	DLNP_88	Deep-layer near-projecting	NEUR	VGLUT1	Cerebral cortex: 92.2%, Basal forebrain: 4.8%, Amygdala: 1.9%	1.71164e-09	8.58117e-10	0.0230409	0.277871
Low back pain	119	CA13_119	Hippocampal CA1-3	NEUR	VGLUT1	Hippocampus: 97.3%, Amygdala: 1.5%, Cerebral cortex: 1.3%	1.29127e-09	6.50135e-10	0.0235075	0.277871
Neck/Shoulder pain	279	CGE_279	CGE interneuron	NEUR	GABA VGLUT3	Cerebral cortex: 54.6%, Hippocampus: 26.0%, Amygdala: 14.6%	1.96452e-09	1.53124e-09	0.0997528	0.280403
Neck/Shoulder pain	85	DLNP_85	Deep-layer near-projecting	NEUR	VGLUT1 VGLUT2 VGLUT3	Cerebral cortex: 47.1%, Basal forebrain: 37.0%, Hypothalamus: 10.9%	2.37216e-09	1.85928e-09	0.101005	0.280501
Neck/Shoulder pain	438	Midi_438	Midbrain-derived inhibitory	NEUR	GABA	Midbrain: 44.9%, Thalamus: 38.0%, Hypothalamus: 8.8%	1.98098e-09	1.54926e-09	0.100508	0.280501
Low back pain	109	DLCT6b_109	Deep-layer corticothalamic and 6b	NEUR	VGLUT1	Cerebral cortex: 94.0%, Hippocampus: 3.3%, Basal forebrain: 1.8%	1.29579e-09	6.57658e-10	0.0244018	0.28123
Neck/Shoulder pain	104	DLCT6b_104	Deep-layer corticothalamic and 6b	NEUR	VGLUT1	Cerebral cortex: 47.1%, Hippocampus: 34.6%, Amygdala: 18.1%	1.83194e-09	1.46088e-09	0.104922	0.288391
Neck/Shoulder pain	174	Amex_174	Amygdala excitatory	NEUR	VGLUT1 VGLUT2	Cerebral cortex: 84.3%, Amygdala: 10.2%, Hippocampus: 5.2%	1.88318e-09	1.51184e-09	0.106451	0.288391
Neck/Shoulder pain	442	Midi_442	Midbrain-derived inhibitory	NEUR	GABA	Thalamus: 99.1%, Midbrain: 0.8%, Pons: 0.1%	2.04813e-09	1.64089e-09	0.105983	0.288391
Neck/Shoulder pain	443	Midi_443	Midbrain-derived inhibitory	NEUR	GABA	Thalamus: 98.3%, Midbrain: 1.6%, Pons: 0.1%	2.01011e-09	1.61742e-09	0.106974	0.288391
Neck/Shoulder pain	460	Thex_460	Thalamic excitatory	NEUR	VGLUT2	Thalamus: 98.9%, Midbrain: 0.9%, Cerebral cortex: 0.1%	1.97597e-09	1.58119e-09	0.10571	0.288391
Neck/Shoulder pain	290	CGE_290	CGE interneuron	NEUR	GABA	Cerebral cortex: 83.0%, Hippocampus: 8.5%, Amygdala: 5.2%	2.03158e-09	1.64194e-09	0.107986	0.289369
Neck/Shoulder pain	435	Midi_435	Midbrain-derived inhibitory	NEUR	GABA	Midbrain: 54.9%, Thalamus: 43.2%, Pons: 0.8%	1.9598e-09	1.5881e-09	0.108592	0.289369
Neck/Shoulder pain	293	CGE_293	CGE interneuron	NEUR	GABA	Cerebral cortex: 70.3%, Hippocampus: 15.1%, Amygdala: 8.5%	2.09088e-09	1.70388e-09	0.109887	0.291138
Neck/Shoulder pain	179	CA13_179	Hippocampal CA1-3	NEUR	VGLUT1	Hippocampus: 97.2%, Cerebral cortex: 2.8%, Amygdala: 0.0%	2.24092e-09	1.8433e-09	0.112047	0.293488
Neck/Shoulder pain	214	MSN_214	Medium spiny neuron	NEUR	GABA	Basal forebrain: 61.9%, Amygdala: 15.7%, Cerebral cortex: 13.3%	1.69422e-09	1.39095e-09	0.111606	0.293488
Neck/Shoulder pain	147	DLIT_147	Deep-layer intratelencephalic	NEUR	VGLUT1	Cerebral cortex: 65.1%, Amygdala: 19.4%, Basal forebrain: 11.8%	2.05567e-09	1.69883e-09	0.113129	0.294648
Neck/Shoulder pain	160	Amex_160	Amygdala excitatory	NEUR	VGLUT1 VGLUT2	Amygdala: 90.3%, Cerebral cortex: 8.9%, Hippocampus: 0.8%	1.7552e-09	1.46896e-09	0.116072	0.300613
Migraine	110	DLCT6b_110	Deep-layer corticothalamic and 6b	NEUR	VGLUT1	Cerebral cortex: 84.7%, Basal forebrain: 6.3%, Amygdala: 5.0%	1.14044e-09	4.89461e-10	0.00990314	0.304357
Neck/Shoulder pain	124	ULIT_124	Upper-layer intratelencephalic	NEUR	VGLUT1 VGLUT2	Cerebral cortex: 98.9%, Basal forebrain: 0.5%, Hippocampus: 0.2%	1.96683e-09	1.67415e-09	0.120033	0.305641
Neck/Shoulder pain	191	CA4_191	Hippocampal CA4	NEUR	VGLUT1	Hippocampus: 98.1%, Cerebral cortex: 1.6%, Midbrain: 0.2%	1.73084e-09	1.47322e-09	0.120025	0.305641
Neck/Shoulder pain	354	Splat_354	Splatter	NEUR	GABA	Midbrain: 86.4%, Thalamus: 9.6%, Pons: 2.2%	2.09635e-09	1.7892e-09	0.120665	0.305641
Neck/Shoulder pain	378	Splat_378	Splatter	NEUR	HDC VGLUT2	Amygdala: 29.4%, Basal forebrain: 25.2%, Hypothalamus: 22.3%	2.11772e-09	1.80275e-09	0.120054	0.305641
Migraine	117	L5ET_117	Miscellaneous	NEUR	VGLUT1	Cerebral cortex: 82.3%, Basal forebrain: 7.9%, Hypothalamus: 7.7%	1.12948e-09	5.0042e-10	0.0120018	0.308974
Migraine	137	DLIT_137	Deep-layer intratelencephalic	NEUR	VGLUT1 VGLUT2	Cerebral cortex: 94.4%, Basal forebrain: 2.1%, Hippocampus: 1.9%	1.21717e-09	5.33849e-10	0.011304	0.308974
Migraine	159	Amex_159	Amygdala excitatory	NEUR	VGLUT1 VGLUT2	Amygdala: 80.8%, Cerebral cortex: 17.6%, Hippocampus: 1.3%	9.19303e-10	4.11465e-10	0.0127343	0.308974
Migraine	289	CGE_289	CGE interneuron	NEUR	GABA	Cerebral cortex: 82.1%, Hippocampus: 7.9%, Amygdala: 5.8%	1.21379e-09	5.42543e-10	0.012636	0.308974
Neck/Shoulder pain	246	MGE_246	MGE interneuron	NEUR	GABA	Hippocampus: 72.3%, Cerebral cortex: 16.5%, Amygdala: 8.9%	1.86617e-09	1.61901e-09	0.124525	0.312631
Neck/Shoulder pain	259	MGE_259	MGE interneuron	NEUR	GABA	Cerebral cortex: 89.3%, Amygdala: 3.4%, Hippocampus: 3.3%	1.81072e-09	1.57712e-09	0.125459	0.312631
Neck/Shoulder pain	434	Midi_434	Midbrain-derived inhibitory	NEUR	GABA	Thalamus: 89.3%, Midbrain: 8.9%, Pons: 1.3%	1.91418e-09	1.66284e-09	0.124836	0.312631
Neck/Shoulder pain	119	CA13_119	Hippocampal CA1-3	NEUR	VGLUT1	Hippocampus: 97.3%, Amygdala: 1.5%, Cerebral cortex: 1.3%	1.94947e-09	1.70323e-09	0.126193	0.312768
Neck/Shoulder pain	361	Splat_361	Splatter	NEUR	GABA	Midbrain: 83.4%, Thalamus: 14.3%, Pons: 1.8%	2.08344e-09	1.84938e-09	0.129964	0.320392
Neck/Shoulder pain	130	ULIT_130	Upper-layer intratelencephalic	NEUR	VGLUT1 VGLUT2	Cerebral cortex: 97.8%, Amygdala: 0.7%, Basal forebrain: 0.7%	2.03175e-09	1.81313e-09	0.131234	0.320815
Neck/Shoulder pain	287	CGE_287	CGE interneuron	NEUR	GABA	Cerebral cortex: 53.6%, Amygdala: 17.5%, Hippocampus: 15.0%	1.79056e-09	1.59985e-09	0.131527	0.320815
Neck/Shoulder pain	307	CBI_307	Cerebellar inhibitory	NEUR	GABA	Cerebellum: 70.3%, Medulla: 12.1%, Pons: 11.7%	2.14004e-09	1.92492e-09	0.133122	0.322996
Neck/Shoulder pain	150	DLIT_150	Deep-layer intratelencephalic	NEUR	VGLUT1 VGLUT2	Cerebral cortex: 95.3%, Hippocampus: 2.2%, Basal forebrain: 1.3%	1.76276e-09	1.59164e-09	0.134037	0.323514
Low back pain	90	DLNP_90	Deep-layer near-projecting	NEUR	VGLUT1	Cerebral cortex: 95.7%, Basal forebrain: 3.4%, Hypothalamus: 0.6%	1.52363e-09	8.18276e-10	0.0313014	0.324733
Low back pain	92	DLNP_92	Deep-layer near-projecting	NEUR	VGLUT1	Cerebral cortex: 94.7%, Hippocampus: 2.5%, Basal forebrain: 2.2%	1.14426e-09	6.46137e-10	0.038286	0.324733
Low back pain	100	DLCT6b_100	Deep-layer corticothalamic and 6b	NEUR	VGLUT1	Cerebral cortex: 63.0%, Amygdala: 27.0%, Basal forebrain: 5.9%	9.21659e-10	5.19824e-10	0.0381126	0.324733
Low back pain	108	DLCT6b_108	Deep-layer corticothalamic and 6b	NEUR	VGLUT1	Cerebral cortex: 89.4%, Hippocampus: 6.0%, Basal forebrain: 2.1%	1.16613e-09	6.42861e-10	0.0348416	0.324733
Low back pain	121	ULIT_121	Upper-layer intratelencephalic	NEUR	VGLUT1 VGLUT2	Cerebral cortex: 91.7%, Amygdala: 3.9%, Basal forebrain: 2.7%	9.96414e-10	5.72604e-10	0.0409167	0.324733
Low back pain	124	ULIT_124	Upper-layer intratelencephalic	NEUR	VGLUT1 VGLUT2	Cerebral cortex: 98.9%, Basal forebrain: 0.5%, Hippocampus: 0.2%	1.09218e-09	5.98302e-10	0.0339648	0.324733
Low back pain	126	ULIT_126	Upper-layer intratelencephalic	NEUR	VGLUT1 VGLUT2	Cerebral cortex: 90.8%, Basal forebrain: 3.3%, Hypothalamus: 2.9%	1.10587e-09	5.91689e-10	0.0308105	0.324733
Low back pain	134	ULIT_134	Upper-layer intratelencephalic	NEUR	VGLUT1 VGLUT2	Cerebral cortex: 99.3%, Hippocampus: 0.5%, Basal forebrain: 0.2%	1.71856e-09	9.05742e-10	0.0288875	0.324733
Low back pain	141	DLIT_141	Deep-layer intratelencephalic	NEUR	VGLUT1 VGLUT2	Cerebral cortex: 95.4%, Basal forebrain: 2.0%, Hippocampus: 1.4%	1.20889e-09	6.91983e-10	0.0403192	0.324733
Low back pain	174	Amex_174	Amygdala excitatory	NEUR	VGLUT1 VGLUT2	Cerebral cortex: 84.3%, Amygdala: 10.2%, Hippocampus: 5.2%	1.00464e-09	5.69492e-10	0.0388582	0.324733
Low back pain	175	Amex_175	Amygdala excitatory	NEUR	VGLUT1 VGLUT2	Cerebral cortex: 91.3%, Hippocampus: 7.3%, Amygdala: 1.2%	1.35901e-09	7.7005e-10	0.0387964	0.324733
Low back pain	177	Misc_177	Miscellaneous	NEUR	VGLUT1 VGLUT2	Hippocampus: 68.2%, Midbrain: 20.5%, Cerebral cortex: 10.8%	1.67323e-09	9.11746e-10	0.0332383	0.324733
Low back pain	178	Misc_178	Miscellaneous	NEUR	VGLUT1 VGLUT2	Hippocampus: 43.8%, Midbrain: 29.4%, Cerebral cortex: 26.8%	1.5009e-09	8.3263e-10	0.0357251	0.324733
Low back pain	278	CGE_278	CGE interneuron	NEUR	GABA VGLUT3	Cerebral cortex: 78.0%, Amygdala: 10.4%, Hippocampus: 8.1%	1.15647e-09	6.50363e-10	0.0376865	0.324733
Low back pain	280	CGE_280	CGE interneuron	NEUR	GABA	Cerebral cortex: 73.7%, Amygdala: 13.3%, Hippocampus: 7.8%	1.17439e-09	6.33513e-10	0.0318853	0.324733
Low back pain	289	CGE_289	CGE interneuron	NEUR	GABA	Cerebral cortex: 82.1%, Hippocampus: 7.9%, Amygdala: 5.8%	1.01713e-09	5.74636e-10	0.0383593	0.324733
Low back pain	295	CGE_295	CGE interneuron	NEUR	GABA	Cerebral cortex: 67.0%, Amygdala: 17.8%, Hippocampus: 8.6%	1.10982e-09	6.39306e-10	0.0412841	0.324733
Low back pain	405	Amex_405	Amygdala excitatory	NEUR	VGLUT1 VGLUT2	Cerebral cortex: 41.9%, Hypothalamus: 27.8%, Amygdala: 27.3%	1.08012e-09	5.91215e-10	0.0338538	0.324733
Low back pain	420	Splat_420	Splatter	NEUR	VGLUT2	Thalamus: 46.3%, Hypothalamus: 26.8%, Amygdala: 24.7%	1.42853e-09	8.24374e-10	0.0415602	0.324733
Neck/Shoulder pain	169	CA13_169	Hippocampal CA1-3	NEUR	VGLUT1	Hippocampus: 98.4%, Cerebral cortex: 1.1%, Amygdala: 0.2%	1.55938e-09	1.42774e-09	0.137372	0.326434
Neck/Shoulder pain	304	CBI_304	Cerebellar inhibitory		GABA	Cerebellum: 95.5%, Pons: 2.4%, Medulla: 1.8%	2.10802e-09	1.92949e-09	0.137302	0.326434
Neck/Shoulder pain	437	Midi_437	Midbrain-derived inhibitory	NEUR	GABA	Thalamus: 85.5%, Midbrain: 13.8%, Pons: 0.5%	1.64339e-09	1.4988e-09	0.136437	0.326434
Neck/Shoulder pain	396	Splat_396	Splatter	NEUR	VGLUT3	Pons: 66.2%, Midbrain: 31.2%, Hypothalamus: 1.2%	1.72003e-09	1.57958e-09	0.138096	0.326473
Neck/Shoulder pain	221	MSN_221	Medium spiny neuron	NEUR	GABA	Basal forebrain: 78.8%, Amygdala: 9.0%, Cerebral cortex: 6.5%	1.57609e-09	1.45284e-09	0.138999	0.326738
Neck/Shoulder pain	235	Splat_235	Splatter	NEUR	GABA	Cerebral cortex: 31.8%, Amygdala: 28.5%, Basal forebrain: 25.2%	1.57834e-09	1.46256e-09	0.140259	0.326738
Neck/Shoulder pain	260	MGE_260	MGE interneuron	NEUR	GABA	Cerebral cortex: 86.4%, Amygdala: 4.6%, Basal forebrain: 4.2%	1.86037e-09	1.72889e-09	0.140952	0.326738
Neck/Shoulder pain	441	Midi_441	Midbrain-derived inhibitory	NEUR	GABA	Thalamus: 89.9%, Midbrain: 8.8%, Pons: 0.7%	1.72943e-09	1.60781e-09	0.141043	0.326738
Neck/Shoulder pain	216	MSN_216	Medium spiny neuron	NEUR	GABA	Basal forebrain: 40.9%, Amygdala: 26.3%, Hypothalamus: 18.3%	1.58092e-09	1.47469e-09	0.141853	0.326971
Low back pain	89	DLNP_89	Deep-layer near-projecting	NEUR	VGLUT1 VGLUT2	Cerebral cortex: 98.1%, Basal forebrain: 1.6%, Amygdala: 0.1%	1.30433e-09	7.61753e-10	0.0434234	0.328167
Low back pain	139	DLIT_139	Deep-layer intratelencephalic	NEUR	VGLUT1 VGLUT2	Cerebral cortex: 95.2%, Basal forebrain: 1.9%, Hippocampus: 1.5%	1.12385e-09	6.55447e-10	0.0432062	0.328167
Low back pain	93	DLNP_93	Deep-layer near-projecting	NEUR	VGLUT1	Cerebral cortex: 97.2%, Basal forebrain: 1.1%, Hypothalamus: 0.7%	1.15626e-09	6.78831e-10	0.0442555	0.328886
Low back pain	158	Amex_158	Amygdala excitatory	NEUR	VGLUT1 VGLUT2	Amygdala: 68.1%, Cerebral cortex: 25.8%, Hippocampus: 6.0%	9.43862e-10	5.56531e-10	0.0449454	0.328886
Neck/Shoulder pain	156	Amex_156	Amygdala excitatory	NEUR	VGLUT1 VGLUT2	Amygdala: 78.4%, Hippocampus: 19.2%, Cerebral cortex: 2.3%	1.61001e-09	1.52466e-09	0.145488	0.333681
Low back pain	455	Thex_455	Thalamic excitatory	NEUR	VGLUT2	Thalamus: 97.9%, Midbrain: 2.1%, Cerebral cortex: 0.0%	1.12517e-09	6.69285e-10	0.046367	0.333988
Height	24	Fbl_24	Fibroblast	FIB		Basal forebrain: 38.0%, Medulla: 32.3%, Hippocampus: 25.1%	4.62798e-08	1.71899e-08	0.00354851	0.335217
Height	26	Fbl_26	Fibroblast	FIB		Thalamus: 20.7%, Basal forebrain: 15.4%, Pons: 13.1%	3.69871e-08	1.37798e-08	0.00363576	0.335217
Height	28	Fbl_28	Fibroblast	FIB		Thalamus: 36.4%, Cerebral cortex: 12.1%, Pons: 11.0%	4.06488e-08	1.4972e-08	0.00331396	0.335217
Height	431	Splat_431	Splatter	NEUR	HDC VGLUT2	Hypothalamus: 99.7%, Midbrain: 0.2%, Cerebral cortex: 0.0%	2.95177e-08	1.04015e-08	0.00227105	0.335217
Neck/Shoulder pain	364	Splat_364	Splatter	NEUR	VGLUT2	Midbrain: 99.6%, Thalamus: 0.2%, Medulla: 0.1%	1.95088e-09	1.8588e-09	0.146965	0.335401
Height	411	Splat_411	Splatter	NEUR	VGLUT2	Hypothalamus: 99.2%, Amygdala: 0.2%, Midbrain: 0.2%	3.59835e-08	1.37349e-08	0.00439837	0.337941
Low back pain	87	DLNP_87	Deep-layer near-projecting	NEUR	VGLUT1 VGLUT2	Cerebral cortex: 83.9%, Basal forebrain: 12.2%, Hypothalamus: 2.8%	1.53111e-09	9.25019e-10	0.0489403	0.34184
Low back pain	394	Splat_394	Splatter	NEUR	VGLUT2	Pons: 92.2%, Midbrain: 6.7%, Medulla: 0.5%	1.14898e-09	6.91701e-10	0.0483471	0.34184
Neck/Shoulder pain	368	Splat_368	Splatter	NEUR	VGLUT2	Midbrain: 84.5%, Thalamus: 13.4%, Pons: 1.5%	1.91649e-09	1.86142e-09	0.151603	0.344281
Migraine	146	DLIT_146	Deep-layer intratelencephalic	NEUR	VGLUT1 VGLUT2	Amygdala: 65.4%, Cerebral cortex: 33.1%, Hypothalamus: 0.8%	8.77553e-10	4.05266e-10	0.0151794	0.349886
Neck/Shoulder pain	140	DLIT_140	Deep-layer intratelencephalic	NEUR	VGLUT1 VGLUT2	Cerebral cortex: 99.2%, Hippocampus: 0.5%, Basal forebrain: 0.2%	1.73288e-09	1.71397e-09	0.156	0.351681
Neck/Shoulder pain	209	MSN_209	Medium spiny neuron	NEUR	GABA	Basal forebrain: 96.3%, Thalamus: 2.9%, Amygdala: 0.6%	1.50323e-09	1.49219e-09	0.156871	0.351681
Neck/Shoulder pain	262	MGE_262	MGE interneuron	NEUR	GABA	Cerebral cortex: 94.5%, Basal forebrain: 2.1%, Hippocampus: 1.8%	1.65112e-09	1.64606e-09	0.157913	0.351681
Neck/Shoulder pain	389	Splat_389	Splatter	NEUR	GABA	Pons: 67.3%, Midbrain: 29.6%, Thalamus: 2.4%	1.64664e-09	1.63648e-09	0.157156	0.351681
Migraine	109	DLCT6b_109	Deep-layer corticothalamic and 6b	NEUR	VGLUT1	Cerebral cortex: 94.0%, Hippocampus: 3.3%, Basal forebrain: 1.8%	1.09253e-09	5.10429e-10	0.0161604	0.354759
Low back pain	117	L5ET_117	Miscellaneous	NEUR	VGLUT1	Cerebral cortex: 82.3%, Basal forebrain: 7.9%, Hypothalamus: 7.7%	1.06808e-09	6.56089e-10	0.0517679	0.356194
Neck/Shoulder pain	183	CA13_183	Hippocampal CA1-3	NEUR	VGLUT1	Hippocampus: 99.9%, Amygdala: 0.0%, Cerebral cortex: 0.0%	1.59375e-09	1.60886e-09	0.160938	0.356694
Neck/Shoulder pain	409	Splat_409	Splatter	NEUR	GABA	Basal forebrain: 66.5%, Amygdala: 14.2%, Thalamus: 9.9%	1.48103e-09	1.50686e-09	0.162839	0.35918
Neck/Shoulder pain	116	Misc_116	Miscellaneous	NEUR	VGLUT1	Cerebral cortex: 93.4%, Amygdala: 3.3%, Basal forebrain: 2.6%	1.85066e-09	1.89109e-09	0.163884	0.35949
Neck/Shoulder pain	439	Midi_439	Midbrain-derived inhibitory	NEUR	GABA	Midbrain: 52.8%, Thalamus: 31.3%, Pons: 10.7%	1.63042e-09	1.67055e-09	0.164539	0.35949
Neck/Shoulder pain	276	CGE_276	CGE interneuron	NEUR	GABA VGLUT3	Hippocampus: 73.7%, Amygdala: 13.0%, Cerebral cortex: 10.8%	1.47109e-09	1.5141e-09	0.165625	0.360157
Neck/Shoulder pain	254	MGE_254	MGE interneuron	NEUR	GABA VGLUT3	Cerebral cortex: 77.9%, Hippocampus: 13.0%, Amygdala: 4.5%	1.57923e-09	1.65395e-09	0.169834	0.364156
Neck/Shoulder pain	258	MGE_258	MGE interneuron	NEUR	GABA VGLUT3	Cerebral cortex: 80.1%, Hippocampus: 6.7%, Amygdala: 6.3%	1.38241e-09	1.44558e-09	0.169461	0.364156
Neck/Shoulder pain	392	Splat_392	Splatter	NEUR	GABA	Amygdala: 39.6%, Basal forebrain: 32.7%, Hypothalamus: 21.2%	1.58591e-09	1.65135e-09	0.168434	0.364156
Neck/Shoulder pain	108	DLCT6b_108	Deep-layer corticothalamic and 6b	NEUR	VGLUT1	Cerebral cortex: 89.4%, Hippocampus: 6.0%, Basal forebrain: 2.1%	1.5795e-09	1.67118e-09	0.172294	0.36662
Neck/Shoulder pain	143	DLIT_143	Deep-layer intratelencephalic	NEUR	VGLUT1	Cerebral cortex: 89.0%, Basal forebrain: 4.2%, Amygdala: 4.2%	1.50302e-09	1.59737e-09	0.173369	0.36662
Neck/Shoulder pain	255	MGE_255	MGE interneuron	NEUR	GABA	Cerebral cortex: 67.2%, Amygdala: 13.0%, Hippocampus: 12.1%	1.34431e-09	1.42529e-09	0.172793	0.36662
Neck/Shoulder pain	131	ULIT_131	Upper-layer intratelencephalic	NEUR	VGLUT1 VGLUT2	Cerebral cortex: 99.9%, Hypothalamus: 0.0%, Basal forebrain: 0.0%	1.45398e-09	1.55143e-09	0.17433	0.366968
Neck/Shoulder pain	190	CA4_190	Hippocampal CA4	NEUR	VGLUT1	Hippocampus: 100.0%, Cerebral cortex: 0.0%, Amygdala: 0.0%	1.43498e-09	1.54343e-09	0.176253	0.367956
Neck/Shoulder pain	348	Splat_348	Splatter	NEUR	GLY	Medulla: 65.6%, Spinal cord: 26.9%, Pons: 6.0%	1.56136e-09	1.68035e-09	0.176396	0.367956
Neck/Shoulder pain	386	Splat_386	Splatter	NEUR	VGLUT2	Medulla: 98.2%, Pons: 1.2%, Midbrain: 0.6%	1.28335e-09	1.38677e-09	0.177372	0.368327
Neck/Shoulder pain	363	Splat_363	Splatter	NEUR	VGLUT2	Thalamus: 64.4%, Basal forebrain: 20.9%, Hypothalamus: 7.4%	1.36915e-09	1.48549e-09	0.178347	0.368691
Neck/Shoulder pain	375	Splat_375	Splatter	NEUR	VGLUT2 VGLUT3	Thalamus: 94.3%, Midbrain: 5.4%, Pons: 0.1%	1.56342e-09	1.71302e-09	0.180707	0.371902
Neck/Shoulder pain	76	Chrp_76	Choroid plexus	CHRP EPEN OLIGO		Basal forebrain: 55.4%, Medulla: 31.7%, Thalamus: 8.9%	1.20433e-09	1.33071e-09	0.182726	0.374386
Neck/Shoulder pain	359	Splat_359	Splatter	NEUR	GABA	Midbrain: 99.1%, Thalamus: 0.4%, Pons: 0.3%	1.91252e-09	2.14131e-09	0.185888	0.379178
Neck/Shoulder pain	55	Astro_55	Astrocyte	ASTRO		Basal forebrain: 82.4%, Thalamus: 7.0%, Hypothalamus: 5.0%	1.17045e-09	1.31894e-09	0.187427	0.380634
Low back pain	283	CGE_283	CGE interneuron	NEUR	GABA	Cerebral cortex: 81.0%, Hippocampus: 9.3%, Amygdala: 5.0%	1.03344e-09	6.50827e-10	0.0561554	0.3807
Low back pain	101	DLCT6b_101	Deep-layer corticothalamic and 6b	NEUR	VGLUT1	Cerebral cortex: 65.6%, Hippocampus: 29.5%, Amygdala: 4.8%	9.17434e-10	5.85587e-10	0.0585935	0.381051
Low back pain	291	CGE_291	CGE interneuron	NEUR	GABA	Cerebral cortex: 75.1%, Hippocampus: 14.3%, Amygdala: 7.1%	9.74569e-10	6.18453e-10	0.057534	0.381051
Low back pain	377	Splat_377	Splatter	NEUR	VGLUT2	Hypothalamus: 33.0%, Amygdala: 32.4%, Thalamus: 31.4%	1.32756e-09	8.47795e-10	0.0586867	0.381051
Neck/Shoulder pain	87	DLNP_87	Deep-layer near-projecting	NEUR	VGLUT1 VGLUT2	Cerebral cortex: 83.9%, Basal forebrain: 12.2%, Hypothalamus: 2.8%	1.47879e-09	1.68797e-09	0.190495	0.385167
Height	25	Fbl_25	Fibroblast	FIB		Thalamus: 22.3%, Cerebral cortex: 20.0%, Pons: 15.0%	3.89698e-08	1.54691e-08	0.00588102	0.387307
Migraine	199	DG_199	Hippocampal dentate gyrus	NEUR	VGLUT1	Hippocampus: 96.8%, Thalamus: 3.2%, Cerebral cortex: 0.0%	1.10639e-09	5.30814e-10	0.0185649	0.389019
Neck/Shoulder pain	138	ULIT_138	Upper-layer intratelencephalic	NEUR	VGLUT1 VGLUT2	Cerebral cortex: 96.4%, Basal forebrain: 1.2%, Hippocampus: 1.2%	1.61659e-09	1.87081e-09	0.193764	0.390067
Neck/Shoulder pain	142	DLIT_142	Deep-layer intratelencephalic	NEUR	VGLUT1	Cerebral cortex: 96.0%, Hippocampus: 1.3%, Basal forebrain: 1.2%	1.24086e-09	1.44936e-09	0.195958	0.392768
Neck/Shoulder pain	141	DLIT_141	Deep-layer intratelencephalic	NEUR	VGLUT1 VGLUT2	Cerebral cortex: 95.4%, Basal forebrain: 2.0%, Hippocampus: 1.4%	1.59083e-09	1.8807e-09	0.198813	0.39336
Neck/Shoulder pain	206	MSN_206	Medium spiny neuron	NEUR		Hippocampus: 97.1%, Thalamus: 2.3%, Cerebral cortex: 0.6%	1.28087e-09	1.51425e-09	0.19881	0.39336
Neck/Shoulder pain	357	Splat_357	Splatter	NEUR	GABA	Midbrain: 97.4%, Pons: 1.6%, Thalamus: 0.9%	1.75276e-09	2.05877e-09	0.197285	0.39336
Neck/Shoulder pain	180	CA13_180	Hippocampal CA1-3	NEUR	VGLUT1	Hippocampus: 99.6%, Cerebral cortex: 0.4%, Amygdala: 0.0%	1.42538e-09	1.72372e-09	0.204141	0.398766
Neck/Shoulder pain	213	MSN_213	Medium spiny neuron	NEUR	GABA	Basal forebrain: 75.5%, Cerebral cortex: 12.2%, Amygdala: 9.4%	1.20243e-09	1.44928e-09	0.203362	0.398766
Neck/Shoulder pain	371	Splat_371	Splatter	NEUR	VGLUT2	Midbrain: 99.7%, Cerebellum: 0.3%, Cerebral cortex: 0.0%	1.37777e-09	1.65538e-09	0.202621	0.398766
Neck/Shoulder pain	318	LRL_318	Lower rhombic lip	NEUR	VGLUT1 VGLUT2	Pons: 98.8%, Medulla: 0.7%, Midbrain: 0.5%	1.25269e-09	1.52467e-09	0.205649	0.400018
Migraine	84	DLCT6b_84	Deep-layer corticothalamic and 6b	NEUR	VGLUT1 VGLUT2 VGLUT3	Hippocampus: 98.5%, Amygdala: 0.8%, Cerebral cortex: 0.7%	8.30508e-10	4.11335e-10	0.0217408	0.4009
Migraine	87	DLNP_87	Deep-layer near-projecting	NEUR	VGLUT1 VGLUT2	Cerebral cortex: 83.9%, Basal forebrain: 12.2%, Hypothalamus: 2.8%	7.95327e-10	3.90635e-10	0.020876	0.4009
Migraine	93	DLNP_93	Deep-layer near-projecting	NEUR	VGLUT1	Cerebral cortex: 97.2%, Basal forebrain: 1.1%, Hypothalamus: 0.7%	9.8817e-10	4.85014e-10	0.0208048	0.4009
Neck/Shoulder pain	398	Splat_398	Splatter	NEUR	VGLUT2	Medulla: 86.6%, Pons: 12.8%, Midbrain: 0.2%	1.20588e-09	1.47747e-09	0.207199	0.401339
Low back pain	155	Amex_155	Amygdala excitatory	NEUR	VGLUT1 VGLUT2	Amygdala: 99.6%, Cerebral cortex: 0.2%, Hippocampus: 0.2%	1.19127e-09	7.7767e-10	0.0627798	0.401965
Neck/Shoulder pain	99	DLCT6b_99	Deep-layer corticothalamic and 6b	NEUR	VGLUT1	Cerebral cortex: 80.0%, Basal forebrain: 11.2%, Hippocampus: 6.5%	1.26578e-09	1.58331e-09	0.212015	0.40895
Height	23	Per_23	Vascular			Thalamus: 48.8%, Cerebral cortex: 25.0%, Basal forebrain: 10.7%	3.35575e-08	1.53433e-08	0.0143673	0.411777
Height	27	Fbl_27	Fibroblast	FIB		Thalamus: 34.3%, Cerebral cortex: 15.0%, Pons: 13.3%	2.97669e-08	1.31299e-08	0.0116916	0.411777
Height	33	OPC_33	Oligodendrocyte precursor	OPC		Pons: 23.8%, Midbrain: 22.9%, Thalamus: 19.2%	3.1095e-08	1.4136e-08	0.013914	0.411777
Height	34	OPC_34	Oligodendrocyte precursor	OPC		Hippocampus: 33.6%, Cerebral cortex: 30.9%, Amygdala: 16.5%	2.60821e-08	1.20012e-08	0.014879	0.411777
Height	36	OPC_36	Oligodendrocyte precursor	OPC		Cerebral cortex: 33.7%, Thalamus: 12.5%, Midbrain: 11.5%	2.71855e-08	1.26521e-08	0.0158292	0.411777
Height	38	COP_38	Committed oligodendrocyte precursor	OLIGO		Hippocampus: 29.9%, Cerebral cortex: 29.5%, Pons: 7.8%	3.59122e-08	1.47142e-08	0.00733033	0.411777
Height	59	Astro_59	Astrocyte	ASTRO		Pons: 36.2%, Cerebellum: 36.1%, Medulla: 10.9%	2.93893e-08	1.36956e-08	0.0159406	0.411777
Height	285	CGE_285	CGE interneuron	NEUR	GABA	Cerebral cortex: 62.9%, Hippocampus: 22.3%, Amygdala: 9.5%	2.17905e-08	9.94045e-09	0.0141861	0.411777
Height	410	Splat_410	Splatter	NEUR	VGLUT2	Hypothalamus: 82.0%, Thalamus: 11.6%, Amygdala: 5.2%	2.05312e-08	9.6811e-09	0.0169713	0.411777
Height	412	Splat_412	Splatter	NEUR	GABA HDC VGLUT2	Hypothalamus: 97.4%, Midbrain: 2.2%, Thalamus: 0.3%	2.11124e-08	9.03037e-09	0.00969551	0.411777
Height	417	Splat_417	Splatter	NEUR	GABA HDC	Hypothalamus: 95.8%, Midbrain: 4.0%, Amygdala: 0.1%	2.95802e-08	1.2636e-08	0.00961738	0.411777
Height	429	Splat_429	Splatter	NEUR	GABA	Basal forebrain: 55.9%, Amygdala: 24.1%, Thalamus: 12.9%	1.74473e-08	8.20132e-09	0.0166942	0.411777
Neck/Shoulder pain	189	CA13_189	Hippocampal CA1-3	NEUR	VGLUT1	Hippocampus: 73.4%, Amygdala: 24.4%, Hypothalamus: 0.9%	1.27295e-09	1.61076e-09	0.214682	0.412368
Neck/Shoulder pain	75	COP_75	Committed oligodendrocyte precursor	CHRP EPEN NEUR		Medulla: 38.6%, Basal forebrain: 32.9%, Thalamus: 15.7%	1.17239e-09	1.50392e-09	0.217826	0.416671
Low back pain	32	OPC_32	Oligodendrocyte precursor	OPC		Hypothalamus: 54.7%, Thalamus: 16.6%, Amygdala: 8.5%	1.26175e-09	8.59188e-10	0.0709793	0.430545
Low back pain	130	ULIT_130	Upper-layer intratelencephalic	NEUR	VGLUT1 VGLUT2	Cerebral cortex: 97.8%, Amygdala: 0.7%, Basal forebrain: 0.7%	9.56545e-10	6.46019e-10	0.0693464	0.430545
Low back pain	293	CGE_293	CGE interneuron	NEUR	GABA	Cerebral cortex: 70.3%, Hippocampus: 15.1%, Amygdala: 8.5%	8.85727e-10	5.99297e-10	0.0697117	0.430545
Low back pain	460	Thex_460	Thalamic excitatory	NEUR	VGLUT2	Thalamus: 98.9%, Midbrain: 0.9%, Cerebral cortex: 0.1%	1.00936e-09	6.86338e-10	0.0706926	0.430545
Neck/Shoulder pain	402	Splat_402	Splatter	NEUR	GABA	Midbrain: 58.2%, Hypothalamus: 41.6%, Amygdala: 0.1%	9.73111e-10	1.30981e-09	0.228759	0.435776
Neck/Shoulder pain	297	URL_297	Upper rhombic lip		VGLUT1	Midbrain: 97.1%, Thalamus: 2.9%, Cerebral cortex: 0.0%	1.18908e-09	1.61274e-09	0.230469	0.437227
Low back pain	153	Amex_153	Amygdala excitatory	NEUR	VGLUT1 VGLUT2	Amygdala: 93.4%, Hippocampus: 5.3%, Cerebral cortex: 1.3%	7.81761e-10	5.43912e-10	0.0753171	0.439509
Low back pain	331	Mmb_331	Mammillary body	NEUR	VGLUT2	Hypothalamus: 96.6%, Midbrain: 2.3%, Cerebral cortex: 1.1%	1.07973e-09	7.50953e-10	0.0752431	0.439509
Low back pain	443	Midi_443	Midbrain-derived inhibitory	NEUR	GABA	Thalamus: 98.3%, Midbrain: 1.6%, Pons: 0.1%	9.67044e-10	6.68605e-10	0.074038	0.439509
Neck/Shoulder pain	100	DLCT6b_100	Deep-layer corticothalamic and 6b	NEUR	VGLUT1	Cerebral cortex: 63.0%, Amygdala: 27.0%, Basal forebrain: 5.9%	1.16294e-09	1.60794e-09	0.234764	0.443549
Neck/Shoulder pain	118	L5ET_118	Miscellaneous	NEUR	VGLUT1	Hippocampus: 60.6%, Cerebral cortex: 26.6%, Midbrain: 11.9%	1.2333e-09	1.7322e-09	0.238237	0.443757
Neck/Shoulder pain	237	Splat_237	Splatter	NEUR	GABA	Amygdala: 57.4%, Cerebral cortex: 20.2%, Basal forebrain: 8.4%	1.0513e-09	1.46417e-09	0.236374	0.443757
Neck/Shoulder pain	353	Splat_353	Splatter	NEUR	GABA	Thalamus: 97.2%, Midbrain: 2.2%, Hypothalamus: 0.5%	1.31738e-09	1.85439e-09	0.238724	0.443757
Neck/Shoulder pain	360	Splat_360	Splatter	NEUR	GABA	Midbrain: 99.1%, Pons: 0.8%, Thalamus: 0.1%	1.43859e-09	2.00902e-09	0.236976	0.443757
Neck/Shoulder pain	303	CBI_303	Cerebellar inhibitory		GABA	Cerebellum: 96.8%, Pons: 1.5%, Medulla: 1.0%	1.24844e-09	1.76789e-09	0.240039	0.444409
Neck/Shoulder pain	187	CA13_187	Hippocampal CA1-3	NEUR	VGLUT1	Hippocampus: 92.4%, Amygdala: 6.4%, Cerebral cortex: 1.1%	1.01711e-09	1.46421e-09	0.243639	0.44927
Neck/Shoulder pain	295	CGE_295	CGE interneuron	NEUR	GABA	Cerebral cortex: 67.0%, Amygdala: 17.8%, Hippocampus: 8.6%	1.15147e-09	1.68282e-09	0.246909	0.453485
Neck/Shoulder pain	300	CBI_300	Cerebellar inhibitory	NEUR	GABA	Cerebellum: 61.4%, Pons: 32.9%, Midbrain: 3.2%	1.17021e-09	1.72678e-09	0.248987	0.454206
Neck/Shoulder pain	306	CBI_306	Cerebellar inhibitory		GABA	Cerebellum: 91.6%, Pons: 3.4%, Medulla: 3.3%	1.31204e-09	1.95655e-09	0.251242	0.454206
Neck/Shoulder pain	315	LRL_315	Lower rhombic lip	NEUR	VGLUT1 VGLUT2	Pons: 95.9%, Medulla: 1.9%, Cerebral cortex: 1.5%	1.03947e-09	1.54516e-09	0.25056	0.454206
Neck/Shoulder pain	433	Midi_433	Midbrain-derived inhibitory	NEUR	GABA	Midbrain: 89.4%, Thalamus: 8.3%, Hypothalamus: 1.3%	1.11881e-09	1.65558e-09	0.24959	0.454206
Neck/Shoulder pain	388	Splat_388	Splatter	NEUR	VGLUT2	Pons: 90.9%, Hypothalamus: 4.1%, Amygdala: 3.6%	1.25201e-09	1.88058e-09	0.252783	0.455207
Migraine	143	DLIT_143	Deep-layer intratelencephalic	NEUR	VGLUT1	Cerebral cortex: 89.0%, Basal forebrain: 4.2%, Amygdala: 4.2%	8.05144e-10	4.13558e-10	0.025775	0.45701
Height	37	COP_37	Committed oligodendrocyte precursor	OLIGO		Cerebral cortex: 35.6%, Hippocampus: 19.5%, Amygdala: 8.2%	2.91435e-08	1.41909e-08	0.0200035	0.46108
Neck/Shoulder pain	397	Splat_397	Splatter	NEUR	SER VGLUT3	Pons: 80.1%, Medulla: 8.1%, Midbrain: 7.6%	9.00146e-10	1.40029e-09	0.260168	0.466682
Low back pain	152	DLIT_152	Deep-layer intratelencephalic	NEUR	VGLUT1 VGLUT2 VGLUT3	Basal forebrain: 76.2%, Amygdala: 19.9%, Cerebral cortex: 3.8%	8.38827e-10	6.06387e-10	0.0832837	0.467804
Low back pain	179	CA13_179	Hippocampal CA1-3	NEUR	VGLUT1	Hippocampus: 97.2%, Cerebral cortex: 2.8%, Amygdala: 0.0%	1.23008e-09	8.89831e-10	0.0834282	0.467804
Low back pain	279	CGE_279	CGE interneuron	NEUR	GABA VGLUT3	Cerebral cortex: 54.6%, Hippocampus: 26.0%, Amygdala: 14.6%	7.9633e-10	5.78223e-10	0.084225	0.467804
Low back pain	392	Splat_392	Splatter	NEUR	GABA	Amygdala: 39.6%, Basal forebrain: 32.7%, Hypothalamus: 21.2%	1.02696e-09	7.40563e-10	0.0827618	0.467804
Low back pain	378	Splat_378	Splatter	NEUR	HDC VGLUT2	Amygdala: 29.4%, Basal forebrain: 25.2%, Hypothalamus: 22.3%	1.09362e-09	7.98034e-10	0.0852826	0.468039
Height	416	Splat_416	Splatter	NEUR	GABA	Hypothalamus: 65.4%, Thalamus: 17.9%, Amygdala: 8.1%	2.0166e-08	9.9492e-09	0.0213362	0.468381
Low back pain	102	DLCT6b_102	Deep-layer corticothalamic and 6b	NEUR	VGLUT1	Amygdala: 66.6%, Cerebral cortex: 28.9%, Hippocampus: 4.2%	7.07516e-10	5.27911e-10	0.0900871	0.474086
Low back pain	118	L5ET_118	Miscellaneous	NEUR	VGLUT1	Hippocampus: 60.6%, Cerebral cortex: 26.6%, Midbrain: 11.9%	1.04712e-09	7.8647e-10	0.0915263	0.474086
Low back pain	164	Misc_164	Miscellaneous	NEUR	VGLUT1 VGLUT2	Cerebral cortex: 66.8%, Amygdala: 18.2%, Hippocampus: 15.0%	1.15738e-09	8.66214e-10	0.0907528	0.474086
Low back pain	219	MSN_219	Medium spiny neuron	NEUR	GABA	Amygdala: 33.2%, Basal forebrain: 32.8%, Hypothalamus: 18.6%	1.10975e-09	8.32834e-10	0.0913479	0.474086
Low back pain	276	CGE_276	CGE interneuron	NEUR	GABA VGLUT3	Hippocampus: 73.7%, Amygdala: 13.0%, Cerebral cortex: 10.8%	8.8258e-10	6.59166e-10	0.090296	0.474086
Neck/Shoulder pain	241	MGE_241	MGE interneuron	NEUR	GABA	Cerebral cortex: 90.2%, Basal forebrain: 3.5%, Hippocampus: 2.5%	9.62856e-10	1.55882e-09	0.268392	0.477717
Neck/Shoulder pain	266	LLC_266	LAMP5-LHX6 and Chandelier	NEUR	GABA	Amygdala: 42.8%, Hippocampus: 27.1%, Cerebral cortex: 25.1%	8.39737e-10	1.35407e-09	0.267576	0.477717
Neck/Shoulder pain	453	Thex_453	Thalamic excitatory		VGLUT2	Thalamus: 82.7%, Midbrain: 17.3%, Cerebral cortex: 0.0%	9.50247e-10	1.55751e-09	0.270896	0.48032
Low back pain	83	DLNP_83	Deep-layer near-projecting	NEUR	VGLUT1	Cerebral cortex: 92.0%, Basal forebrain: 3.2%, Hypothalamus: 1.9%	6.94784e-10	5.32325e-10	0.0959145	0.485897
Low back pain	94	DLNP_94	Deep-layer near-projecting	NEUR	VGLUT1	Cerebral cortex: 94.1%, Hippocampus: 2.6%, Amygdala: 2.0%	8.30074e-10	6.34794e-10	0.0954999	0.485897
Neck/Shoulder pain	197	CA4_197	Hippocampal CA4	NEUR	VGLUT1	Hippocampus: 99.7%, Midbrain: 0.3%, Cerebral cortex: 0.0%	8.79999e-10	1.47458e-09	0.275327	0.486306
Low back pain	195	CA4_195	Hippocampal CA4	NEUR	VGLUT1	Hippocampus: 99.4%, Thalamus: 0.5%, Cerebral cortex: 0.1%	1.26402e-09	9.73532e-10	0.0970769	0.48644
Low back pain	176	Misc_176	Miscellaneous	NEUR	VGLUT1 VGLUT2	Hippocampus: 98.8%, Cerebral cortex: 1.0%, Thalamus: 0.2%	1.24065e-09	9.62268e-10	0.0986474	0.488994
Low back pain	421	Splat_421	Splatter	NEUR	GABA	Hypothalamus: 64.1%, Amygdala: 19.7%, Thalamus: 14.8%	1.06594e-09	8.32095e-10	0.100091	0.490872
Migraine	136	DLIT_136	Deep-layer intratelencephalic	NEUR	VGLUT1 VGLUT2	Amygdala: 54.6%, Cerebral cortex: 36.2%, Hypothalamus: 8.6%	7.29445e-10	3.84664e-10	0.0289592	0.494452
Neck/Shoulder pain	155	Amex_155	Amygdala excitatory	NEUR	VGLUT1 VGLUT2	Amygdala: 99.6%, Cerebral cortex: 0.2%, Hippocampus: 0.2%	8.76026e-10	1.56372e-09	0.287665	0.49668
Neck/Shoulder pain	208	MSN_208	Medium spiny neuron	NEUR	GABA	Basal forebrain: 89.6%, Amygdala: 5.6%, Cerebral cortex: 3.5%	8.39566e-10	1.49496e-09	0.287195	0.49668
Neck/Shoulder pain	236	MGE_236	MGE interneuron	NEUR	GABA	Hippocampus: 61.2%, Cerebral cortex: 21.0%, Amygdala: 16.5%	8.40476e-10	1.47586e-09	0.284514	0.49668
Neck/Shoulder pain	256	MGE_256	MGE interneuron	NEUR	GABA VGLUT3	Cerebral cortex: 68.6%, Hippocampus: 21.8%, Basal forebrain: 5.0%	8.09397e-10	1.44298e-09	0.287425	0.49668
Neck/Shoulder pain	261	MGE_261	MGE interneuron	NEUR	GABA	Cerebral cortex: 95.5%, Hippocampus: 1.4%, Basal forebrain: 1.4%	9.00481e-10	1.5921e-09	0.285835	0.49668
Neck/Shoulder pain	336	Splat_336	Splatter	NEUR	VGLUT2 VGLUT3	Midbrain: 91.5%, Thalamus: 8.1%, Medulla: 0.3%	9.68019e-10	1.71432e-09	0.286151	0.49668
Neck/Shoulder pain	370	Splat_370	Splatter	NEUR	VGLUT2	Midbrain: 98.8%, Pons: 0.5%, Thalamus: 0.5%	8.61311e-10	1.56097e-09	0.290549	0.499788
Neck/Shoulder pain	182	CA13_182	Hippocampal CA1-3	NEUR	VGLUT1	Hippocampus: 100.0%, Cerebral cortex: 0.0%, Amygdala: 0.0%	8.91918e-10	1.62603e-09	0.291666	0.499844
Low back pain	169	CA13_169	Hippocampal CA1-3	NEUR	VGLUT1	Hippocampus: 98.4%, Cerebral cortex: 1.1%, Amygdala: 0.2%	1.04246e-09	8.24988e-10	0.103185	0.500721
Low back pain	385	Splat_385	Splatter	NEUR	VGLUT2	Hypothalamus: 93.4%, Midbrain: 4.5%, Amygdala: 0.8%	8.70994e-10	6.96048e-10	0.105405	0.500946
Low back pain	395	Splat_395	Splatter	NEUR	DA VGLUT2	Midbrain: 92.6%, Hypothalamus: 6.5%, Thalamus: 0.7%	1.1218e-09	8.94716e-10	0.104957	0.500946
Neck/Shoulder pain	362	Splat_362	Splatter	NEUR	GABA	Pons: 39.4%, Cerebellum: 34.7%, Midbrain: 21.7%	8.763e-10	1.64225e-09	0.29681	0.506776
Neck/Shoulder pain	346	Splat_346	Splatter	NEUR	VGLUT2	Medulla: 60.2%, Spinal cord: 39.4%, Pons: 0.3%	6.89706e-10	1.30302e-09	0.298293	0.507429
Neck/Shoulder pain	196	CA4_196	Hippocampal CA4	NEUR	VGLUT1	Hippocampus: 99.9%, Midbrain: 0.1%, Cerebral cortex: 0.0%	8.24711e-10	1.57522e-09	0.300295	0.508955
Low back pain	191	CA4_191	Hippocampal CA4	NEUR	VGLUT1	Hippocampus: 98.1%, Cerebral cortex: 1.6%, Midbrain: 0.2%	1.02738e-09	8.36067e-10	0.10957	0.51114
Low back pain	286	CGE_286	CGE interneuron	NEUR	GABA	Cerebral cortex: 70.6%, Hippocampus: 13.8%, Amygdala: 10.2%	7.78839e-10	6.34355e-10	0.109768	0.51114
Low back pain	246	MGE_246	MGE interneuron	NEUR	GABA	Hippocampus: 72.3%, Cerebral cortex: 16.5%, Amygdala: 8.9%	1.09042e-09	8.94032e-10	0.111295	0.513072
Neck/Shoulder pain	212	MSN_212	Medium spiny neuron	NEUR	GABA	Basal forebrain: 90.4%, Cerebral cortex: 3.6%, Amygdala: 3.6%	6.75341e-10	1.32791e-09	0.305526	0.514041
Neck/Shoulder pain	322	LRL_322	Lower rhombic lip	NEUR	VGLUT1 VGLUT2	Pons: 83.9%, Medulla: 15.5%, Cerebral cortex: 0.4%	6.35079e-10	1.24554e-09	0.305067	0.514041
Neck/Shoulder pain	352	Splat_352	Splatter		GABA	Midbrain: 97.3%, Pons: 0.9%, Medulla: 0.8%	8.29035e-10	1.65262e-09	0.307957	0.516249
Neck/Shoulder pain	184	CA13_184	Hippocampal CA1-3	NEUR	VGLUT1	Hippocampus: 100.0%, Amygdala: 0.0%, Cerebral cortex: 0.0%	8.00558e-10	1.60885e-09	0.309384	0.516761
Migraine	111	DLCT6b_111	Deep-layer corticothalamic and 6b	NEUR	VGLUT1 VGLUT2	Hippocampus: 92.5%, Amygdala: 6.3%, Cerebral cortex: 1.2%	8.59462e-10	4.62069e-10	0.0314408	0.51765
Height	242	MGE_242	MGE interneuron	NEUR		Cerebral cortex: 90.8%, Hippocampus: 4.6%, Basal forebrain: 1.8%	1.7974e-08	9.14728e-09	0.0247094	0.517774
Neck/Shoulder pain	30	Fbl_30	Fibroblast	CHRP		Cerebral cortex: 35.3%, Basal forebrain: 29.7%, Medulla: 10.6%	7.57223e-10	1.53936e-09	0.311393	0.518239
Low back pain	376	Splat_376	Splatter	NEUR	VGLUT2	Hypothalamus: 51.0%, Midbrain: 37.9%, Thalamus: 6.6%	1.00129e-09	8.30271e-10	0.113912	0.519937
Neck/Shoulder pain	337	Splat_337	Splatter	NEUR	GABA	Basal forebrain: 81.9%, Midbrain: 17.6%, Hypothalamus: 0.5%	9.78502e-10	2.01536e-09	0.313653	0.520122
Neck/Shoulder pain	422	Splat_422	Splatter	NEUR	GABA	Hypothalamus: 44.2%, Amygdala: 23.2%, Thalamus: 20.2%	7.37464e-10	1.55911e-09	0.318106	0.525615
Low back pain	183	CA13_183	Hippocampal CA1-3	NEUR	VGLUT1	Hippocampus: 99.9%, Amygdala: 0.0%, Cerebral cortex: 0.0%	9.69823e-10	8.1789e-10	0.117858	0.527502
Low back pain	201	DG_201	Hippocampal dentate gyrus	NEUR	VGLUT1	Hippocampus: 99.9%, Midbrain: 0.1%, Thalamus: 0.0%	9.00601e-10	7.5905e-10	0.117716	0.527502
Low back pain	187	CA13_187	Hippocampal CA1-3	NEUR	VGLUT1	Hippocampus: 92.4%, Amygdala: 6.4%, Cerebral cortex: 1.1%	6.31168e-10	5.35789e-10	0.119395	0.529241
Neck/Shoulder pain	81	Chrp_81	Choroid plexus	CHRP		Basal forebrain: 73.7%, Medulla: 25.6%, Pons: 0.6%	6.37586e-10	1.42164e-09	0.326901	0.536304
Neck/Shoulder pain	380	Splat_380	Splatter	NEUR	GLY	Pons: 62.5%, Medulla: 34.7%, Spinal cord: 1.1%	7.59972e-10	1.68675e-09	0.326156	0.536304
Neck/Shoulder pain	32	OPC_32	Oligodendrocyte precursor	OPC		Hypothalamus: 54.7%, Thalamus: 16.6%, Amygdala: 8.5%	6.54375e-10	1.47325e-09	0.328459	0.536949
Migraine	118	L5ET_118	Miscellaneous	NEUR	VGLUT1	Hippocampus: 60.6%, Cerebral cortex: 26.6%, Midbrain: 11.9%	8.84556e-10	4.84124e-10	0.0338405	0.537947
Neck/Shoulder pain	123	ULIT_123	Upper-layer intratelencephalic	NEUR	VGLUT1	Cerebral cortex: 99.2%, Hippocampus: 0.4%, Basal forebrain: 0.3%	7.20754e-10	1.6535e-09	0.331456	0.539933
Low back pain	247	MGE_247	MGE interneuron	NEUR	GABA	Hippocampus: 91.0%, Amygdala: 4.8%, Cerebral cortex: 3.4%	9.22517e-10	7.95731e-10	0.12316	0.540732
Low back pain	389	Splat_389	Splatter	NEUR	GABA	Pons: 67.3%, Midbrain: 29.6%, Thalamus: 2.4%	1.05292e-09	9.13103e-10	0.124431	0.541157
Low back pain	290	CGE_290	CGE interneuron	NEUR	GABA	Cerebral cortex: 83.0%, Hippocampus: 8.5%, Amygdala: 5.2%	7.48473e-10	6.54391e-10	0.12636	0.544409
Neck/Shoulder pain	436	Midi_436	Midbrain-derived inhibitory	NEUR	GABA	Thalamus: 82.2%, Midbrain: 17.5%, Hypothalamus: 0.1%	6.55239e-10	1.57262e-09	0.338466	0.549411
Neck/Shoulder pain	83	DLNP_83	Deep-layer near-projecting	NEUR	VGLUT1	Cerebral cortex: 92.0%, Basal forebrain: 3.2%, Hypothalamus: 1.9%	6.16439e-10	1.51276e-09	0.341823	0.55245
Neck/Shoulder pain	391	Splat_391	Splatter	NEUR	GABA	Hypothalamus: 92.3%, Thalamus: 3.3%, Midbrain: 2.8%	5.35783e-10	1.32288e-09	0.342735	0.55245
Neck/Shoulder pain	199	DG_199	Hippocampal dentate gyrus	NEUR	VGLUT1	Hippocampus: 96.8%, Thalamus: 3.2%, Cerebral cortex: 0.0%	6.65354e-10	1.70574e-09	0.348243	0.557431
Neck/Shoulder pain	457	Thex_457	Thalamic excitatory	NEUR	VGLUT2	Thalamus: 98.3%, Amygdala: 1.4%, Cerebral cortex: 0.3%	5.31985e-10	1.35711e-09	0.34753	0.557431
Low back pain	122	ULIT_122	Upper-layer intratelencephalic	NEUR	VGLUT1 VGLUT2	Cerebral cortex: 93.9%, Basal forebrain: 2.6%, Hippocampus: 1.7%	6.72974e-10	6.09068e-10	0.134596	0.558999
Low back pain	185	CA13_185	Hippocampal CA1-3	NEUR	VGLUT1	Hippocampus: 100.0%, Cerebral cortex: 0.0%, Amygdala: 0.0%	6.14405e-10	5.5181e-10	0.132761	0.558999
Low back pain	258	MGE_258	MGE interneuron	NEUR	GABA VGLUT3	Cerebral cortex: 80.1%, Hippocampus: 6.7%, Amygdala: 6.3%	7.31648e-10	6.61991e-10	0.134531	0.558999
Low back pain	383	Splat_383	Splatter	NEUR	VGLUT2 VGLUT3	Hypothalamus: 68.0%, Midbrain: 24.6%, Thalamus: 6.6%	8.83674e-10	7.87751e-10	0.130981	0.558999
Low back pain	43	COP_43	Committed oligodendrocyte precursor	OLIGO		Thalamus: 36.2%, Hypothalamus: 18.0%, Amygdala: 10.3%	7.778e-10	7.10035e-10	0.136662	0.562511
Neck/Shoulder pain	80	Chrp_80	Choroid plexus	CHRP		Basal forebrain: 94.8%, Medulla: 4.5%, Hippocampus: 0.4%	5.27784e-10	1.39633e-09	0.352723	0.562648
Neck/Shoulder pain	167	Misc_167	Miscellaneous	NEUR	VGLUT1	Hippocampus: 76.8%, Cerebral cortex: 14.3%, Midbrain: 8.2%	5.81549e-10	1.56943e-09	0.355487	0.562969
Neck/Shoulder pain	215	MSN_215	Medium spiny neuron	NEUR	GABA	Basal forebrain: 85.0%, Amygdala: 9.2%, Cerebral cortex: 3.6%	5.44e-10	1.4588e-09	0.354608	0.562969
Neck/Shoulder pain	257	MGE_257	MGE interneuron	NEUR	GABA	Cerebral cortex: 73.5%, Hippocampus: 19.7%, Amygdala: 3.5%	5.57844e-10	1.51755e-09	0.356588	0.562969
Neck/Shoulder pain	53	Astro_53	Astrocyte	ASTRO		Hippocampus: 96.3%, Cerebral cortex: 1.5%, Basal forebrain: 1.3%	5.13807e-10	1.42553e-09	0.359262	0.563333
Neck/Shoulder pain	62	Astro_62	Astrocyte	ASTRO		Basal forebrain: 40.2%, Cerebellum: 19.3%, Midbrain: 16.2%	5.17086e-10	1.42632e-09	0.358477	0.563333
Migraine	108	DLCT6b_108	Deep-layer corticothalamic and 6b	NEUR	VGLUT1	Cerebral cortex: 89.4%, Hippocampus: 6.0%, Basal forebrain: 2.1%	9.96126e-10	5.68182e-10	0.0397854	0.56491
Migraine	139	DLIT_139	Deep-layer intratelencephalic	NEUR	VGLUT1 VGLUT2	Cerebral cortex: 95.2%, Basal forebrain: 1.9%, Hippocampus: 1.5%	7.52382e-10	4.31694e-10	0.0406789	0.56491
Migraine	144	DLIT_144	Deep-layer intratelencephalic	NEUR	VGLUT1	Cerebral cortex: 96.2%, Basal forebrain: 1.4%, Amygdala: 1.2%	7.70612e-10	4.35918e-10	0.038548	0.56491
Migraine	184	CA13_184	Hippocampal CA1-3	NEUR	VGLUT1	Hippocampus: 100.0%, Amygdala: 0.0%, Cerebral cortex: 0.0%	8.15769e-10	4.62202e-10	0.0387852	0.56491
Migraine	197	CA4_197	Hippocampal CA4	NEUR	VGLUT1	Hippocampus: 99.7%, Midbrain: 0.3%, Cerebral cortex: 0.0%	8.74352e-10	5.0491e-10	0.0416637	0.56491
Neck/Shoulder pain	292	CGE_292	CGE interneuron	NEUR	GABA	Cerebral cortex: 86.1%, Hippocampus: 7.4%, Amygdala: 3.1%	5.10599e-10	1.48582e-09	0.365556	0.571259
Migraine	179	CA13_179	Hippocampal CA1-3	NEUR	VGLUT1	Hippocampus: 97.2%, Cerebral cortex: 2.8%, Amygdala: 0.0%	9.03477e-10	5.36122e-10	0.0459742	0.572814
Migraine	293	CGE_293	CGE interneuron	NEUR	GABA	Cerebral cortex: 70.3%, Hippocampus: 15.1%, Amygdala: 8.5%	9.17646e-10	5.3759e-10	0.0439144	0.572814
Migraine	405	Amex_405	Amygdala excitatory	NEUR	VGLUT1 VGLUT2	Cerebral cortex: 41.9%, Hypothalamus: 27.8%, Amygdala: 27.3%	7.97671e-10	4.69811e-10	0.0447677	0.572814
Neck/Shoulder pain	265	LLC_265	LAMP5-LHX6 and Chandelier	NEUR	GABA	Cerebral cortex: 72.8%, Amygdala: 17.1%, Hippocampus: 5.1%	4.71378e-10	1.42928e-09	0.370775	0.577458
Height	54	Astro_54	Astrocyte	ASTRO		Cerebral cortex: 38.8%, Hippocampus: 33.1%, Amygdala: 22.1%	2.42586e-08	1.27923e-08	0.0289567	0.580393
Neck/Shoulder pain	198	CA4_198	Hippocampal CA4	NEUR	VGLUT1 VGLUT2	Hippocampus: 89.9%, Midbrain: 10.1%, Cerebral cortex: 0.0%	4.84485e-10	1.53487e-09	0.376133	0.583829
Low back pain	200	DG_200	Hippocampal dentate gyrus	NEUR	VGLUT1	Hippocampus: 99.4%, Thalamus: 0.5%, Midbrain: 0.1%	8.18392e-10	7.90145e-10	0.150159	0.584162
Low back pain	203	DG_203	Hippocampal dentate gyrus	NEUR	VGLUT1	Hippocampus: 98.3%, Midbrain: 1.4%, Cerebral cortex: 0.2%	7.97777e-10	7.65259e-10	0.148592	0.584162
Low back pain	248	MGE_248	MGE interneuron	NEUR	GABA	Cerebral cortex: 78.8%, Hippocampus: 12.5%, Amygdala: 5.0%	6.14433e-10	5.97907e-10	0.15206	0.584162
Low back pain	281	CGE_281	CGE interneuron	NEUR	GABA	Cerebral cortex: 70.5%, Amygdala: 13.0%, Hippocampus: 10.6%	6.17284e-10	5.91749e-10	0.148439	0.584162
Low back pain	329	Mmb_329	Mammillary body	NEUR	HDC VGLUT2	Hypothalamus: 99.7%, Midbrain: 0.3%, Thalamus: 0.1%	6.23387e-10	5.85098e-10	0.143338	0.584162
Low back pain	372	Thex_372	Thalamic excitatory	NEUR	VGLUT2	Midbrain: 53.2%, Thalamus: 44.2%, Cerebral cortex: 2.5%	8.82501e-10	8.45149e-10	0.148197	0.584162
Low back pain	407	Amex_407	Amygdala excitatory	NEUR	VGLUT2 VGLUT3	Amygdala: 72.6%, Cerebral cortex: 23.5%, Hippocampus: 2.7%	7.62642e-10	7.39225e-10	0.151111	0.584162
Low back pain	427	MSN_427	Medium spiny neuron	NEUR	GABA	Amygdala: 56.6%, Hypothalamus: 19.3%, Thalamus: 14.0%	8.03947e-10	7.68273e-10	0.14768	0.584162
Height	55	Astro_55	Astrocyte	ASTRO		Basal forebrain: 82.4%, Thalamus: 7.0%, Hypothalamus: 5.0%	2.46614e-08	1.31852e-08	0.0307153	0.589989
Low back pain	207	MSN_207	Medium spiny neuron	NEUR	GABA	Basal forebrain: 92.9%, Thalamus: 4.1%, Amygdala: 1.9%	8.72072e-10	8.73261e-10	0.158985	0.605719
Neck/Shoulder pain	452	Thex_452	Thalamic excitatory		VGLUT2	Thalamus: 98.9%, Midbrain: 1.1%, Amygdala: 0.0%	4.11623e-10	1.55428e-09	0.395569	0.611938
Neck/Shoulder pain	71	Epen_71	Ependymal	EPEN		Basal forebrain: 41.0%, Hypothalamus: 26.7%, Thalamus: 14.5%	3.44839e-10	1.34623e-09	0.398917	0.612676
Neck/Shoulder pain	77	Chrp_77	Choroid plexus	CHRP		Basal forebrain: 49.7%, Medulla: 46.2%, Hippocampus: 3.0%	3.75294e-10	1.48185e-09	0.400033	0.612676
Neck/Shoulder pain	79	Chrp_79	Choroid plexus	CHRP		Basal forebrain: 94.0%, Medulla: 5.0%, Hippocampus: 0.5%	3.50912e-10	1.36088e-09	0.398259	0.612676
Low back pain	161	Amex_161	Amygdala excitatory	NEUR	VGLUT1 VGLUT2	Amygdala: 66.2%, Cerebral cortex: 31.6%, Hippocampus: 1.3%	5.82298e-10	5.9455e-10	0.163693	0.613516
Low back pain	345	Splat_345	Splatter	NEUR	VGLUT2	Medulla: 52.3%, Spinal cord: 35.4%, Midbrain: 6.8%	6.72322e-10	6.85766e-10	0.163445	0.613516
Neck/Shoulder pain	3	Mono_3	Miscellaneous	MONO		Thalamus: 21.9%, Pons: 16.1%, Basal forebrain: 13.9%	3.65987e-10	1.75615e-09	0.417457	0.632075
Neck/Shoulder pain	70	Epen_70	Ependymal	EPEN		Thalamus: 41.0%, Amygdala: 21.3%, Midbrain: 17.1%	2.71375e-10	1.34763e-09	0.420204	0.632075
Neck/Shoulder pain	195	CA4_195	Hippocampal CA4	NEUR	VGLUT1	Hippocampus: 99.4%, Thalamus: 0.5%, Cerebral cortex: 0.1%	3.78723e-10	1.80588e-09	0.416944	0.632075
Neck/Shoulder pain	253	MGE_253	MGE interneuron	NEUR	GABA	Cerebral cortex: 81.1%, Amygdala: 8.4%, Basal forebrain: 6.1%	2.94522e-10	1.46721e-09	0.420453	0.632075
Neck/Shoulder pain	381	Splat_381	Splatter	NEUR	GABA	Pons: 83.9%, Midbrain: 15.4%, Medulla: 0.5%	3.05239e-10	1.43171e-09	0.415586	0.632075
Neck/Shoulder pain	411	Splat_411	Splatter	NEUR	VGLUT2	Hypothalamus: 99.2%, Amygdala: 0.2%, Midbrain: 0.2%	3.16467e-10	1.58611e-09	0.420926	0.632075
Neck/Shoulder pain	31	Fbl_31	Fibroblast	CHRP		Basal forebrain: 47.3%, Medulla: 20.3%, Hypothalamus: 12.4%	2.8247e-10	1.5056e-09	0.42559	0.634942
Neck/Shoulder pain	358	Splat_358	Splatter	NEUR	GABA	Midbrain: 91.5%, Thalamus: 7.8%, Pons: 0.4%	2.92828e-10	1.53567e-09	0.424386	0.634942
Neck/Shoulder pain	60	Astro_60	Astrocyte	ASTRO		Thalamus: 37.1%, Midbrain: 31.3%, Pons: 16.8%	2.62181e-10	1.43171e-09	0.42735	0.635511
Neck/Shoulder pain	454	Thex_454	Thalamic excitatory		VGLUT2	Thalamus: 99.5%, Midbrain: 0.5%, Cerebral cortex: 0.0%	2.6534e-10	1.47986e-09	0.428851	0.635692
Low back pain	182	CA13_182	Hippocampal CA1-3	NEUR	VGLUT1	Hippocampus: 100.0%, Cerebral cortex: 0.0%, Amygdala: 0.0%	7.99723e-10	8.44289e-10	0.171765	0.636544
Low back pain	282	CGE_282	CGE interneuron	NEUR	GABA	Cerebral cortex: 82.6%, Hippocampus: 11.9%, Amygdala: 2.2%	5.84982e-10	6.1972e-10	0.172599	0.636544
Neck/Shoulder pain	340	Splat_340	Splatter	NEUR	VGLUT2	Pons: 88.3%, Midbrain: 9.5%, Thalamus: 1.6%	4.07659e-10	2.40509e-09	0.432702	0.639345
Low back pain	181	CA13_181	Hippocampal CA1-3	NEUR	VGLUT1	Hippocampus: 100.0%, Cerebral cortex: 0.0%, Amygdala: 0.0%	4.93461e-10	5.29008e-10	0.17546	0.641962
Low back pain	45	Oligo_45	Oligodendrocyte	OLIGO		Cerebral cortex: 20.0%, Basal forebrain: 18.5%, Midbrain: 15.8%	6.13605e-10	6.61719e-10	0.176888	0.64209
Low back pain	400	Splat_400	Splatter	NEUR	CHOL VGLUT3	Basal forebrain: 54.0%, Amygdala: 22.9%, Hypothalamus: 14.7%	5.67598e-10	6.16211e-10	0.178496	0.642866
Neck/Shoulder pain	133	ULIT_133	Upper-layer intratelencephalic	NEUR	VGLUT1 VGLUT2	Cerebral cortex: 100.0%, Basal forebrain: 0.0%, Hypothalamus: 0.0%	3.01892e-10	1.92307e-09	0.437628	0.642925
Neck/Shoulder pain	267	LLC_267	LAMP5-LHX6 and Chandelier	NEUR	GABA VGLUT3	Hippocampus: 80.6%, Cerebral cortex: 13.8%, Amygdala: 1.9%	2.47315e-10	1.61938e-09	0.439309	0.642925
Neck/Shoulder pain	344	Splat_344	Splatter	CHRP NEUR	VGLUT2	Medulla: 61.0%, Spinal cord: 21.9%, Pons: 14.9%	2.49985e-10	1.60156e-09	0.437982	0.642925
Neck/Shoulder pain	194	CA4_194	Hippocampal CA4	NEUR	VGLUT1	Hippocampus: 99.8%, Cerebral cortex: 0.2%, Amygdala: 0.0%	2.79561e-10	1.90802e-09	0.441756	0.644461
Neck/Shoulder pain	34	OPC_34	Oligodendrocyte precursor	OPC		Hippocampus: 33.6%, Cerebral cortex: 30.9%, Amygdala: 16.5%	1.95295e-10	1.39646e-09	0.444389	0.645919
Neck/Shoulder pain	204	DG_204	Hippocampal dentate gyrus	NEUR	VGLUT1	Hippocampus: 98.3%, Thalamus: 1.7%, Cerebral cortex: 0.0%	2.25827e-10	1.64967e-09	0.445558	0.645919
Neck/Shoulder pain	332	Mmb_332	Mammillary body	NEUR	VGLUT2	Hypothalamus: 99.9%, Thalamus: 0.1%, Cerebral cortex: 0.0%	1.94326e-10	1.48408e-09	0.447911	0.647295
Neck/Shoulder pain	313	Splat_313	Splatter	NEUR	VGLUT2	Hippocampus: 41.6%, Cerebral cortex: 36.5%, Amygdala: 7.6%	1.72046e-10	1.58623e-09	0.456815	0.658099
Neck/Shoulder pain	78	Chrp_78	Choroid plexus	CHRP		Basal forebrain: 92.5%, Medulla: 6.3%, Thalamus: 0.6%	1.36056e-10	1.34604e-09	0.459744	0.658747
Neck/Shoulder pain	347	Splat_347	Splatter	NEUR	GLY	Medulla: 68.6%, Spinal cord: 29.3%, Pons: 0.9%	1.70179e-10	1.69966e-09	0.460122	0.658747
Neck/Shoulder pain	193	CA4_193	Hippocampal CA4	NEUR	VGLUT1	Hippocampus: 98.3%, Amygdala: 0.9%, Cerebral cortex: 0.5%	1.56579e-10	1.74053e-09	0.464159	0.662469
Low back pain	335	Splat_335	Splatter	NEUR	VGLUT2	Medulla: 78.3%, Pons: 15.9%, Midbrain: 4.8%	6.99234e-10	7.8462e-10	0.186418	0.66619
Height	415	Splat_415	Splatter	NEUR	GABA VGLUT2	Hypothalamus: 78.7%, Midbrain: 7.6%, Thalamus: 3.7%	2.21591e-08	1.23426e-08	0.0363	0.669371
Low back pain	417	Splat_417	Splatter	NEUR	GABA HDC	Hypothalamus: 95.8%, Midbrain: 4.0%, Amygdala: 0.1%	8.16398e-10	9.28544e-10	0.18964	0.672492
Low back pain	229	EMSN_229	Eccentric medium spiny neuron	NEUR	GABA	Amygdala: 56.1%, Basal forebrain: 28.8%, Cerebral cortex: 11.2%	6.71619e-10	7.90077e-10	0.197644	0.674916
Low back pain	253	MGE_253	MGE interneuron	NEUR	GABA	Cerebral cortex: 81.1%, Amygdala: 8.4%, Basal forebrain: 6.1%	7.18899e-10	8.39169e-10	0.195811	0.674916
Low back pain	292	CGE_292	CGE interneuron	NEUR	GABA	Cerebral cortex: 86.1%, Hippocampus: 7.4%, Amygdala: 3.1%	5.87419e-10	6.86876e-10	0.196219	0.674916
Low back pain	348	Splat_348	Splatter	NEUR	GLY	Medulla: 65.6%, Spinal cord: 26.9%, Pons: 6.0%	7.2244e-10	8.43559e-10	0.195883	0.674916
Low back pain	414	Splat_414	Splatter	NEUR	VGLUT2	Hypothalamus: 90.6%, Midbrain: 8.5%, Thalamus: 0.8%	5.55709e-10	6.4955e-10	0.196129	0.674916
Neck/Shoulder pain	449	Thex_449	Thalamic excitatory		VGLUT2	Thalamus: 98.7%, Amygdala: 1.0%, Midbrain: 0.3%	9.07538e-11	1.48167e-09	0.47558	0.676673
Neck/Shoulder pain	29	Fbl_29	Fibroblast			Medulla: 41.3%, Spinal cord: 39.7%, Thalamus: 4.8%	8.09416e-11	1.79574e-09	0.482024	0.681635
Neck/Shoulder pain	114	L5ET_114	Miscellaneous	NEUR	VGLUT1	Cerebral cortex: 98.4%, Hippocampus: 1.2%, Basal forebrain: 0.3%	8.17891e-11	1.79507e-09	0.481829	0.681635
Neck/Shoulder pain	338	Splat_338	Splatter	NEUR	VGLUT2	Medulla: 99.1%, Basal forebrain: 0.6%, Pons: 0.3%	5.79664e-11	1.48195e-09	0.484399	0.682899
Low back pain	123	ULIT_123	Upper-layer intratelencephalic	NEUR	VGLUT1	Cerebral cortex: 99.2%, Hippocampus: 0.4%, Basal forebrain: 0.3%	5.34234e-10	6.46492e-10	0.2043	0.683691
Low back pain	157	Amex_157	Amygdala excitatory	NEUR	VGLUT1 VGLUT2	Amygdala: 65.8%, Cerebral cortex: 28.7%, Hippocampus: 5.5%	4.78204e-10	5.72921e-10	0.20195	0.683691
Low back pain	223	EMSN_223	Eccentric medium spiny neuron	NEUR	GABA	Basal forebrain: 74.1%, Amygdala: 12.2%, Thalamus: 9.6%	7.03771e-10	8.52971e-10	0.204662	0.683691
Neck/Shoulder pain	329	Mmb_329	Mammillary body	NEUR	HDC VGLUT2	Hypothalamus: 99.7%, Midbrain: 0.3%, Thalamus: 0.1%	4.3187e-11	1.32314e-09	0.486981	0.684446
Neck/Shoulder pain	384	Splat_384	Splatter	NEUR	VGLUT2	Hypothalamus: 43.2%, Midbrain: 39.3%, Pons: 9.4%	5.10556e-11	1.87291e-09	0.489126	0.685371
Low back pain	288	CGE_288	CGE interneuron	NEUR	GABA	Cerebral cortex: 70.6%, Amygdala: 13.7%, Hippocampus: 6.3%	5.80899e-10	7.1045e-10	0.206779	0.685791
Migraine	12	Mgl_12	Microglia	MAC		Basal forebrain: 29.4%, Cerebral cortex: 14.0%, Cerebellum: 12.2%	1.00064e-09	6.39262e-10	0.0587558	0.689035
Migraine	89	DLNP_89	Deep-layer near-projecting	NEUR	VGLUT1 VGLUT2	Cerebral cortex: 98.1%, Basal forebrain: 1.6%, Amygdala: 0.1%	6.70304e-10	4.35015e-10	0.0616736	0.689035
Migraine	100	DLCT6b_100	Deep-layer corticothalamic and 6b	NEUR	VGLUT1	Cerebral cortex: 63.0%, Amygdala: 27.0%, Basal forebrain: 5.9%	7.53012e-10	4.84258e-10	0.0599755	0.689035
Migraine	124	ULIT_124	Upper-layer intratelencephalic	NEUR	VGLUT1 VGLUT2	Cerebral cortex: 98.9%, Basal forebrain: 0.5%, Hippocampus: 0.2%	6.49948e-10	4.27525e-10	0.0642231	0.689035
Migraine	151	DLIT_151	Deep-layer intratelencephalic	NEUR	VGLUT1 VGLUT2 VGLUT3	Cerebral cortex: 44.8%, Amygdala: 33.6%, Basal forebrain: 21.4%	6.91184e-10	4.38325e-10	0.0574123	0.689035
Migraine	193	CA4_193	Hippocampal CA4	NEUR	VGLUT1	Hippocampus: 98.3%, Amygdala: 0.9%, Cerebral cortex: 0.5%	8.34377e-10	5.49291e-10	0.0643802	0.689035
Migraine	195	CA4_195	Hippocampal CA4	NEUR	VGLUT1	Hippocampus: 99.4%, Thalamus: 0.5%, Cerebral cortex: 0.1%	7.88895e-10	5.23106e-10	0.0657648	0.689035
Low back pain	193	CA4_193	Hippocampal CA4	NEUR	VGLUT1	Hippocampus: 98.3%, Amygdala: 0.9%, Cerebral cortex: 0.5%	7.57928e-10	9.43757e-10	0.210959	0.689732
Low back pain	210	MSN_210	Medium spiny neuron	NEUR	GABA	Basal forebrain: 97.9%, Thalamus: 1.9%, Hippocampus: 0.2%	7.09008e-10	8.77317e-10	0.209501	0.689732
Low back pain	238	Splat_238	Splatter	NEUR	GABA	Basal forebrain: 57.1%, Amygdala: 27.7%, Cerebral cortex: 6.8%	5.49881e-10	6.97332e-10	0.215187	0.698601
Low back pain	434	Midi_434	Midbrain-derived inhibitory	NEUR	GABA	Thalamus: 89.3%, Midbrain: 8.9%, Pons: 1.3%	4.97706e-10	6.3856e-10	0.217866	0.702352
Low back pain	138	ULIT_138	Upper-layer intratelencephalic	NEUR	VGLUT1 VGLUT2	Cerebral cortex: 96.4%, Basal forebrain: 1.2%, Hippocampus: 1.2%	8.05611e-10	1.09364e-09	0.230673	0.704324
Low back pain	196	CA4_196	Hippocampal CA4	NEUR	VGLUT1	Hippocampus: 99.9%, Midbrain: 0.1%, Cerebral cortex: 0.0%	6.02339e-10	7.94512e-10	0.224188	0.704324
Low back pain	266	LLC_266	LAMP5-LHX6 and Chandelier	NEUR	GABA	Amygdala: 42.8%, Hippocampus: 27.1%, Cerebral cortex: 25.1%	4.81577e-10	6.49309e-10	0.229142	0.704324
Low back pain	337	Splat_337	Splatter	NEUR	GABA	Basal forebrain: 81.9%, Midbrain: 17.6%, Hypothalamus: 0.5%	5.19897e-10	7.12968e-10	0.232939	0.704324
Low back pain	363	Splat_363	Splatter	NEUR	VGLUT2	Thalamus: 64.4%, Basal forebrain: 20.9%, Hypothalamus: 7.4%	4.36865e-10	6.12467e-10	0.237834	0.704324
Low back pain	364	Splat_364	Splatter	NEUR	VGLUT2	Midbrain: 99.6%, Thalamus: 0.2%, Medulla: 0.1%	5.9759e-10	7.88073e-10	0.224138	0.704324
Low back pain	384	Splat_384	Splatter	NEUR	VGLUT2	Hypothalamus: 43.2%, Midbrain: 39.3%, Pons: 9.4%	4.70242e-10	6.5538e-10	0.23653	0.704324
Low back pain	387	Splat_387	Splatter	NEUR	VGLUT2	Pons: 89.9%, Midbrain: 8.9%, Medulla: 0.7%	6.52866e-10	9.17393e-10	0.23834	0.704324
Low back pain	396	Splat_396	Splatter	NEUR	VGLUT3	Pons: 66.2%, Midbrain: 31.2%, Hypothalamus: 1.2%	6.57964e-10	8.98403e-10	0.231971	0.704324
Low back pain	423	Splat_423	Splatter	NEUR	GABA	Amygdala: 50.6%, Thalamus: 19.8%, Hypothalamus: 15.4%	3.82751e-10	5.35247e-10	0.237276	0.704324
Low back pain	429	Splat_429	Splatter	NEUR	GABA	Basal forebrain: 55.9%, Amygdala: 24.1%, Thalamus: 12.9%	4.34917e-10	5.95785e-10	0.232698	0.704324
Low back pain	435	Midi_435	Midbrain-derived inhibitory	NEUR	GABA	Midbrain: 54.9%, Thalamus: 43.2%, Pons: 0.8%	4.24157e-10	5.87756e-10	0.235254	0.704324
Low back pain	437	Midi_437	Midbrain-derived inhibitory	NEUR	GABA	Thalamus: 85.5%, Midbrain: 13.8%, Pons: 0.5%	4.98104e-10	6.68947e-10	0.228254	0.704324
Neck/Shoulder pain	448	Thex_448	Thalamic excitatory	NEUR	VGLUT2	Thalamus: 99.7%, Amygdala: 0.3%, Basal forebrain: 0.0%	-1.55917e-11	1.46075e-09	0.504258	0.704433
Height	241	MGE_241	MGE interneuron	NEUR	GABA	Cerebral cortex: 90.2%, Basal forebrain: 3.5%, Hippocampus: 2.5%	1.65647e-08	9.46485e-09	0.0400481	0.710083
Low back pain	120	ULIT_120	Upper-layer intratelencephalic	NEUR	VGLUT1 VGLUT2	Cerebral cortex: 91.5%, Hypothalamus: 4.6%, Basal forebrain: 2.9%	4.00217e-10	5.73166e-10	0.242508	0.712079
Neck/Shoulder pain	181	CA13_181	Hippocampal CA1-3	NEUR	VGLUT1	Hippocampus: 100.0%, Cerebral cortex: 0.0%, Amygdala: 0.0%	-6.66756e-11	1.54727e-09	0.517186	0.719346
Neck/Shoulder pain	273	LLC_273	LAMP5-LHX6 and Chandelier	NEUR	GABA	Amygdala: 44.9%, Cerebral cortex: 33.4%, Hippocampus: 7.3%	-6.58493e-11	1.45457e-09	0.518054	0.719346
Low back pain	209	MSN_209	Medium spiny neuron	NEUR	GABA	Basal forebrain: 96.3%, Thalamus: 2.9%, Amygdala: 0.6%	5.87488e-10	8.58058e-10	0.246775	0.720022
Low back pain	140	DLIT_140	Deep-layer intratelencephalic	NEUR	VGLUT1 VGLUT2	Cerebral cortex: 99.2%, Hippocampus: 0.5%, Basal forebrain: 0.2%	4.33778e-10	6.50998e-10	0.252601	0.721917
Low back pain	237	Splat_237	Splatter	NEUR	GABA	Amygdala: 57.4%, Cerebral cortex: 20.2%, Basal forebrain: 8.4%	3.55745e-10	5.34605e-10	0.252886	0.721917
Low back pain	297	URL_297	Upper rhombic lip		VGLUT1	Midbrain: 97.1%, Thalamus: 2.9%, Cerebral cortex: 0.0%	4.18972e-10	6.36692e-10	0.255255	0.721917
Low back pain	456	Thex_456	Thalamic excitatory	NEUR	VGLUT2	Thalamus: 99.8%, Hippocampus: 0.2%, Cerebral cortex: 0.0%	4.43659e-10	6.73215e-10	0.254943	0.721917
Low back pain	459	Thex_459	Thalamic excitatory	NEUR	VGLUT2	Thalamus: 89.9%, Amygdala: 9.2%, Midbrain: 0.6%	3.93635e-10	5.97893e-10	0.25515	0.721917
Knee pain	152	DLIT_152	Deep-layer intratelencephalic	NEUR	VGLUT1 VGLUT2 VGLUT3	Basal forebrain: 76.2%, Amygdala: 19.9%, Cerebral cortex: 3.8%	3.95577e-09	1.44724e-09	0.00313496	0.722609
Neck/Shoulder pain	15	VendC_15	Vascular	ENDO		Cerebral cortex: 23.2%, Hippocampus: 15.7%, Thalamus: 15.3%	-9.64544e-11	1.65939e-09	0.523176	0.724277
Neck/Shoulder pain	113	L5ET_113	Miscellaneous	NEUR	VGLUT1	Cerebral cortex: 100.0%, Amygdala: 0.0%, Hippocampus: 0.0%	-1.12389e-10	1.5863e-09	0.528242	0.7291
Neck/Shoulder pain	450	Thex_450	Thalamic excitatory		VGLUT2	Thalamus: 99.9%, Basal forebrain: 0.0%, Hypothalamus: 0.0%	-1.05196e-10	1.39526e-09	0.53005	0.729412
Low back pain	154	Amex_154	Amygdala excitatory	NEUR	VGLUT1 VGLUT2	Amygdala: 87.5%, Cerebral cortex: 6.8%, Hippocampus: 5.7%	3.50152e-10	5.47239e-10	0.261134	0.729883
Low back pain	442	Midi_442	Midbrain-derived inhibitory	NEUR	GABA	Thalamus: 99.1%, Midbrain: 0.8%, Pons: 0.1%	4.03319e-10	6.30646e-10	0.261238	0.729883
Migraine	125	ULIT_125	Upper-layer intratelencephalic	NEUR	VGLUT1 VGLUT2	Cerebral cortex: 98.3%, Basal forebrain: 0.9%, Amygdala: 0.4%	6.65418e-10	4.57323e-10	0.072831	0.729894
Migraine	155	Amex_155	Amygdala excitatory	NEUR	VGLUT1 VGLUT2	Amygdala: 99.6%, Cerebral cortex: 0.2%, Hippocampus: 0.2%	5.67476e-10	3.89365e-10	0.0724972	0.729894
Migraine	9	Mgl_9	Microglia	MGL		Cerebral cortex: 27.2%, Midbrain: 16.6%, Hippocampus: 15.0%	9.46331e-10	6.75252e-10	0.0805399	0.735789
Migraine	141	DLIT_141	Deep-layer intratelencephalic	NEUR	VGLUT1 VGLUT2	Cerebral cortex: 95.4%, Basal forebrain: 2.0%, Hippocampus: 1.4%	7.3665e-10	5.20087e-10	0.0783294	0.735789
Migraine	189	CA13_189	Hippocampal CA1-3	NEUR	VGLUT1	Hippocampus: 73.4%, Amygdala: 24.4%, Hypothalamus: 0.9%	6.97305e-10	4.99603e-10	0.0813996	0.735789
Migraine	200	DG_200	Hippocampal dentate gyrus	NEUR	VGLUT1	Hippocampus: 99.4%, Thalamus: 0.5%, Midbrain: 0.1%	6.42935e-10	4.46992e-10	0.0751661	0.735789
Migraine	266	LLC_266	LAMP5-LHX6 and Chandelier	NEUR	GABA	Amygdala: 42.8%, Hippocampus: 27.1%, Cerebral cortex: 25.1%	7.06421e-10	5.00033e-10	0.078865	0.735789
Low back pain	186	CA13_186	Hippocampal CA1-3	NEUR	VGLUT1	Hippocampus: 98.7%, Cerebral cortex: 1.1%, Amygdala: 0.2%	5.16935e-10	8.23367e-10	0.265058	0.736094
Low back pain	163	CA13_163	Hippocampal CA1-3	NEUR	VGLUT1 VGLUT2	Amygdala: 93.5%, Hippocampus: 5.9%, Hypothalamus: 0.4%	3.77413e-10	6.06568e-10	0.266902	0.736777
BMI	59	Astro_59	Astrocyte	ASTRO		Pons: 36.2%, Cerebellum: 36.1%, Medulla: 10.9%	3.33113e-09	2.5184e-09	0.0929646	0.739421
BMI	83	DLNP_83	Deep-layer near-projecting	NEUR	VGLUT1	Cerebral cortex: 92.0%, Basal forebrain: 3.2%, Hypothalamus: 1.9%	2.87319e-09	2.41449e-09	0.117028	0.739421
BMI	84	DLCT6b_84	Deep-layer corticothalamic and 6b	NEUR	VGLUT1 VGLUT2 VGLUT3	Hippocampus: 98.5%, Amygdala: 0.8%, Cerebral cortex: 0.7%	2.84284e-09	2.42251e-09	0.120296	0.739421
BMI	90	DLNP_90	Deep-layer near-projecting	NEUR	VGLUT1	Cerebral cortex: 95.7%, Basal forebrain: 3.4%, Hypothalamus: 0.6%	2.56274e-09	2.17677e-09	0.119535	0.739421
BMI	106	DLCT6b_106	Deep-layer corticothalamic and 6b	NEUR	VGLUT1	Cerebral cortex: 99.0%, Hippocampus: 0.6%, Basal forebrain: 0.4%	4.06866e-09	2.22324e-09	0.0336207	0.739421
BMI	113	L5ET_113	Miscellaneous	NEUR	VGLUT1	Cerebral cortex: 100.0%, Amygdala: 0.0%, Hippocampus: 0.0%	5.28899e-09	2.64379e-09	0.0227215	0.739421
BMI	114	L5ET_114	Miscellaneous	NEUR	VGLUT1	Cerebral cortex: 98.4%, Hippocampus: 1.2%, Basal forebrain: 0.3%	6.54538e-09	2.87216e-09	0.0113363	0.739421
BMI	115	L5ET_115	Hippocampal CA1-3	NEUR	VGLUT1	Cerebral cortex: 100.0%, Amygdala: 0.0%, Hippocampus: 0.0%	4.29291e-09	2.49415e-09	0.0426084	0.739421
BMI	116	Misc_116	Miscellaneous	NEUR	VGLUT1	Cerebral cortex: 93.4%, Amygdala: 3.3%, Basal forebrain: 2.6%	6.82894e-09	3.27248e-09	0.0184541	0.739421
BMI	117	L5ET_117	Miscellaneous	NEUR	VGLUT1	Cerebral cortex: 82.3%, Basal forebrain: 7.9%, Hypothalamus: 7.7%	5.96949e-09	3.08425e-09	0.026466	0.739421
BMI	119	CA13_119	Hippocampal CA1-3	NEUR	VGLUT1	Hippocampus: 97.3%, Amygdala: 1.5%, Cerebral cortex: 1.3%	6.32463e-09	3.4438e-09	0.0331401	0.739421
BMI	120	ULIT_120	Upper-layer intratelencephalic	NEUR	VGLUT1 VGLUT2	Cerebral cortex: 91.5%, Hypothalamus: 4.6%, Basal forebrain: 2.9%	2.83129e-09	2.40409e-09	0.119458	0.739421
BMI	121	ULIT_121	Upper-layer intratelencephalic	NEUR	VGLUT1 VGLUT2	Cerebral cortex: 91.7%, Amygdala: 3.9%, Basal forebrain: 2.7%	6.2998e-09	3.26537e-09	0.0268483	0.739421
BMI	122	ULIT_122	Upper-layer intratelencephalic	NEUR	VGLUT1 VGLUT2	Cerebral cortex: 93.9%, Basal forebrain: 2.6%, Hippocampus: 1.7%	4.58827e-09	3.06005e-09	0.0668837	0.739421
BMI	124	ULIT_124	Upper-layer intratelencephalic	NEUR	VGLUT1 VGLUT2	Cerebral cortex: 98.9%, Basal forebrain: 0.5%, Hippocampus: 0.2%	3.8848e-09	2.49217e-09	0.0595214	0.739421
BMI	126	ULIT_126	Upper-layer intratelencephalic	NEUR	VGLUT1 VGLUT2	Cerebral cortex: 90.8%, Basal forebrain: 3.3%, Hypothalamus: 2.9%	4.23566e-09	2.62039e-09	0.0530013	0.739421
BMI	129	ULIT_129	Upper-layer intratelencephalic	NEUR	VGLUT1 VGLUT2	Cerebral cortex: 99.1%, Hippocampus: 0.4%, Basal forebrain: 0.4%	6.58821e-09	3.52302e-09	0.0307388	0.739421
BMI	130	ULIT_130	Upper-layer intratelencephalic	NEUR	VGLUT1 VGLUT2	Cerebral cortex: 97.8%, Amygdala: 0.7%, Basal forebrain: 0.7%	4.84133e-09	2.17659e-09	0.0130649	0.739421
BMI	131	ULIT_131	Upper-layer intratelencephalic	NEUR	VGLUT1 VGLUT2	Cerebral cortex: 99.9%, Hypothalamus: 0.0%, Basal forebrain: 0.0%	4.38617e-09	2.60709e-09	0.0462454	0.739421
BMI	134	ULIT_134	Upper-layer intratelencephalic	NEUR	VGLUT1 VGLUT2	Cerebral cortex: 99.3%, Hippocampus: 0.5%, Basal forebrain: 0.2%	3.52162e-09	2.77159e-09	0.101933	0.739421
BMI	136	DLIT_136	Deep-layer intratelencephalic	NEUR	VGLUT1 VGLUT2	Amygdala: 54.6%, Cerebral cortex: 36.2%, Hypothalamus: 8.6%	4.55311e-09	2.67807e-09	0.0445517	0.739421
BMI	137	DLIT_137	Deep-layer intratelencephalic	NEUR	VGLUT1 VGLUT2	Cerebral cortex: 94.4%, Basal forebrain: 2.1%, Hippocampus: 1.9%	5.81624e-09	3.252e-09	0.0368469	0.739421
BMI	138	ULIT_138	Upper-layer intratelencephalic	NEUR	VGLUT1 VGLUT2	Cerebral cortex: 96.4%, Basal forebrain: 1.2%, Hippocampus: 1.2%	3.81667e-09	2.86049e-09	0.0910573	0.739421
BMI	139	DLIT_139	Deep-layer intratelencephalic	NEUR	VGLUT1 VGLUT2	Cerebral cortex: 95.2%, Basal forebrain: 1.9%, Hippocampus: 1.5%	3.59809e-09	2.7318e-09	0.0939007	0.739421
BMI	140	DLIT_140	Deep-layer intratelencephalic	NEUR	VGLUT1 VGLUT2	Cerebral cortex: 99.2%, Hippocampus: 0.5%, Basal forebrain: 0.2%	3.77757e-09	2.94901e-09	0.100104	0.739421
BMI	141	DLIT_141	Deep-layer intratelencephalic	NEUR	VGLUT1 VGLUT2	Cerebral cortex: 95.4%, Basal forebrain: 2.0%, Hippocampus: 1.4%	4.71175e-09	2.70586e-09	0.0408145	0.739421
BMI	142	DLIT_142	Deep-layer intratelencephalic	NEUR	VGLUT1	Cerebral cortex: 96.0%, Hippocampus: 1.3%, Basal forebrain: 1.2%	5.2563e-09	2.73973e-09	0.027521	0.739421
BMI	143	DLIT_143	Deep-layer intratelencephalic	NEUR	VGLUT1	Cerebral cortex: 89.0%, Basal forebrain: 4.2%, Amygdala: 4.2%	2.42853e-09	1.97026e-09	0.108863	0.739421
BMI	144	DLIT_144	Deep-layer intratelencephalic	NEUR	VGLUT1	Cerebral cortex: 96.2%, Basal forebrain: 1.4%, Amygdala: 1.2%	7.21631e-09	2.68497e-09	0.00359766	0.739421
BMI	146	DLIT_146	Deep-layer intratelencephalic	NEUR	VGLUT1 VGLUT2	Amygdala: 65.4%, Cerebral cortex: 33.1%, Hypothalamus: 0.8%	3.97731e-09	1.81502e-09	0.014214	0.739421
BMI	147	DLIT_147	Deep-layer intratelencephalic	NEUR	VGLUT1	Cerebral cortex: 65.1%, Amygdala: 19.4%, Basal forebrain: 11.8%	3.30322e-09	1.98803e-09	0.0483011	0.739421
BMI	149	DLIT_149	Deep-layer intratelencephalic	NEUR	VGLUT1	Cerebral cortex: 98.6%, Basal forebrain: 0.6%, Hippocampus: 0.5%	3.65105e-09	2.41111e-09	0.0649802	0.739421
BMI	153	Amex_153	Amygdala excitatory	NEUR	VGLUT1 VGLUT2	Amygdala: 93.4%, Hippocampus: 5.3%, Cerebral cortex: 1.3%	3.14832e-09	2.42656e-09	0.09724	0.739421
BMI	154	Amex_154	Amygdala excitatory	NEUR	VGLUT1 VGLUT2	Amygdala: 87.5%, Cerebral cortex: 6.8%, Hippocampus: 5.7%	4.18861e-09	2.35132e-09	0.0374246	0.739421
BMI	156	Amex_156	Amygdala excitatory	NEUR	VGLUT1 VGLUT2	Amygdala: 78.4%, Hippocampus: 19.2%, Cerebral cortex: 2.3%	9.76188e-09	5.8203e-09	0.0467504	0.739421
BMI	157	Amex_157	Amygdala excitatory	NEUR	VGLUT1 VGLUT2	Amygdala: 65.8%, Cerebral cortex: 28.7%, Hippocampus: 5.5%	3.82749e-09	2.83943e-09	0.0888332	0.739421
BMI	158	Amex_158	Amygdala excitatory	NEUR	VGLUT1 VGLUT2	Amygdala: 68.1%, Cerebral cortex: 25.8%, Hippocampus: 6.0%	5.5309e-09	2.456e-09	0.0121612	0.739421
BMI	160	Amex_160	Amygdala excitatory	NEUR	VGLUT1 VGLUT2	Amygdala: 90.3%, Cerebral cortex: 8.9%, Hippocampus: 0.8%	4.13131e-09	2.52576e-09	0.0509542	0.739421
BMI	161	Amex_161	Amygdala excitatory	NEUR	VGLUT1 VGLUT2	Amygdala: 66.2%, Cerebral cortex: 31.6%, Hippocampus: 1.3%	4.37409e-09	2.78669e-09	0.05825	0.739421
BMI	162	Amex_162	Amygdala excitatory	NEUR	VGLUT1 VGLUT2	Amygdala: 84.9%, Hippocampus: 8.9%, Cerebral cortex: 6.2%	4.53207e-09	2.67228e-09	0.0449474	0.739421
BMI	167	Misc_167	Miscellaneous	NEUR	VGLUT1	Hippocampus: 76.8%, Cerebral cortex: 14.3%, Midbrain: 8.2%	4.15762e-09	2.87069e-09	0.0737663	0.739421
BMI	169	CA13_169	Hippocampal CA1-3	NEUR	VGLUT1	Hippocampus: 98.4%, Cerebral cortex: 1.1%, Amygdala: 0.2%	3.66043e-09	3.10717e-09	0.119386	0.739421
BMI	170	Misc_170	Miscellaneous	NEUR	VGLUT1 VGLUT2	Hippocampus: 68.6%, Hypothalamus: 21.7%, Cerebral cortex: 6.4%	3.65805e-09	2.55538e-09	0.0761423	0.739421
BMI	174	Amex_174	Amygdala excitatory	NEUR	VGLUT1 VGLUT2	Cerebral cortex: 84.3%, Amygdala: 10.2%, Hippocampus: 5.2%	5.64323e-09	2.93045e-09	0.0270694	0.739421
BMI	179	CA13_179	Hippocampal CA1-3	NEUR	VGLUT1	Hippocampus: 97.2%, Cerebral cortex: 2.8%, Amygdala: 0.0%	9.99673e-09	6.99416e-09	0.0764595	0.739421
BMI	181	CA13_181	Hippocampal CA1-3	NEUR	VGLUT1	Hippocampus: 100.0%, Cerebral cortex: 0.0%, Amygdala: 0.0%	4.70996e-09	3.31809e-09	0.0778794	0.739421
BMI	187	CA13_187	Hippocampal CA1-3	NEUR	VGLUT1	Hippocampus: 92.4%, Amygdala: 6.4%, Cerebral cortex: 1.1%	3.55121e-09	2.84089e-09	0.105643	0.739421
BMI	189	CA13_189	Hippocampal CA1-3	NEUR	VGLUT1	Hippocampus: 73.4%, Amygdala: 24.4%, Hypothalamus: 0.9%	9.00619e-09	6.24131e-09	0.0745105	0.739421
BMI	213	MSN_213	Medium spiny neuron	NEUR	GABA	Basal forebrain: 75.5%, Cerebral cortex: 12.2%, Amygdala: 9.4%	9.59395e-09	5.56159e-09	0.0422604	0.739421
BMI	283	CGE_283	CGE interneuron	NEUR	GABA	Cerebral cortex: 81.0%, Hippocampus: 9.3%, Amygdala: 5.0%	4.74079e-09	3.77936e-09	0.10485	0.739421
BMI	314	Misc_314	Miscellaneous	NEUR	GABA	Medulla: 35.7%, Pons: 33.3%, Cerebellum: 26.2%	3.20865e-09	2.40658e-09	0.09122	0.739421
BMI	349	Splat_349	Splatter	NEUR	GLY	Medulla: 84.7%, Spinal cord: 12.7%, Pons: 1.7%	2.9042e-09	2.241e-09	0.0974987	0.739421
BMI	364	Splat_364	Splatter	NEUR	VGLUT2	Midbrain: 99.6%, Thalamus: 0.2%, Medulla: 0.1%	4.27743e-09	2.7601e-09	0.0606019	0.739421
BMI	367	Splat_367	Splatter	NEUR	VGLUT2	Midbrain: 96.9%, Thalamus: 2.6%, Pons: 0.3%	1.03203e-08	5.86573e-09	0.0392531	0.739421
BMI	368	Splat_368	Splatter	NEUR	VGLUT2	Midbrain: 84.5%, Thalamus: 13.4%, Pons: 1.5%	7.11882e-09	5.31949e-09	0.0904071	0.739421
BMI	369	Splat_369	Splatter	NEUR	VGLUT2	Midbrain: 96.5%, Thalamus: 2.3%, Pons: 0.6%	7.0638e-09	5.95684e-09	0.117845	0.739421
BMI	370	Splat_370	Splatter	NEUR	VGLUT2	Midbrain: 98.8%, Pons: 0.5%, Thalamus: 0.5%	8.10304e-09	6.06576e-09	0.0907967	0.739421
BMI	372	Thex_372	Thalamic excitatory	NEUR	VGLUT2	Midbrain: 53.2%, Thalamus: 44.2%, Cerebral cortex: 2.5%	6.29455e-09	5.18388e-09	0.112325	0.739421
BMI	373	Splat_373	Splatter	NEUR	VGLUT2	Midbrain: 61.4%, Thalamus: 36.6%, Amygdala: 0.7%	5.89517e-09	4.8229e-09	0.110792	0.739421
BMI	374	Splat_374	Splatter	NEUR	VGLUT2	Pons: 77.9%, Midbrain: 19.6%, Medulla: 2.0%	8.41602e-09	6.461e-09	0.0963579	0.739421
BMI	394	Splat_394	Splatter	NEUR	VGLUT2	Pons: 92.2%, Midbrain: 6.7%, Medulla: 0.5%	7.78464e-09	6.26066e-09	0.106856	0.739421
BMI	398	Splat_398	Splatter	NEUR	VGLUT2	Medulla: 86.6%, Pons: 12.8%, Midbrain: 0.2%	3.37747e-09	2.35286e-09	0.0755765	0.739421
BMI	407	Amex_407	Amygdala excitatory	NEUR	VGLUT2 VGLUT3	Amygdala: 72.6%, Cerebral cortex: 23.5%, Hippocampus: 2.7%	3.12523e-09	2.04062e-09	0.0628213	0.739421
BMI	410	Splat_410	Splatter	NEUR	VGLUT2	Hypothalamus: 82.0%, Thalamus: 11.6%, Amygdala: 5.2%	3.5522e-09	2.1577e-09	0.049852	0.739421
BMI	416	Splat_416	Splatter	NEUR	GABA	Hypothalamus: 65.4%, Thalamus: 17.9%, Amygdala: 8.1%	3.49462e-09	2.80417e-09	0.106341	0.739421
BMI	418	Splat_418	Splatter	NEUR	HDC VGLUT2	Hypothalamus: 99.3%, Midbrain: 0.5%, Thalamus: 0.1%	8.30123e-09	6.56981e-09	0.103197	0.739421
BMI	420	Splat_420	Splatter	NEUR	VGLUT2	Thalamus: 46.3%, Hypothalamus: 26.8%, Amygdala: 24.7%	3.5061e-09	2.49902e-09	0.0803098	0.739421
BMI	425	Splat_425	Splatter	NEUR	GABA	Thalamus: 35.4%, Hypothalamus: 29.5%, Amygdala: 29.1%	3.78072e-09	2.73541e-09	0.0834645	0.739421
BMI	426	EMSN_426	Eccentric medium spiny neuron	NEUR	GABA	Amygdala: 81.9%, Cerebral cortex: 10.0%, Thalamus: 3.2%	3.0924e-09	2.34605e-09	0.0937299	0.739421
BMI	427	MSN_427	Medium spiny neuron	NEUR	GABA	Amygdala: 56.6%, Hypothalamus: 19.3%, Thalamus: 14.0%	5.14195e-09	2.62437e-09	0.0250384	0.739421
BMI	450	Thex_450	Thalamic excitatory		VGLUT2	Thalamus: 99.9%, Basal forebrain: 0.0%, Hypothalamus: 0.0%	2.73505e-09	2.09292e-09	0.0956379	0.739421
BMI	451	Thex_451	Thalamic excitatory		VGLUT2	Thalamus: 99.9%, Midbrain: 0.1%, Hypothalamus: 0.0%	2.58745e-09	1.99639e-09	0.0974771	0.739421
BMI	455	Thex_455	Thalamic excitatory	NEUR	VGLUT2	Thalamus: 97.9%, Midbrain: 2.1%, Cerebral cortex: 0.0%	3.53873e-09	2.41294e-09	0.0712474	0.739421
BMI	457	Thex_457	Thalamic excitatory	NEUR	VGLUT2	Thalamus: 98.3%, Amygdala: 1.4%, Cerebral cortex: 0.3%	6.3639e-09	2.54294e-09	0.00616457	0.739421
BMI	458	Thex_458	Thalamic excitatory	NEUR	VGLUT2	Thalamus: 93.6%, Midbrain: 6.4%, Amygdala: 0.0%	3.66509e-09	2.44979e-09	0.0673156	0.739421
BMI	128	ULIT_128	Upper-layer intratelencephalic	NEUR	VGLUT1 VGLUT2	Cerebral cortex: 99.9%, Hypothalamus: 0.0%, Basal forebrain: 0.0%	2.88639e-09	2.49792e-09	0.123939	0.742025
BMI	357	Splat_357	Splatter	NEUR	GABA	Midbrain: 97.4%, Pons: 1.6%, Thalamus: 0.9%	5.83369e-09	5.03538e-09	0.123322	0.742025
Neck/Shoulder pain	243	MGE_243	MGE interneuron	NEUR	GABA	Cerebral cortex: 96.3%, Hippocampus: 1.4%, Basal forebrain: 1.1%	-1.55902e-10	1.47393e-09	0.542119	0.7438
Migraine	101	DLCT6b_101	Deep-layer corticothalamic and 6b	NEUR	VGLUT1	Cerebral cortex: 65.6%, Hippocampus: 29.5%, Amygdala: 4.8%	6.28986e-10	4.58554e-10	0.0850825	0.746363
Migraine	194	CA4_194	Hippocampal CA4	NEUR	VGLUT1	Hippocampus: 99.8%, Cerebral cortex: 0.2%, Amygdala: 0.0%	8.19044e-10	5.9914e-10	0.0858074	0.746363
Migraine	115	L5ET_115	Hippocampal CA1-3	NEUR	VGLUT1	Cerebral cortex: 100.0%, Amygdala: 0.0%, Hippocampus: 0.0%	5.93191e-10	4.37585e-10	0.0876131	0.746987
Migraine	129	ULIT_129	Upper-layer intratelencephalic	NEUR	VGLUT1 VGLUT2	Cerebral cortex: 99.1%, Hippocampus: 0.4%, Basal forebrain: 0.4%	7.33954e-10	5.45206e-10	0.08912	0.746987
Neck/Shoulder pain	205	DG_205	Hippocampal dentate gyrus	NEUR	VGLUT1	Hippocampus: 96.5%, Midbrain: 3.4%, Thalamus: 0.0%	-1.95552e-10	1.64869e-09	0.547208	0.748416
Neck/Shoulder pain	343	Splat_343	Splatter	NEUR	VGLUT2	Medulla: 57.2%, Spinal cord: 34.1%, Pons: 5.9%	-1.99693e-10	1.63076e-09	0.54873	0.748416
Low back pain	416	Splat_416	Splatter	NEUR	GABA	Hypothalamus: 65.4%, Thalamus: 17.9%, Amygdala: 8.1%	6.03508e-10	1.00042e-09	0.273169	0.74959
BMI	93	DLNP_93	Deep-layer near-projecting	NEUR	VGLUT1	Cerebral cortex: 97.2%, Basal forebrain: 1.1%, Hypothalamus: 0.7%	1.90605e-09	2.18254e-09	0.191246	0.751307
BMI	105	DLCT6b_105	Deep-layer corticothalamic and 6b	NEUR	VGLUT1	Cerebral cortex: 80.5%, Basal forebrain: 8.4%, Hippocampus: 7.2%	1.98042e-09	2.1188e-09	0.174974	0.751307
BMI	110	DLCT6b_110	Deep-layer corticothalamic and 6b	NEUR	VGLUT1	Cerebral cortex: 84.7%, Basal forebrain: 6.3%, Amygdala: 5.0%	2.25717e-09	2.30058e-09	0.163264	0.751307
BMI	111	DLCT6b_111	Deep-layer corticothalamic and 6b	NEUR	VGLUT1 VGLUT2	Hippocampus: 92.5%, Amygdala: 6.3%, Cerebral cortex: 1.2%	7.58988e-09	7.58387e-09	0.158464	0.751307
BMI	118	L5ET_118	Miscellaneous	NEUR	VGLUT1	Hippocampus: 60.6%, Cerebral cortex: 26.6%, Midbrain: 11.9%	3.00112e-09	2.91573e-09	0.151673	0.751307
BMI	125	ULIT_125	Upper-layer intratelencephalic	NEUR	VGLUT1 VGLUT2	Cerebral cortex: 98.3%, Basal forebrain: 0.9%, Amygdala: 0.4%	2.40527e-09	2.51227e-09	0.169181	0.751307
BMI	127	ULIT_127	Upper-layer intratelencephalic	NEUR	VGLUT1 VGLUT2	Cerebral cortex: 90.2%, Basal forebrain: 4.2%, Amygdala: 3.4%	2.51591e-09	2.61195e-09	0.167715	0.751307
BMI	135	ULIT_135	Upper-layer intratelencephalic	NEUR	VGLUT1 VGLUT2	Cerebral cortex: 95.4%, Basal forebrain: 2.7%, Hippocampus: 1.0%	2.05088e-09	2.19841e-09	0.175437	0.751307
BMI	148	DLIT_148	Deep-layer intratelencephalic	NEUR	VGLUT1	Cerebral cortex: 85.2%, Basal forebrain: 6.0%, Amygdala: 5.0%	2.20836e-09	1.99144e-09	0.13373	0.751307
BMI	152	DLIT_152	Deep-layer intratelencephalic	NEUR	VGLUT1 VGLUT2 VGLUT3	Basal forebrain: 76.2%, Amygdala: 19.9%, Cerebral cortex: 3.8%	2.53131e-09	2.41005e-09	0.146787	0.751307
BMI	168	Misc_168	Miscellaneous	NEUR	VGLUT1 VGLUT2	Cerebral cortex: 92.4%, Hippocampus: 7.6%, Amygdala: 0.0%	2.38094e-09	2.11077e-09	0.129661	0.751307
BMI	175	Amex_175	Amygdala excitatory	NEUR	VGLUT1 VGLUT2	Cerebral cortex: 91.3%, Hippocampus: 7.3%, Amygdala: 1.2%	2.77118e-09	2.65512e-09	0.148309	0.751307
BMI	176	Misc_176	Miscellaneous	NEUR	VGLUT1 VGLUT2	Hippocampus: 98.8%, Cerebral cortex: 1.0%, Thalamus: 0.2%	2.21967e-09	2.6152e-09	0.198008	0.751307
BMI	183	CA13_183	Hippocampal CA1-3	NEUR	VGLUT1	Hippocampus: 99.9%, Amygdala: 0.0%, Cerebral cortex: 0.0%	2.44437e-09	2.86298e-09	0.196612	0.751307
BMI	184	CA13_184	Hippocampal CA1-3	NEUR	VGLUT1	Hippocampus: 100.0%, Amygdala: 0.0%, Cerebral cortex: 0.0%	2.7447e-09	2.88459e-09	0.170674	0.751307
BMI	186	CA13_186	Hippocampal CA1-3	NEUR	VGLUT1	Hippocampus: 98.7%, Cerebral cortex: 1.1%, Amygdala: 0.2%	3.10056e-09	3.03562e-09	0.153534	0.751307
BMI	188	CA13_188	Hippocampal CA1-3	NEUR	VGLUT1	Hippocampus: 98.4%, Cerebral cortex: 1.2%, Amygdala: 0.3%	9.71437e-09	9.46484e-09	0.15236	0.751307
BMI	207	MSN_207	Medium spiny neuron	NEUR	GABA	Basal forebrain: 92.9%, Thalamus: 4.1%, Amygdala: 1.9%	3.03264e-09	2.86786e-09	0.145151	0.751307
BMI	209	MSN_209	Medium spiny neuron	NEUR	GABA	Basal forebrain: 96.3%, Thalamus: 2.9%, Amygdala: 0.6%	2.32695e-09	2.68079e-09	0.192694	0.751307
BMI	210	MSN_210	Medium spiny neuron	NEUR	GABA	Basal forebrain: 97.9%, Thalamus: 1.9%, Hippocampus: 0.2%	2.38286e-09	2.81723e-09	0.198827	0.751307
BMI	211	MSN_211	Medium spiny neuron	NEUR	GABA	Basal forebrain: 85.7%, Amygdala: 6.3%, Cerebral cortex: 4.2%	2.82372e-09	2.77744e-09	0.154657	0.751307
BMI	212	MSN_212	Medium spiny neuron	NEUR	GABA	Basal forebrain: 90.4%, Cerebral cortex: 3.6%, Amygdala: 3.6%	2.37528e-09	2.77157e-09	0.195718	0.751307
BMI	214	MSN_214	Medium spiny neuron	NEUR	GABA	Basal forebrain: 61.9%, Amygdala: 15.7%, Cerebral cortex: 13.3%	2.254e-09	2.61664e-09	0.194507	0.751307
BMI	216	MSN_216	Medium spiny neuron	NEUR	GABA	Basal forebrain: 40.9%, Amygdala: 26.3%, Hypothalamus: 18.3%	2.89462e-09	2.56959e-09	0.129979	0.751307
BMI	244	MGE_244	MGE interneuron	NEUR	GABA	Cerebral cortex: 77.4%, Amygdala: 13.7%, Hippocampus: 6.5%	2.28049e-09	2.30526e-09	0.16127	0.751307
BMI	282	CGE_282	CGE interneuron	NEUR	GABA	Cerebral cortex: 82.6%, Hippocampus: 11.9%, Amygdala: 2.2%	6.98856e-09	7.87477e-09	0.187415	0.751307
BMI	323	Mmb_323	Mammillary body	NEUR	VGLUT2	Hypothalamus: 99.7%, Thalamus: 0.2%, Midbrain: 0.2%	2.37813e-09	2.66159e-09	0.185795	0.751307
BMI	330	Mmb_330	Mammillary body	NEUR	VGLUT2	Hypothalamus: 100.0%, Cerebral cortex: 0.0%, Amygdala: 0.0%	2.54869e-09	2.47141e-09	0.151207	0.751307
BMI	334	Splat_334	Splatter	NEUR	CHOL VGLUT1 VGLUT2	Thalamus: 91.7%, Midbrain: 8.2%, Pons: 0.1%	2.33531e-09	2.37545e-09	0.162779	0.751307
BMI	340	Splat_340	Splatter	NEUR	VGLUT2	Pons: 88.3%, Midbrain: 9.5%, Thalamus: 1.6%	7.6683e-09	8.43156e-09	0.18155	0.751307
BMI	348	Splat_348	Splatter	NEUR	GLY	Medulla: 65.6%, Spinal cord: 26.9%, Pons: 6.0%	2.62165e-09	3.00466e-09	0.19146	0.751307
BMI	354	Splat_354	Splatter	NEUR	GABA	Midbrain: 86.4%, Thalamus: 9.6%, Pons: 2.2%	5.8427e-09	5.48979e-09	0.1436	0.751307
BMI	356	Splat_356	Splatter	NEUR	GABA	Midbrain: 67.5%, Pons: 20.1%, Thalamus: 9.5%	2.7181e-09	2.53478e-09	0.141788	0.751307
BMI	358	Splat_358	Splatter	NEUR	GABA	Midbrain: 91.5%, Thalamus: 7.8%, Pons: 0.4%	5.06729e-09	5.52455e-09	0.179511	0.751307
BMI	359	Splat_359	Splatter	NEUR	GABA	Midbrain: 99.1%, Thalamus: 0.4%, Pons: 0.3%	3.12051e-09	3.21718e-09	0.166036	0.751307
BMI	378	Splat_378	Splatter	NEUR	HDC VGLUT2	Amygdala: 29.4%, Basal forebrain: 25.2%, Hypothalamus: 22.3%	4.39949e-09	4.79536e-09	0.179454	0.751307
BMI	380	Splat_380	Splatter	NEUR	GLY	Pons: 62.5%, Medulla: 34.7%, Spinal cord: 1.1%	2.81036e-09	2.80236e-09	0.157965	0.751307
BMI	390	Splat_390	Splatter	NEUR	GABA	Thalamus: 81.4%, Amygdala: 5.6%, Pons: 5.3%	7.20956e-09	7.371e-09	0.164013	0.751307
BMI	399	Splat_399	Splatter	NEUR	VGLUT2	Medulla: 99.3%, Pons: 0.5%, Cerebral cortex: 0.1%	2.18307e-09	2.51257e-09	0.192462	0.751307
BMI	400	Splat_400	Splatter	NEUR	CHOL VGLUT3	Basal forebrain: 54.0%, Amygdala: 22.9%, Hypothalamus: 14.7%	6.54172e-09	7.44136e-09	0.189673	0.751307
BMI	405	Amex_405	Amygdala excitatory	NEUR	VGLUT1 VGLUT2	Cerebral cortex: 41.9%, Hypothalamus: 27.8%, Amygdala: 27.3%	2.12879e-09	2.19968e-09	0.166578	0.751307
BMI	406	Amex_406	Amygdala excitatory	NEUR	VGLUT1 VGLUT2	Amygdala: 50.5%, Cerebral cortex: 46.9%, Hypothalamus: 2.4%	2.26282e-09	2.06729e-09	0.136849	0.751307
BMI	419	Amex_419	Amygdala excitatory	NEUR	VGLUT1 VGLUT2	Amygdala: 78.9%, Cerebral cortex: 14.0%, Thalamus: 5.1%	2.22386e-09	2.34072e-09	0.171036	0.751307
BMI	439	Midi_439	Midbrain-derived inhibitory	NEUR	GABA	Midbrain: 52.8%, Thalamus: 31.3%, Pons: 10.7%	4.28474e-09	4.01696e-09	0.143062	0.751307
BMI	449	Thex_449	Thalamic excitatory		VGLUT2	Thalamus: 98.7%, Amygdala: 1.0%, Midbrain: 0.3%	1.90236e-09	2.12273e-09	0.185077	0.751307
Neck/Shoulder pain	54	Astro_54	Astrocyte	ASTRO		Cerebral cortex: 38.8%, Hippocampus: 33.1%, Amygdala: 22.1%	-1.9341e-10	1.31435e-09	0.558494	0.753583
Neck/Shoulder pain	65	Epen_65	Ependymal	EPEN		Midbrain: 28.4%, Hippocampus: 12.5%, Pons: 12.5%	-1.86362e-10	1.2909e-09	0.557394	0.753583
Neck/Shoulder pain	107	DLCT6b_107	Deep-layer corticothalamic and 6b	NEUR	VGLUT1	Cerebral cortex: 100.0%, Amygdala: 0.0%, Hippocampus: 0.0%	-2.35258e-10	1.6842e-09	0.555546	0.753583
Neck/Shoulder pain	458	Thex_458	Thalamic excitatory	NEUR	VGLUT2	Thalamus: 93.6%, Midbrain: 6.4%, Amygdala: 0.0%	-2.63826e-10	1.77566e-09	0.559057	0.753583
Low back pain	150	DLIT_150	Deep-layer intratelencephalic	NEUR	VGLUT1 VGLUT2	Cerebral cortex: 95.3%, Hippocampus: 2.2%, Basal forebrain: 1.3%	3.55965e-10	5.99357e-10	0.276286	0.753655
Knee pain	111	DLCT6b_111	Deep-layer corticothalamic and 6b	NEUR	VGLUT1 VGLUT2	Hippocampus: 92.5%, Amygdala: 6.3%, Cerebral cortex: 1.2%	4.21754e-09	1.97305e-09	0.0162755	0.754023
Knee pain	127	ULIT_127	Upper-layer intratelencephalic	NEUR	VGLUT1 VGLUT2	Cerebral cortex: 90.2%, Basal forebrain: 4.2%, Amygdala: 3.4%	3.20965e-09	1.64757e-09	0.0257006	0.754023
Knee pain	151	DLIT_151	Deep-layer intratelencephalic	NEUR	VGLUT1 VGLUT2 VGLUT3	Cerebral cortex: 44.8%, Amygdala: 33.6%, Basal forebrain: 21.4%	4.07093e-09	1.75377e-09	0.0101367	0.754023
Knee pain	159	Amex_159	Amygdala excitatory	NEUR	VGLUT1 VGLUT2	Amygdala: 80.8%, Cerebral cortex: 17.6%, Hippocampus: 1.3%	3.42972e-09	1.61733e-09	0.0169773	0.754023
Knee pain	161	Amex_161	Amygdala excitatory	NEUR	VGLUT1 VGLUT2	Amygdala: 66.2%, Cerebral cortex: 31.6%, Hippocampus: 1.3%	3.29517e-09	1.59271e-09	0.0192773	0.754023
Knee pain	171	Amex_171	Amygdala excitatory	NEUR	VGLUT1 VGLUT2	Hippocampus: 93.7%, Amygdala: 5.7%, Cerebral cortex: 0.3%	4.37207e-09	1.90179e-09	0.0107546	0.754023
Knee pain	179	CA13_179	Hippocampal CA1-3	NEUR	VGLUT1	Hippocampus: 97.2%, Cerebral cortex: 2.8%, Amygdala: 0.0%	3.69786e-09	1.95995e-09	0.0295992	0.754023
Knee pain	187	CA13_187	Hippocampal CA1-3	NEUR	VGLUT1	Hippocampus: 92.4%, Amygdala: 6.4%, Cerebral cortex: 1.1%	3.1136e-09	1.66335e-09	0.0306113	0.754023
Knee pain	190	CA4_190	Hippocampal CA4	NEUR	VGLUT1	Hippocampus: 100.0%, Cerebral cortex: 0.0%, Amygdala: 0.0%	3.35874e-09	1.73336e-09	0.0263299	0.754023
Knee pain	197	CA4_197	Hippocampal CA4	NEUR	VGLUT1	Hippocampus: 99.7%, Midbrain: 0.3%, Cerebral cortex: 0.0%	3.69512e-09	1.59796e-09	0.0103781	0.754023
Knee pain	201	DG_201	Hippocampal dentate gyrus	NEUR	VGLUT1	Hippocampus: 99.9%, Midbrain: 0.1%, Thalamus: 0.0%	3.54506e-09	1.78937e-09	0.0237857	0.754023
Knee pain	202	DG_202	Hippocampal dentate gyrus	NEUR	VGLUT1	Hippocampus: 100.0%, Cerebral cortex: 0.0%, Amygdala: 0.0%	3.49714e-09	1.82754e-09	0.0278367	0.754023
Knee pain	203	DG_203	Hippocampal dentate gyrus	NEUR	VGLUT1	Hippocampus: 98.3%, Midbrain: 1.4%, Cerebral cortex: 0.2%	3.40675e-09	1.81589e-09	0.0303223	0.754023
Knee pain	228	EMSN_228	Eccentric medium spiny neuron	NEUR	GABA	Amygdala: 83.7%, Cerebral cortex: 12.2%, Thalamus: 1.9%	3.10904e-09	1.50106e-09	0.019169	0.754023
Knee pain	254	MGE_254	MGE interneuron	NEUR	GABA VGLUT3	Cerebral cortex: 77.9%, Hippocampus: 13.0%, Amygdala: 4.5%	3.50779e-09	1.88065e-09	0.0310769	0.754023
Knee pain	308	URL_308	Upper rhombic lip		VGLUT1	Cerebellum: 84.5%, Pons: 10.2%, Medulla: 3.6%	4.58982e-09	2.27255e-09	0.0217086	0.754023
Knee pain	405	Amex_405	Amygdala excitatory	NEUR	VGLUT1 VGLUT2	Cerebral cortex: 41.9%, Hypothalamus: 27.8%, Amygdala: 27.3%	4.17994e-09	1.93842e-09	0.0155275	0.754023
BMI	291	CGE_291	CGE interneuron	NEUR	GABA	Cerebral cortex: 75.1%, Hippocampus: 14.3%, Amygdala: 7.1%	4.04865e-09	4.86237e-09	0.202521	0.755308
BMI	353	Splat_353	Splatter	NEUR	GABA	Thalamus: 97.2%, Midbrain: 2.2%, Hypothalamus: 0.5%	6.3395e-09	7.63449e-09	0.203163	0.755308
Low back pain	184	CA13_184	Hippocampal CA1-3	NEUR	VGLUT1	Hippocampus: 100.0%, Amygdala: 0.0%, Cerebral cortex: 0.0%	4.76971e-10	8.14185e-10	0.278996	0.756572
Knee pain	283	CGE_283	CGE interneuron	NEUR	GABA	Cerebral cortex: 81.0%, Hippocampus: 9.3%, Amygdala: 5.0%	3.36025e-09	1.82612e-09	0.0328766	0.757805
Migraine	11	Mgl_11	Microglia	MGL		Cerebral cortex: 37.4%, Hippocampus: 24.2%, Thalamus: 11.1%	8.15328e-10	6.42975e-10	0.102389	0.759543
Migraine	21	Per_21	Vascular	PER		Thalamus: 28.3%, Pons: 17.9%, Basal forebrain: 9.8%	6.92851e-10	5.39072e-10	0.0993496	0.759543
Migraine	119	CA13_119	Hippocampal CA1-3	NEUR	VGLUT1	Hippocampus: 97.3%, Amygdala: 1.5%, Cerebral cortex: 1.3%	5.75144e-10	4.43485e-10	0.0973375	0.759543
Migraine	127	ULIT_127	Upper-layer intratelencephalic	NEUR	VGLUT1 VGLUT2	Cerebral cortex: 90.2%, Basal forebrain: 4.2%, Amygdala: 3.4%	5.97e-10	4.71529e-10	0.10274	0.759543
Migraine	135	ULIT_135	Upper-layer intratelencephalic	NEUR	VGLUT1 VGLUT2	Cerebral cortex: 95.4%, Basal forebrain: 2.7%, Hippocampus: 1.0%	6.40416e-10	5.07245e-10	0.103378	0.759543
Migraine	181	CA13_181	Hippocampal CA1-3	NEUR	VGLUT1	Hippocampus: 100.0%, Cerebral cortex: 0.0%, Amygdala: 0.0%	6.65395e-10	5.28008e-10	0.103799	0.759543
Migraine	203	DG_203	Hippocampal dentate gyrus	NEUR	VGLUT1	Hippocampus: 98.3%, Midbrain: 1.4%, Cerebral cortex: 0.2%	6.32392e-10	4.9539e-10	0.10088	0.759543
Migraine	406	Amex_406	Amygdala excitatory	NEUR	VGLUT1 VGLUT2	Amygdala: 50.5%, Cerebral cortex: 46.9%, Hypothalamus: 2.4%	5.26857e-10	4.14432e-10	0.101816	0.759543
Neck/Shoulder pain	314	Misc_314	Miscellaneous	NEUR	GABA	Medulla: 35.7%, Pons: 33.3%, Cerebellum: 26.2%	-2.37215e-10	1.4137e-09	0.566629	0.759829
Neck/Shoulder pain	408	Amex_408	Amygdala excitatory	NEUR	VGLUT1 VGLUT2	Cerebral cortex: 82.2%, Amygdala: 13.3%, Hypothalamus: 4.4%	-2.54899e-10	1.51087e-09	0.566987	0.759829
Neck/Shoulder pain	302	CBI_302	Cerebellar inhibitory	NEUR	GLY	Cerebellum: 60.1%, Medulla: 19.0%, Pons: 15.3%	-2.69443e-10	1.53821e-09	0.569526	0.761019
Neck/Shoulder pain	413	Splat_413	Splatter	NEUR	VGLUT2	Hypothalamus: 92.1%, Midbrain: 5.8%, Pons: 1.4%	-2.31029e-10	1.28204e-09	0.571504	0.761454
Migraine	182	CA13_182	Hippocampal CA1-3	NEUR	VGLUT1	Hippocampus: 100.0%, Cerebral cortex: 0.0%, Amygdala: 0.0%	6.31174e-10	5.05396e-10	0.105856	0.762496
Joint pain	68	Epen_68	Ependymal	CHRP EPEN		Medulla: 29.8%, Pons: 23.1%, Thalamus: 13.7%	5.19258e-10	6.63642e-10	0.216979	0.764193
Joint pain	83	DLNP_83	Deep-layer near-projecting	NEUR	VGLUT1	Cerebral cortex: 92.0%, Basal forebrain: 3.2%, Hypothalamus: 1.9%	1.01368e-09	5.31516e-10	0.0282513	0.764193
Joint pain	84	DLCT6b_84	Deep-layer corticothalamic and 6b	NEUR	VGLUT1 VGLUT2 VGLUT3	Hippocampus: 98.5%, Amygdala: 0.8%, Cerebral cortex: 0.7%	7.64287e-10	5.71323e-10	0.090489	0.764193
Joint pain	85	DLNP_85	Deep-layer near-projecting	NEUR	VGLUT1 VGLUT2 VGLUT3	Cerebral cortex: 47.1%, Basal forebrain: 37.0%, Hypothalamus: 10.9%	7.16028e-10	6.0315e-10	0.117585	0.764193
Joint pain	87	DLNP_87	Deep-layer near-projecting	NEUR	VGLUT1 VGLUT2	Cerebral cortex: 83.9%, Basal forebrain: 12.2%, Hypothalamus: 2.8%	3.27832e-10	5.24436e-10	0.265948	0.764193
Joint pain	88	DLNP_88	Deep-layer near-projecting	NEUR	VGLUT1	Cerebral cortex: 92.2%, Basal forebrain: 4.8%, Amygdala: 1.9%	9.26343e-10	5.47009e-10	0.0451832	0.764193
Joint pain	89	DLNP_89	Deep-layer near-projecting	NEUR	VGLUT1 VGLUT2	Cerebral cortex: 98.1%, Basal forebrain: 1.6%, Amygdala: 0.1%	5.40436e-10	5.01516e-10	0.140605	0.764193
Joint pain	90	DLNP_90	Deep-layer near-projecting	NEUR	VGLUT1	Cerebral cortex: 95.7%, Basal forebrain: 3.4%, Hypothalamus: 0.6%	1.03605e-09	5.93579e-10	0.0404552	0.764193
Joint pain	91	DLNP_91	Deep-layer near-projecting	NEUR	VGLUT1	Cerebral cortex: 89.4%, Basal forebrain: 4.7%, Hippocampus: 3.3%	7.7781e-10	5.62474e-10	0.0833576	0.764193
Joint pain	92	DLNP_92	Deep-layer near-projecting	NEUR	VGLUT1	Cerebral cortex: 94.7%, Hippocampus: 2.5%, Basal forebrain: 2.2%	3.47544e-10	4.79704e-10	0.23438	0.764193
Joint pain	93	DLNP_93	Deep-layer near-projecting	NEUR	VGLUT1	Cerebral cortex: 97.2%, Basal forebrain: 1.1%, Hypothalamus: 0.7%	7.79655e-10	5.57249e-10	0.0808893	0.764193
Joint pain	94	DLNP_94	Deep-layer near-projecting	NEUR	VGLUT1	Cerebral cortex: 94.1%, Hippocampus: 2.6%, Amygdala: 2.0%	4.20966e-10	5.2135e-10	0.209703	0.764193
Joint pain	95	DLNP_95	Deep-layer near-projecting	NEUR	VGLUT1	Cerebral cortex: 89.0%, Basal forebrain: 7.0%, Hypothalamus: 3.3%	1.08962e-09	5.19877e-10	0.0180448	0.764193
Joint pain	96	DLNP_96	Deep-layer near-projecting	NEUR	VGLUT1 VGLUT2	Cerebral cortex: 85.1%, Amygdala: 7.0%, Basal forebrain: 5.7%	9.46896e-10	5.21521e-10	0.0347126	0.764193
Joint pain	97	DLCT6b_97	Deep-layer corticothalamic and 6b	NEUR	VGLUT1	Cerebral cortex: 54.4%, Hippocampus: 42.5%, Amygdala: 2.1%	5.30268e-10	5.78309e-10	0.17959	0.764193
Joint pain	99	DLCT6b_99	Deep-layer corticothalamic and 6b	NEUR	VGLUT1	Cerebral cortex: 80.0%, Basal forebrain: 11.2%, Hippocampus: 6.5%	4.99261e-10	5.44853e-10	0.179749	0.764193
Joint pain	105	DLCT6b_105	Deep-layer corticothalamic and 6b	NEUR	VGLUT1	Cerebral cortex: 80.5%, Basal forebrain: 8.4%, Hippocampus: 7.2%	5.43671e-10	5.52749e-10	0.162662	0.764193
Joint pain	106	DLCT6b_106	Deep-layer corticothalamic and 6b	NEUR	VGLUT1	Cerebral cortex: 99.0%, Hippocampus: 0.6%, Basal forebrain: 0.4%	5.04736e-10	5.57492e-10	0.182635	0.764193
Joint pain	108	DLCT6b_108	Deep-layer corticothalamic and 6b	NEUR	VGLUT1	Cerebral cortex: 89.4%, Hippocampus: 6.0%, Basal forebrain: 2.1%	4.58777e-10	5.64316e-10	0.208115	0.764193
Joint pain	109	DLCT6b_109	Deep-layer corticothalamic and 6b	NEUR	VGLUT1	Cerebral cortex: 94.0%, Hippocampus: 3.3%, Basal forebrain: 1.8%	4.84641e-10	5.48752e-10	0.188572	0.764193
Joint pain	110	DLCT6b_110	Deep-layer corticothalamic and 6b	NEUR	VGLUT1	Cerebral cortex: 84.7%, Basal forebrain: 6.3%, Amygdala: 5.0%	3.08705e-10	5.28636e-10	0.279622	0.764193
Joint pain	118	L5ET_118	Miscellaneous	NEUR	VGLUT1	Hippocampus: 60.6%, Cerebral cortex: 26.6%, Midbrain: 11.9%	4.61369e-10	5.48311e-10	0.200052	0.764193
Joint pain	119	CA13_119	Hippocampal CA1-3	NEUR	VGLUT1	Hippocampus: 97.3%, Amygdala: 1.5%, Cerebral cortex: 1.3%	6.17126e-10	5.03542e-10	0.11018	0.764193
Joint pain	128	ULIT_128	Upper-layer intratelencephalic	NEUR	VGLUT1 VGLUT2	Cerebral cortex: 99.9%, Hypothalamus: 0.0%, Basal forebrain: 0.0%	2.96823e-10	4.83379e-10	0.269588	0.764193
Joint pain	135	ULIT_135	Upper-layer intratelencephalic	NEUR	VGLUT1 VGLUT2	Cerebral cortex: 95.4%, Basal forebrain: 2.7%, Hippocampus: 1.0%	9.39517e-10	5.64181e-10	0.0479289	0.764193
Joint pain	136	DLIT_136	Deep-layer intratelencephalic	NEUR	VGLUT1 VGLUT2	Amygdala: 54.6%, Cerebral cortex: 36.2%, Hypothalamus: 8.6%	6.32685e-10	5.09874e-10	0.107328	0.764193
Joint pain	137	DLIT_137	Deep-layer intratelencephalic	NEUR	VGLUT1 VGLUT2	Cerebral cortex: 94.4%, Basal forebrain: 2.1%, Hippocampus: 1.9%	1.14492e-09	5.73854e-10	0.0230136	0.764193
Joint pain	139	DLIT_139	Deep-layer intratelencephalic	NEUR	VGLUT1 VGLUT2	Cerebral cortex: 95.2%, Basal forebrain: 1.9%, Hippocampus: 1.5%	4.46112e-10	6.06659e-10	0.231061	0.764193
Joint pain	140	DLIT_140	Deep-layer intratelencephalic	NEUR	VGLUT1 VGLUT2	Cerebral cortex: 99.2%, Hippocampus: 0.5%, Basal forebrain: 0.2%	3.41694e-10	5.84158e-10	0.279296	0.764193
Joint pain	143	DLIT_143	Deep-layer intratelencephalic	NEUR	VGLUT1	Cerebral cortex: 89.0%, Basal forebrain: 4.2%, Amygdala: 4.2%	4.69163e-10	4.90305e-10	0.169314	0.764193
Joint pain	144	DLIT_144	Deep-layer intratelencephalic	NEUR	VGLUT1	Cerebral cortex: 96.2%, Basal forebrain: 1.4%, Amygdala: 1.2%	3.39863e-10	5.62443e-10	0.272835	0.764193
Joint pain	146	DLIT_146	Deep-layer intratelencephalic	NEUR	VGLUT1 VGLUT2	Amygdala: 65.4%, Cerebral cortex: 33.1%, Hypothalamus: 0.8%	7.47244e-10	4.95495e-10	0.0657675	0.764193
Joint pain	147	DLIT_147	Deep-layer intratelencephalic	NEUR	VGLUT1	Cerebral cortex: 65.1%, Amygdala: 19.4%, Basal forebrain: 11.8%	9.15482e-10	5.36687e-10	0.0440225	0.764193
Joint pain	148	DLIT_148	Deep-layer intratelencephalic	NEUR	VGLUT1	Cerebral cortex: 85.2%, Basal forebrain: 6.0%, Amygdala: 5.0%	3.09741e-10	5.27734e-10	0.278627	0.764193
Joint pain	149	DLIT_149	Deep-layer intratelencephalic	NEUR	VGLUT1	Cerebral cortex: 98.6%, Basal forebrain: 0.6%, Hippocampus: 0.5%	4.73743e-10	5.40056e-10	0.190186	0.764193
Joint pain	159	Amex_159	Amygdala excitatory	NEUR	VGLUT1 VGLUT2	Amygdala: 80.8%, Cerebral cortex: 17.6%, Hippocampus: 1.3%	6.52482e-10	4.95852e-10	0.0941071	0.764193
Joint pain	161	Amex_161	Amygdala excitatory	NEUR	VGLUT1 VGLUT2	Amygdala: 66.2%, Cerebral cortex: 31.6%, Hippocampus: 1.3%	3.16894e-10	5.39816e-10	0.278588	0.764193
Joint pain	165	Misc_165	Miscellaneous	NEUR	VGLUT1 VGLUT2	Cerebral cortex: 92.1%, Hippocampus: 5.0%, Amygdala: 2.8%	3.80772e-10	4.79426e-10	0.213532	0.764193
Joint pain	166	Misc_166	Miscellaneous	NEUR	VGLUT1 VGLUT2	Cerebral cortex: 79.4%, Hippocampus: 16.1%, Amygdala: 3.1%	3.71763e-10	4.43339e-10	0.20086	0.764193
Joint pain	171	Amex_171	Amygdala excitatory	NEUR	VGLUT1 VGLUT2	Hippocampus: 93.7%, Amygdala: 5.7%, Cerebral cortex: 0.3%	4.42607e-10	4.97657e-10	0.186899	0.764193
Joint pain	172	Amex_172	Amygdala excitatory	NEUR	VGLUT1 VGLUT2	Cerebral cortex: 90.6%, Hippocampus: 8.8%, Amygdala: 0.6%	4.50051e-10	4.65642e-10	0.166893	0.764193
Joint pain	173	Amex_173	Amygdala excitatory	NEUR	VGLUT1 VGLUT2	Hippocampus: 55.8%, Amygdala: 36.5%, Cerebral cortex: 7.7%	3.97958e-10	4.60085e-10	0.193529	0.764193
Joint pain	176	Misc_176	Miscellaneous	NEUR	VGLUT1 VGLUT2	Hippocampus: 98.8%, Cerebral cortex: 1.0%, Thalamus: 0.2%	3.77854e-10	6.01218e-10	0.264844	0.764193
Joint pain	177	Misc_177	Miscellaneous	NEUR	VGLUT1 VGLUT2	Hippocampus: 68.2%, Midbrain: 20.5%, Cerebral cortex: 10.8%	6.2536e-10	5.53325e-10	0.129199	0.764193
Joint pain	178	Misc_178	Miscellaneous	NEUR	VGLUT1 VGLUT2	Hippocampus: 43.8%, Midbrain: 29.4%, Cerebral cortex: 26.8%	5.5602e-10	5.12217e-10	0.138847	0.764193
Joint pain	179	CA13_179	Hippocampal CA1-3	NEUR	VGLUT1	Hippocampus: 97.2%, Cerebral cortex: 2.8%, Amygdala: 0.0%	9.64447e-10	6.69159e-10	0.0747524	0.764193
Joint pain	180	CA13_180	Hippocampal CA1-3	NEUR	VGLUT1	Hippocampus: 99.6%, Cerebral cortex: 0.4%, Amygdala: 0.0%	4.19722e-10	6.05274e-10	0.244017	0.764193
Joint pain	181	CA13_181	Hippocampal CA1-3	NEUR	VGLUT1	Hippocampus: 100.0%, Cerebral cortex: 0.0%, Amygdala: 0.0%	4.57916e-10	5.23923e-10	0.191055	0.764193
Joint pain	182	CA13_182	Hippocampal CA1-3	NEUR	VGLUT1	Hippocampus: 100.0%, Cerebral cortex: 0.0%, Amygdala: 0.0%	8.89376e-10	5.8622e-10	0.0646162	0.764193
Joint pain	183	CA13_183	Hippocampal CA1-3	NEUR	VGLUT1	Hippocampus: 99.9%, Amygdala: 0.0%, Cerebral cortex: 0.0%	3.80929e-10	5.35322e-10	0.23836	0.764193
Joint pain	184	CA13_184	Hippocampal CA1-3	NEUR	VGLUT1	Hippocampus: 100.0%, Amygdala: 0.0%, Cerebral cortex: 0.0%	4.15739e-10	5.68768e-10	0.232406	0.764193
Joint pain	185	CA13_185	Hippocampal CA1-3	NEUR	VGLUT1	Hippocampus: 100.0%, Cerebral cortex: 0.0%, Amygdala: 0.0%	1.24908e-09	5.77518e-10	0.015277	0.764193
Joint pain	192	CA4_192	Hippocampal CA4	NEUR	VGLUT1	Hippocampus: 99.6%, Cerebral cortex: 0.4%, Amygdala: 0.0%	7.14901e-10	6.63635e-10	0.140684	0.764193
Joint pain	193	CA4_193	Hippocampal CA4	NEUR	VGLUT1	Hippocampus: 98.3%, Amygdala: 0.9%, Cerebral cortex: 0.5%	8.85634e-10	6.4872e-10	0.0860948	0.764193
Joint pain	194	CA4_194	Hippocampal CA4	NEUR	VGLUT1	Hippocampus: 99.8%, Cerebral cortex: 0.2%, Amygdala: 0.0%	9.59813e-10	7.63101e-10	0.104236	0.764193
Joint pain	195	CA4_195	Hippocampal CA4	NEUR	VGLUT1	Hippocampus: 99.4%, Thalamus: 0.5%, Cerebral cortex: 0.1%	6.0745e-10	6.58947e-10	0.178304	0.764193
Joint pain	197	CA4_197	Hippocampal CA4	NEUR	VGLUT1	Hippocampus: 99.7%, Midbrain: 0.3%, Cerebral cortex: 0.0%	4.95096e-10	6.06814e-10	0.20728	0.764193
Joint pain	200	DG_200	Hippocampal dentate gyrus	NEUR	VGLUT1	Hippocampus: 99.4%, Thalamus: 0.5%, Midbrain: 0.1%	3.37478e-10	5.24316e-10	0.2599	0.764193
Joint pain	201	DG_201	Hippocampal dentate gyrus	NEUR	VGLUT1	Hippocampus: 99.9%, Midbrain: 0.1%, Thalamus: 0.0%	4.46655e-10	5.26036e-10	0.197914	0.764193
Joint pain	202	DG_202	Hippocampal dentate gyrus	NEUR	VGLUT1	Hippocampus: 100.0%, Cerebral cortex: 0.0%, Amygdala: 0.0%	6.87842e-10	5.75936e-10	0.11618	0.764193
Joint pain	206	MSN_206	Medium spiny neuron	NEUR		Hippocampus: 97.1%, Thalamus: 2.3%, Cerebral cortex: 0.6%	7.03666e-10	5.83807e-10	0.114043	0.764193
Joint pain	207	MSN_207	Medium spiny neuron	NEUR	GABA	Basal forebrain: 92.9%, Thalamus: 4.1%, Amygdala: 1.9%	3.34867e-10	5.45718e-10	0.269731	0.764193
Joint pain	208	MSN_208	Medium spiny neuron	NEUR	GABA	Basal forebrain: 89.6%, Amygdala: 5.6%, Cerebral cortex: 3.5%	4.33249e-10	5.22861e-10	0.203662	0.764193
Joint pain	209	MSN_209	Medium spiny neuron	NEUR	GABA	Basal forebrain: 96.3%, Thalamus: 2.9%, Amygdala: 0.6%	3.91863e-10	5.7109e-10	0.246304	0.764193
Joint pain	212	MSN_212	Medium spiny neuron	NEUR	GABA	Basal forebrain: 90.4%, Cerebral cortex: 3.6%, Amygdala: 3.6%	4.01081e-10	5.25861e-10	0.222817	0.764193
Joint pain	215	MSN_215	Medium spiny neuron	NEUR	GABA	Basal forebrain: 85.0%, Amygdala: 9.2%, Cerebral cortex: 3.6%	6.67831e-10	5.74674e-10	0.122596	0.764193
Joint pain	216	MSN_216	Medium spiny neuron	NEUR	GABA	Basal forebrain: 40.9%, Amygdala: 26.3%, Hypothalamus: 18.3%	4.40637e-10	5.49008e-10	0.211101	0.764193
Joint pain	217	MSN_217	Medium spiny neuron	NEUR	GABA	Amygdala: 69.5%, Basal forebrain: 15.7%, Hypothalamus: 7.4%	4.07054e-10	5.60907e-10	0.234009	0.764193
Joint pain	221	MSN_221	Medium spiny neuron	NEUR	GABA	Basal forebrain: 78.8%, Amygdala: 9.0%, Cerebral cortex: 6.5%	5.35648e-10	5.4071e-10	0.160931	0.764193
Joint pain	222	EMSN_222	Eccentric medium spiny neuron	NEUR	GABA	Basal forebrain: 93.9%, Thalamus: 1.9%, Cerebral cortex: 1.8%	4.99981e-10	5.03899e-10	0.160544	0.764193
Joint pain	223	EMSN_223	Eccentric medium spiny neuron	NEUR	GABA	Basal forebrain: 74.1%, Amygdala: 12.2%, Thalamus: 9.6%	7.09897e-10	5.05013e-10	0.0799069	0.764193
Joint pain	224	EMSN_224	Eccentric medium spiny neuron	NEUR	GABA	Basal forebrain: 70.9%, Amygdala: 13.6%, Cerebral cortex: 8.2%	6.10741e-10	4.70394e-10	0.0970819	0.764193
Joint pain	225	EMSN_225	Eccentric medium spiny neuron	NEUR	GABA	Amygdala: 47.2%, Basal forebrain: 33.3%, Cerebral cortex: 10.2%	1.05225e-09	5.18066e-10	0.0211218	0.764193
Joint pain	226	EMSN_226	Eccentric medium spiny neuron	NEUR	GABA	Basal forebrain: 33.6%, Amygdala: 33.3%, Hypothalamus: 19.3%	3.41343e-10	5.15795e-10	0.254056	0.764193
Joint pain	236	MGE_236	MGE interneuron	NEUR	GABA	Hippocampus: 61.2%, Cerebral cortex: 21.0%, Amygdala: 16.5%	9.05697e-10	5.73011e-10	0.0569856	0.764193
Joint pain	237	Splat_237	Splatter	NEUR	GABA	Amygdala: 57.4%, Cerebral cortex: 20.2%, Basal forebrain: 8.4%	3.83134e-10	5.27618e-10	0.233871	0.764193
Joint pain	238	Splat_238	Splatter	NEUR	GABA	Basal forebrain: 57.1%, Amygdala: 27.7%, Cerebral cortex: 6.8%	3.716e-10	5.75491e-10	0.259234	0.764193
Joint pain	239	MGE_239	MGE interneuron	NEUR	GABA	Cerebral cortex: 95.4%, Hippocampus: 1.5%, Basal forebrain: 1.2%	4.78524e-10	5.57712e-10	0.195443	0.764193
Joint pain	240	MGE_240	MGE interneuron	NEUR	GABA	Cerebral cortex: 92.3%, Amygdala: 3.0%, Hippocampus: 2.3%	3.73069e-10	5.59838e-10	0.252582	0.764193
Joint pain	242	MGE_242	MGE interneuron	NEUR		Cerebral cortex: 90.8%, Hippocampus: 4.6%, Basal forebrain: 1.8%	4.32785e-10	5.84936e-10	0.229685	0.764193
Joint pain	243	MGE_243	MGE interneuron	NEUR	GABA	Cerebral cortex: 96.3%, Hippocampus: 1.4%, Basal forebrain: 1.1%	5.48742e-10	5.56607e-10	0.162098	0.764193
Joint pain	244	MGE_244	MGE interneuron	NEUR	GABA	Cerebral cortex: 77.4%, Amygdala: 13.7%, Hippocampus: 6.5%	5.52656e-10	5.81234e-10	0.170845	0.764193
Joint pain	245	MGE_245	MGE interneuron	NEUR	GABA	Amygdala: 50.6%, Cerebral cortex: 31.0%, Hippocampus: 15.3%	5.19726e-10	5.4384e-10	0.169622	0.764193
Joint pain	246	MGE_246	MGE interneuron	NEUR	GABA	Hippocampus: 72.3%, Cerebral cortex: 16.5%, Amygdala: 8.9%	1.11902e-09	6.13474e-10	0.0340704	0.764193
Joint pain	247	MGE_247	MGE interneuron	NEUR	GABA	Hippocampus: 91.0%, Amygdala: 4.8%, Cerebral cortex: 3.4%	3.67909e-10	5.50062e-10	0.251796	0.764193
Joint pain	248	MGE_248	MGE interneuron	NEUR	GABA	Cerebral cortex: 78.8%, Hippocampus: 12.5%, Amygdala: 5.0%	5.02416e-10	5.85781e-10	0.195533	0.764193
Joint pain	250	MGE_250	MGE interneuron	NEUR	GABA	Cerebral cortex: 92.5%, Hippocampus: 2.4%, Basal forebrain: 2.2%	9.12287e-10	5.75959e-10	0.0566031	0.764193
Joint pain	251	MGE_251	MGE interneuron	NEUR	GABA	Cerebral cortex: 94.0%, Hippocampus: 2.5%, Basal forebrain: 2.4%	8.31742e-10	5.86827e-10	0.0781898	0.764193
Joint pain	253	MGE_253	MGE interneuron	NEUR	GABA	Cerebral cortex: 81.1%, Amygdala: 8.4%, Basal forebrain: 6.1%	3.45408e-10	5.74068e-10	0.273692	0.764193
Joint pain	256	MGE_256	MGE interneuron	NEUR	GABA VGLUT3	Cerebral cortex: 68.6%, Hippocampus: 21.8%, Basal forebrain: 5.0%	5.71325e-10	5.47312e-10	0.148271	0.764193
Joint pain	257	MGE_257	MGE interneuron	NEUR	GABA	Cerebral cortex: 73.5%, Hippocampus: 19.7%, Amygdala: 3.5%	7.49599e-10	5.18552e-10	0.0741501	0.764193
Joint pain	258	MGE_258	MGE interneuron	NEUR	GABA VGLUT3	Cerebral cortex: 80.1%, Hippocampus: 6.7%, Amygdala: 6.3%	3.26969e-10	4.85972e-10	0.250533	0.764193
Joint pain	259	MGE_259	MGE interneuron	NEUR	GABA	Cerebral cortex: 89.3%, Amygdala: 3.4%, Hippocampus: 3.3%	7.16672e-10	5.06911e-10	0.0787102	0.764193
Joint pain	261	MGE_261	MGE interneuron	NEUR	GABA	Cerebral cortex: 95.5%, Hippocampus: 1.4%, Basal forebrain: 1.4%	6.10228e-10	5.13272e-10	0.11724	0.764193
Joint pain	262	MGE_262	MGE interneuron	NEUR	GABA	Cerebral cortex: 94.5%, Basal forebrain: 2.1%, Hippocampus: 1.8%	4.90794e-10	4.89215e-10	0.157875	0.764193
Joint pain	263	MGE_263	MGE interneuron	NEUR	GABA	Cerebral cortex: 98.5%, Basal forebrain: 0.6%, Hippocampus: 0.4%	3.73519e-10	5.20697e-10	0.236581	0.764193
Joint pain	264	LLC_264	LAMP5-LHX6 and Chandelier		GABA	Cerebral cortex: 84.5%, Amygdala: 5.7%, Basal forebrain: 4.7%	3.45558e-10	5.4143e-10	0.261661	0.764193
Joint pain	267	LLC_267	LAMP5-LHX6 and Chandelier	NEUR	GABA VGLUT3	Hippocampus: 80.6%, Cerebral cortex: 13.8%, Amygdala: 1.9%	6.53803e-10	5.49977e-10	0.117263	0.764193
Joint pain	268	LLC_268	LAMP5-LHX6 and Chandelier	NEUR	GABA	Hippocampus: 95.5%, Cerebral cortex: 2.4%, Amygdala: 1.1%	5.71666e-10	5.52522e-10	0.150417	0.764193
Joint pain	276	CGE_276	CGE interneuron	NEUR	GABA VGLUT3	Hippocampus: 73.7%, Amygdala: 13.0%, Cerebral cortex: 10.8%	5.75076e-10	5.48677e-10	0.147293	0.764193
Joint pain	277	CGE_277	CGE interneuron	NEUR	GABA VGLUT3	Cerebral cortex: 77.4%, Amygdala: 13.3%, Hippocampus: 6.1%	1.06413e-09	5.76523e-10	0.0324625	0.764193
Joint pain	278	CGE_278	CGE interneuron	NEUR	GABA VGLUT3	Cerebral cortex: 78.0%, Amygdala: 10.4%, Hippocampus: 8.1%	7.16601e-10	6.10231e-10	0.120135	0.764193
Joint pain	280	CGE_280	CGE interneuron	NEUR	GABA	Cerebral cortex: 73.7%, Amygdala: 13.3%, Hippocampus: 7.8%	6.45686e-10	5.79369e-10	0.13254	0.764193
Joint pain	282	CGE_282	CGE interneuron	NEUR	GABA	Cerebral cortex: 82.6%, Hippocampus: 11.9%, Amygdala: 2.2%	8.32823e-10	6.84181e-10	0.111754	0.764193
Joint pain	283	CGE_283	CGE interneuron	NEUR	GABA	Cerebral cortex: 81.0%, Hippocampus: 9.3%, Amygdala: 5.0%	7.92166e-10	5.82478e-10	0.0869163	0.764193
Joint pain	285	CGE_285	CGE interneuron	NEUR	GABA	Cerebral cortex: 62.9%, Hippocampus: 22.3%, Amygdala: 9.5%	3.44464e-10	5.61204e-10	0.269675	0.764193
Joint pain	286	CGE_286	CGE interneuron	NEUR	GABA	Cerebral cortex: 70.6%, Hippocampus: 13.8%, Amygdala: 10.2%	1.18171e-09	6.13885e-10	0.0271171	0.764193
Joint pain	287	CGE_287	CGE interneuron	NEUR	GABA	Cerebral cortex: 53.6%, Amygdala: 17.5%, Hippocampus: 15.0%	3.74292e-10	5.71838e-10	0.256382	0.764193
Joint pain	288	CGE_288	CGE interneuron	NEUR	GABA	Cerebral cortex: 70.6%, Amygdala: 13.7%, Hippocampus: 6.3%	1.05068e-09	6.66204e-10	0.0573853	0.764193
Joint pain	289	CGE_289	CGE interneuron	NEUR	GABA	Cerebral cortex: 82.1%, Hippocampus: 7.9%, Amygdala: 5.8%	1.00593e-09	6.36708e-10	0.057066	0.764193
Joint pain	291	CGE_291	CGE interneuron	NEUR	GABA	Cerebral cortex: 75.1%, Hippocampus: 14.3%, Amygdala: 7.1%	6.08513e-10	6.33529e-10	0.168398	0.764193
Joint pain	293	CGE_293	CGE interneuron	NEUR	GABA	Cerebral cortex: 70.3%, Hippocampus: 15.1%, Amygdala: 8.5%	5.87265e-10	6.13136e-10	0.16908	0.764193
Joint pain	295	CGE_295	CGE interneuron	NEUR	GABA	Cerebral cortex: 67.0%, Amygdala: 17.8%, Hippocampus: 8.6%	6.15004e-10	5.2248e-10	0.119581	0.764193
Joint pain	303	CBI_303	Cerebellar inhibitory		GABA	Cerebellum: 96.8%, Pons: 1.5%, Medulla: 1.0%	3.3408e-10	5.46315e-10	0.270429	0.764193
Joint pain	306	CBI_306	Cerebellar inhibitory		GABA	Cerebellum: 91.6%, Pons: 3.4%, Medulla: 3.3%	3.7586e-10	5.87822e-10	0.261278	0.764193
Joint pain	311	URL_311	Upper rhombic lip	NEUR	VGLUT1	Cerebellum: 72.7%, Medulla: 10.3%, Pons: 8.2%	3.91559e-10	5.92434e-10	0.254328	0.764193
Joint pain	312	URL_312	Upper rhombic lip	NEUR	VGLUT1	Medulla: 61.0%, Pons: 34.8%, Cerebellum: 3.6%	7.52509e-10	6.43835e-10	0.121244	0.764193
Joint pain	323	Mmb_323	Mammillary body	NEUR	VGLUT2	Hypothalamus: 99.7%, Thalamus: 0.2%, Midbrain: 0.2%	3.81824e-10	5.009e-10	0.222948	0.764193
Joint pain	327	Mmb_327	Mammillary body	NEUR	VGLUT2	Hypothalamus: 99.9%, Midbrain: 0.1%, Cerebral cortex: 0.0%	4.71777e-10	4.89503e-10	0.167576	0.764193
Joint pain	330	Mmb_330	Mammillary body	NEUR	VGLUT2	Hypothalamus: 100.0%, Cerebral cortex: 0.0%, Amygdala: 0.0%	3.49178e-10	5.51993e-10	0.263505	0.764193
Joint pain	334	Splat_334	Splatter	NEUR	CHOL VGLUT1 VGLUT2	Thalamus: 91.7%, Midbrain: 8.2%, Pons: 0.1%	3.15844e-10	5.42314e-10	0.280149	0.764193
Joint pain	336	Splat_336	Splatter	NEUR	VGLUT2 VGLUT3	Midbrain: 91.5%, Thalamus: 8.1%, Medulla: 0.3%	3.42043e-10	5.69059e-10	0.273897	0.764193
Joint pain	353	Splat_353	Splatter	NEUR	GABA	Thalamus: 97.2%, Midbrain: 2.2%, Hypothalamus: 0.5%	9.7382e-10	6.96455e-10	0.0810186	0.764193
Joint pain	354	Splat_354	Splatter	NEUR	GABA	Midbrain: 86.4%, Thalamus: 9.6%, Pons: 2.2%	6.68231e-10	5.98087e-10	0.131937	0.764193
Joint pain	357	Splat_357	Splatter	NEUR	GABA	Midbrain: 97.4%, Pons: 1.6%, Thalamus: 0.9%	7.22985e-10	6.12076e-10	0.118761	0.764193
Joint pain	360	Splat_360	Splatter	NEUR	GABA	Midbrain: 99.1%, Pons: 0.8%, Thalamus: 0.1%	1.14861e-09	6.80571e-10	0.045733	0.764193
Joint pain	362	Splat_362	Splatter	NEUR	GABA	Pons: 39.4%, Cerebellum: 34.7%, Midbrain: 21.7%	6.92676e-10	6.14257e-10	0.129731	0.764193
Joint pain	364	Splat_364	Splatter	NEUR	VGLUT2	Midbrain: 99.6%, Thalamus: 0.2%, Medulla: 0.1%	8.74567e-10	6.15232e-10	0.0775822	0.764193
Joint pain	371	Splat_371	Splatter	NEUR	VGLUT2	Midbrain: 99.7%, Cerebellum: 0.3%, Cerebral cortex: 0.0%	5.52361e-10	6.00137e-10	0.178684	0.764193
Joint pain	372	Thex_372	Thalamic excitatory	NEUR	VGLUT2	Midbrain: 53.2%, Thalamus: 44.2%, Cerebral cortex: 2.5%	9.74075e-10	6.11804e-10	0.0556772	0.764193
Joint pain	375	Splat_375	Splatter	NEUR	VGLUT2 VGLUT3	Thalamus: 94.3%, Midbrain: 5.4%, Pons: 0.1%	7.87288e-10	5.87044e-10	0.0899428	0.764193
Joint pain	378	Splat_378	Splatter	NEUR	HDC VGLUT2	Amygdala: 29.4%, Basal forebrain: 25.2%, Hypothalamus: 22.3%	5.74179e-10	5.32794e-10	0.140589	0.764193
Joint pain	383	Splat_383	Splatter	NEUR	VGLUT2 VGLUT3	Hypothalamus: 68.0%, Midbrain: 24.6%, Thalamus: 6.6%	5.93146e-10	5.41814e-10	0.136815	0.764193
Joint pain	384	Splat_384	Splatter	NEUR	VGLUT2	Hypothalamus: 43.2%, Midbrain: 39.3%, Pons: 9.4%	6.54941e-10	5.95239e-10	0.135601	0.764193
Joint pain	385	Splat_385	Splatter	NEUR	VGLUT2	Hypothalamus: 93.4%, Midbrain: 4.5%, Amygdala: 0.8%	7.68406e-10	5.56192e-10	0.0835552	0.764193
Joint pain	388	Splat_388	Splatter	NEUR	VGLUT2	Pons: 90.9%, Hypothalamus: 4.1%, Amygdala: 3.6%	7.03826e-10	6.45818e-10	0.137896	0.764193
Joint pain	394	Splat_394	Splatter	NEUR	VGLUT2	Pons: 92.2%, Midbrain: 6.7%, Medulla: 0.5%	1.02622e-09	7.00252e-10	0.0713918	0.764193
Joint pain	395	Splat_395	Splatter	NEUR	DA VGLUT2	Midbrain: 92.6%, Hypothalamus: 6.5%, Thalamus: 0.7%	1.17281e-09	5.92033e-10	0.0237965	0.764193
Joint pain	396	Splat_396	Splatter	NEUR	VGLUT3	Pons: 66.2%, Midbrain: 31.2%, Hypothalamus: 1.2%	1.07411e-09	5.56832e-10	0.0268673	0.764193
Joint pain	398	Splat_398	Splatter	NEUR	VGLUT2	Medulla: 86.6%, Pons: 12.8%, Midbrain: 0.2%	4.57481e-10	5.64795e-10	0.208972	0.764193
Joint pain	400	Splat_400	Splatter	NEUR	CHOL VGLUT3	Basal forebrain: 54.0%, Amygdala: 22.9%, Hypothalamus: 14.7%	6.21833e-10	5.47548e-10	0.128048	0.764193
Joint pain	401	Misc_401	Miscellaneous	NEUR	VGLUT2	Hippocampus: 76.2%, Amygdala: 19.4%, Cerebral cortex: 4.4%	7.98279e-10	6.05162e-10	0.0935653	0.764193
Joint pain	402	Splat_402	Splatter	NEUR	GABA	Midbrain: 58.2%, Hypothalamus: 41.6%, Amygdala: 0.1%	8.22113e-10	5.94462e-10	0.0833395	0.764193
Joint pain	408	Amex_408	Amygdala excitatory	NEUR	VGLUT1 VGLUT2	Cerebral cortex: 82.2%, Amygdala: 13.3%, Hypothalamus: 4.4%	4.35315e-10	5.40437e-10	0.210269	0.764193
Joint pain	410	Splat_410	Splatter	NEUR	VGLUT2	Hypothalamus: 82.0%, Thalamus: 11.6%, Amygdala: 5.2%	8.31976e-10	5.88978e-10	0.0788905	0.764193
Joint pain	411	Splat_411	Splatter	NEUR	VGLUT2	Hypothalamus: 99.2%, Amygdala: 0.2%, Midbrain: 0.2%	3.82384e-10	6.30469e-10	0.272089	0.764193
Joint pain	412	Splat_412	Splatter	NEUR	GABA HDC VGLUT2	Hypothalamus: 97.4%, Midbrain: 2.2%, Thalamus: 0.3%	4.38375e-10	5.28967e-10	0.203627	0.764193
Joint pain	414	Splat_414	Splatter	NEUR	VGLUT2	Hypothalamus: 90.6%, Midbrain: 8.5%, Thalamus: 0.8%	5.74909e-10	4.77254e-10	0.114175	0.764193
Joint pain	415	Splat_415	Splatter	NEUR	GABA VGLUT2	Hypothalamus: 78.7%, Midbrain: 7.6%, Thalamus: 3.7%	1.09274e-09	7.05567e-10	0.0607224	0.764193
Joint pain	416	Splat_416	Splatter	NEUR	GABA	Hypothalamus: 65.4%, Thalamus: 17.9%, Amygdala: 8.1%	1.54334e-09	6.59606e-10	0.00964747	0.764193
Joint pain	417	Splat_417	Splatter	NEUR	GABA HDC	Hypothalamus: 95.8%, Midbrain: 4.0%, Amygdala: 0.1%	8.63871e-10	5.44926e-10	0.056449	0.764193
Joint pain	418	Splat_418	Splatter	NEUR	HDC VGLUT2	Hypothalamus: 99.3%, Midbrain: 0.5%, Thalamus: 0.1%	8.46649e-10	5.67913e-10	0.068006	0.764193
Joint pain	419	Amex_419	Amygdala excitatory	NEUR	VGLUT1 VGLUT2	Amygdala: 78.9%, Cerebral cortex: 14.0%, Thalamus: 5.1%	8.03916e-10	5.247e-10	0.0627434	0.764193
Joint pain	420	Splat_420	Splatter	NEUR	VGLUT2	Thalamus: 46.3%, Hypothalamus: 26.8%, Amygdala: 24.7%	8.91244e-10	6.06942e-10	0.0709956	0.764193
Joint pain	421	Splat_421	Splatter	NEUR	GABA	Hypothalamus: 64.1%, Amygdala: 19.7%, Thalamus: 14.8%	7.15077e-10	5.94732e-10	0.114614	0.764193
Joint pain	430	MSN_430	Medium spiny neuron	NEUR	GABA	Amygdala: 87.9%, Hypothalamus: 6.5%, Thalamus: 3.4%	4.43886e-10	6.23159e-10	0.238134	0.764193
Joint pain	431	Splat_431	Splatter	NEUR	HDC VGLUT2	Hypothalamus: 99.7%, Midbrain: 0.2%, Cerebral cortex: 0.0%	4.07124e-10	5.37104e-10	0.224226	0.764193
Joint pain	432	Splat_432	Splatter	NEUR	HDC	Hypothalamus: 79.8%, Midbrain: 19.6%, Thalamus: 0.6%	3.62452e-10	5.38238e-10	0.250345	0.764193
Joint pain	434	Midi_434	Midbrain-derived inhibitory	NEUR	GABA	Thalamus: 89.3%, Midbrain: 8.9%, Pons: 1.3%	1.13357e-09	5.72574e-10	0.0238646	0.764193
Joint pain	435	Midi_435	Midbrain-derived inhibitory	NEUR	GABA	Midbrain: 54.9%, Thalamus: 43.2%, Pons: 0.8%	8.5378e-10	6.14096e-10	0.0822183	0.764193
Joint pain	436	Midi_436	Midbrain-derived inhibitory	NEUR	GABA	Thalamus: 82.2%, Midbrain: 17.5%, Hypothalamus: 0.1%	5.46889e-10	5.89845e-10	0.176918	0.764193
Joint pain	437	Midi_437	Midbrain-derived inhibitory	NEUR	GABA	Thalamus: 85.5%, Midbrain: 13.8%, Pons: 0.5%	7.49498e-10	5.65765e-10	0.0926268	0.764193
Joint pain	438	Midi_438	Midbrain-derived inhibitory	NEUR	GABA	Midbrain: 44.9%, Thalamus: 38.0%, Hypothalamus: 8.8%	6.2745e-10	5.79366e-10	0.139406	0.764193
Joint pain	440	Midi_440	Midbrain-derived inhibitory	NEUR	GABA	Thalamus: 87.1%, Midbrain: 10.2%, Pons: 1.9%	7.98393e-10	5.6469e-10	0.0787013	0.764193
Joint pain	441	Midi_441	Midbrain-derived inhibitory	NEUR	GABA	Thalamus: 89.9%, Midbrain: 8.8%, Pons: 0.7%	6.39804e-10	5.84139e-10	0.136694	0.764193
Joint pain	442	Midi_442	Midbrain-derived inhibitory	NEUR	GABA	Thalamus: 99.1%, Midbrain: 0.8%, Pons: 0.1%	5.66739e-10	5.60267e-10	0.155876	0.764193
Joint pain	443	Midi_443	Midbrain-derived inhibitory	NEUR	GABA	Thalamus: 98.3%, Midbrain: 1.6%, Pons: 0.1%	5.85252e-10	5.528e-10	0.144867	0.764193
Joint pain	444	Midi_444	Midbrain-derived inhibitory	NEUR	GABA	Thalamus: 83.2%, Midbrain: 14.0%, Pons: 1.9%	6.38233e-10	5.43354e-10	0.120074	0.764193
Joint pain	457	Thex_457	Thalamic excitatory	NEUR	VGLUT2	Thalamus: 98.3%, Amygdala: 1.4%, Cerebral cortex: 0.3%	5.07352e-10	5.19807e-10	0.164523	0.764193
BMI	159	Amex_159	Amygdala excitatory	NEUR	VGLUT1 VGLUT2	Amygdala: 80.8%, Cerebral cortex: 17.6%, Hippocampus: 1.3%	2.03044e-09	2.50702e-09	0.208999	0.764672
BMI	415	Splat_415	Splatter	NEUR	GABA VGLUT2	Hypothalamus: 78.7%, Midbrain: 7.6%, Thalamus: 3.7%	2.17275e-09	2.67339e-09	0.208187	0.764672
Neck/Shoulder pain	444	Midi_444	Midbrain-derived inhibitory	NEUR	GABA	Thalamus: 83.2%, Midbrain: 14.0%, Pons: 1.9%	-3.01746e-10	1.56791e-09	0.576306	0.765639
Neck/Shoulder pain	67	Epen_67	Ependymal	CHRP EPEN		Medulla: 52.7%, Spinal cord: 22.3%, Pons: 17.8%	-2.78489e-10	1.373e-09	0.580367	0.766617
Neck/Shoulder pain	272	LLC_272	LAMP5-LHX6 and Chandelier	NEUR	GABA	Cerebral cortex: 67.5%, Amygdala: 16.1%, Basal forebrain: 7.8%	-3.13086e-10	1.56116e-09	0.579474	0.766617
Neck/Shoulder pain	35	OPC_35	Oligodendrocyte precursor	OPC		Cerebral cortex: 62.3%, Hippocampus: 21.4%, Basal forebrain: 6.5%	-3.16479e-10	1.47259e-09	0.585083	0.768442
Neck/Shoulder pain	319	LRL_319	Lower rhombic lip	NEUR	VGLUT1 VGLUT2	Pons: 97.8%, Midbrain: 1.2%, Medulla: 1.0%	-3.0898e-10	1.43872e-09	0.585023	0.768442
Low back pain	438	Midi_438	Midbrain-derived inhibitory	NEUR	GABA	Midbrain: 44.9%, Thalamus: 38.0%, Hypothalamus: 8.8%	3.63788e-10	6.41163e-10	0.285225	0.768941
Low back pain	326	Mmb_326	Mammillary body	NEUR	VGLUT2	Hypothalamus: 100.0%, Cerebral cortex: 0.0%, Amygdala: 0.0%	2.9875e-10	5.32751e-10	0.287477	0.770506
Neck/Shoulder pain	192	CA4_192	Hippocampal CA4	NEUR	VGLUT1	Hippocampus: 99.6%, Cerebral cortex: 0.4%, Amygdala: 0.0%	-4.14829e-10	1.83185e-09	0.589576	0.772143
BMI	123	ULIT_123	Upper-layer intratelencephalic	NEUR	VGLUT1	Cerebral cortex: 99.2%, Hippocampus: 0.4%, Basal forebrain: 0.3%	2.44823e-09	3.11769e-09	0.216148	0.772435
BMI	288	CGE_288	CGE interneuron	NEUR	GABA	Cerebral cortex: 70.6%, Amygdala: 13.7%, Hippocampus: 6.3%	1.57858e-09	2.00802e-09	0.215895	0.772435
BMI	430	MSN_430	Medium spiny neuron	NEUR	GABA	Amygdala: 87.9%, Hypothalamus: 6.5%, Thalamus: 3.4%	1.86437e-09	2.35347e-09	0.214128	0.772435
Neck/Shoulder pain	73	Epen_73	Ependymal	EPEN		Hippocampus: 85.9%, Amygdala: 8.2%, Basal forebrain: 1.9%	-3.03206e-10	1.28464e-09	0.593293	0.772621
Neck/Shoulder pain	356	Splat_356	Splatter	NEUR	GABA	Midbrain: 67.5%, Pons: 20.1%, Thalamus: 9.5%	-3.57125e-10	1.53885e-09	0.591759	0.772621
Joint pain	219	MSN_219	Medium spiny neuron	NEUR	GABA	Amygdala: 33.2%, Basal forebrain: 32.8%, Hypothalamus: 18.6%	3.19364e-10	5.67736e-10	0.28688	0.773402
Joint pain	356	Splat_356	Splatter	NEUR	GABA	Midbrain: 67.5%, Pons: 20.1%, Thalamus: 9.5%	3.19604e-10	5.66385e-10	0.28628	0.773402
Neck/Shoulder pain	61	Astro_61	Astrocyte	ASTRO		Hippocampus: 47.7%, Cerebral cortex: 21.1%, Basal forebrain: 19.2%	-3.58187e-10	1.47478e-09	0.595949	0.773894
Low back pain	194	CA4_194	Hippocampal CA4	NEUR	VGLUT1	Hippocampus: 99.8%, Cerebral cortex: 0.2%, Amygdala: 0.0%	6.41295e-10	1.1628e-09	0.290642	0.774486
Low back pain	330	Mmb_330	Mammillary body	NEUR	VGLUT2	Hypothalamus: 100.0%, Cerebral cortex: 0.0%, Amygdala: 0.0%	3.34659e-10	6.1398e-10	0.292855	0.775897
Joint pain	101	DLCT6b_101	Deep-layer corticothalamic and 6b	NEUR	VGLUT1	Cerebral cortex: 65.6%, Hippocampus: 29.5%, Amygdala: 4.8%	2.41585e-10	5.39365e-10	0.327111	0.777842
Joint pain	141	DLIT_141	Deep-layer intratelencephalic	NEUR	VGLUT1 VGLUT2	Cerebral cortex: 95.4%, Basal forebrain: 2.0%, Hippocampus: 1.4%	3.5363e-10	6.48953e-10	0.292903	0.777842
Joint pain	142	DLIT_142	Deep-layer intratelencephalic	NEUR	VGLUT1	Cerebral cortex: 96.0%, Hippocampus: 1.3%, Basal forebrain: 1.2%	2.51044e-10	5.28398e-10	0.317356	0.777842
Joint pain	158	Amex_158	Amygdala excitatory	NEUR	VGLUT1 VGLUT2	Amygdala: 68.1%, Cerebral cortex: 25.8%, Hippocampus: 6.0%	2.77116e-10	5.53474e-10	0.308296	0.777842
Joint pain	189	CA13_189	Hippocampal CA1-3	NEUR	VGLUT1	Hippocampus: 73.4%, Amygdala: 24.4%, Hypothalamus: 0.9%	2.62593e-10	5.96409e-10	0.329864	0.777842
Joint pain	199	DG_199	Hippocampal dentate gyrus	NEUR	VGLUT1	Hippocampus: 96.8%, Thalamus: 3.2%, Cerebral cortex: 0.0%	2.86909e-10	6.21626e-10	0.322204	0.777842
Joint pain	203	DG_203	Hippocampal dentate gyrus	NEUR	VGLUT1	Hippocampus: 98.3%, Midbrain: 1.4%, Cerebral cortex: 0.2%	2.60209e-10	5.30653e-10	0.311941	0.777842
Joint pain	210	MSN_210	Medium spiny neuron	NEUR	GABA	Basal forebrain: 97.9%, Thalamus: 1.9%, Hippocampus: 0.2%	2.72704e-10	5.52565e-10	0.310821	0.777842
Joint pain	211	MSN_211	Medium spiny neuron	NEUR	GABA	Basal forebrain: 85.7%, Amygdala: 6.3%, Cerebral cortex: 4.2%	2.20487e-10	5.27538e-10	0.337991	0.777842
Joint pain	220	MSN_220	Medium spiny neuron	NEUR	GABA	Amygdala: 91.6%, Thalamus: 8.4%, Cerebral cortex: 0.0%	2.49742e-10	5.60489e-10	0.327951	0.777842
Joint pain	233	EMSN_233	Eccentric medium spiny neuron	NEUR	GABA	Amygdala: 73.7%, Thalamus: 9.5%, Hypothalamus: 5.8%	2.67446e-10	5.18711e-10	0.303068	0.777842
Joint pain	241	MGE_241	MGE interneuron	NEUR	GABA	Cerebral cortex: 90.2%, Basal forebrain: 3.5%, Hippocampus: 2.5%	2.5084e-10	5.29417e-10	0.31782	0.777842
Joint pain	249	MGE_249	MGE interneuron	NEUR	GABA	Cerebral cortex: 61.8%, Hippocampus: 23.3%, Amygdala: 10.2%	2.54341e-10	5.35037e-10	0.317261	0.777842
Joint pain	260	MGE_260	MGE interneuron	NEUR	GABA	Cerebral cortex: 86.4%, Amygdala: 4.6%, Basal forebrain: 4.2%	2.49788e-10	4.84114e-10	0.302938	0.777842
Joint pain	266	LLC_266	LAMP5-LHX6 and Chandelier	NEUR	GABA	Amygdala: 42.8%, Hippocampus: 27.1%, Cerebral cortex: 25.1%	2.50808e-10	5.51435e-10	0.324617	0.777842
Joint pain	274	LLC_274	LAMP5-LHX6 and Chandelier	NEUR	GABA	Cerebral cortex: 84.6%, Basal forebrain: 5.9%, Hippocampus: 3.1%	2.4156e-10	5.8236e-10	0.339146	0.777842
Joint pain	279	CGE_279	CGE interneuron	NEUR	GABA VGLUT3	Cerebral cortex: 54.6%, Hippocampus: 26.0%, Amygdala: 14.6%	2.4098e-10	4.9759e-10	0.314089	0.777842
Joint pain	294	CGE_294	CGE interneuron	NEUR	GABA	Cerebral cortex: 64.4%, Hippocampus: 14.7%, Amygdala: 10.8%	2.9649e-10	6.28192e-10	0.318473	0.777842
Joint pain	324	Mmb_324	Mammillary body	NEUR	VGLUT2	Hypothalamus: 100.0%, Cerebral cortex: 0.0%, Amygdala: 0.0%	2.291e-10	5.08893e-10	0.326286	0.777842
Joint pain	331	Mmb_331	Mammillary body	NEUR	VGLUT2	Hypothalamus: 96.6%, Midbrain: 2.3%, Cerebral cortex: 1.1%	2.99612e-10	5.50469e-10	0.293122	0.777842
Joint pain	338	Splat_338	Splatter	NEUR	VGLUT2	Medulla: 99.1%, Basal forebrain: 0.6%, Pons: 0.3%	2.93665e-10	5.57345e-10	0.299131	0.777842
Joint pain	346	Splat_346	Splatter	NEUR	VGLUT2	Medulla: 60.2%, Spinal cord: 39.4%, Pons: 0.3%	2.49079e-10	5.73217e-10	0.331952	0.777842
Joint pain	369	Splat_369	Splatter	NEUR	VGLUT2	Midbrain: 96.5%, Thalamus: 2.3%, Pons: 0.6%	2.53884e-10	6.11649e-10	0.339041	0.777842
Joint pain	373	Splat_373	Splatter	NEUR	VGLUT2	Midbrain: 61.4%, Thalamus: 36.6%, Amygdala: 0.7%	2.82667e-10	5.51352e-10	0.304088	0.777842
Joint pain	377	Splat_377	Splatter	NEUR	VGLUT2	Hypothalamus: 33.0%, Amygdala: 32.4%, Thalamus: 31.4%	3.25873e-10	6.31728e-10	0.302981	0.777842
Joint pain	382	Splat_382	Splatter	NEUR	VGLUT2	Amygdala: 32.1%, Hypothalamus: 30.4%, Basal forebrain: 21.9%	2.54811e-10	6.04687e-10	0.336734	0.777842
Joint pain	399	Splat_399	Splatter	NEUR	VGLUT2	Medulla: 99.3%, Pons: 0.5%, Cerebral cortex: 0.1%	2.84266e-10	6.03051e-10	0.318685	0.777842
Joint pain	406	Amex_406	Amygdala excitatory	NEUR	VGLUT1 VGLUT2	Amygdala: 50.5%, Cerebral cortex: 46.9%, Hypothalamus: 2.4%	2.34544e-10	5.03732e-10	0.320746	0.777842
Joint pain	407	Amex_407	Amygdala excitatory	NEUR	VGLUT2 VGLUT3	Amygdala: 72.6%, Cerebral cortex: 23.5%, Hippocampus: 2.7%	2.39178e-10	5.28703e-10	0.325496	0.777842
Joint pain	458	Thex_458	Thalamic excitatory	NEUR	VGLUT2	Thalamus: 93.6%, Midbrain: 6.4%, Amygdala: 0.0%	2.45814e-10	5.7572e-10	0.334702	0.777842
Low back pain	97	DLCT6b_97	Deep-layer corticothalamic and 6b	NEUR	VGLUT1	Cerebral cortex: 54.4%, Hippocampus: 42.5%, Amygdala: 2.1%	3.1059e-10	5.83798e-10	0.297357	0.780384
Low back pain	105	DLCT6b_105	Deep-layer corticothalamic and 6b	NEUR	VGLUT1	Cerebral cortex: 80.5%, Basal forebrain: 8.4%, Hippocampus: 7.2%	2.78979e-10	5.58731e-10	0.308781	0.780384
Low back pain	106	DLCT6b_106	Deep-layer corticothalamic and 6b	NEUR	VGLUT1	Cerebral cortex: 99.0%, Hippocampus: 0.6%, Basal forebrain: 0.4%	2.88782e-10	5.83322e-10	0.310277	0.780384
Low back pain	131	ULIT_131	Upper-layer intratelencephalic	NEUR	VGLUT1 VGLUT2	Cerebral cortex: 99.9%, Hypothalamus: 0.0%, Basal forebrain: 0.0%	2.96055e-10	5.63689e-10	0.299719	0.780384
Low back pain	190	CA4_190	Hippocampal CA4	NEUR	VGLUT1	Hippocampus: 100.0%, Cerebral cortex: 0.0%, Amygdala: 0.0%	3.85866e-10	7.92518e-10	0.313169	0.780384
Low back pain	206	MSN_206	Medium spiny neuron	NEUR		Hippocampus: 97.1%, Thalamus: 2.3%, Cerebral cortex: 0.6%	4.48843e-10	8.70923e-10	0.303149	0.780384
Low back pain	300	CBI_300	Cerebellar inhibitory	NEUR	GABA	Cerebellum: 61.4%, Pons: 32.9%, Midbrain: 3.2%	2.96123e-10	6.05606e-10	0.312431	0.780384
Low back pain	382	Splat_382	Splatter	NEUR	VGLUT2	Amygdala: 32.1%, Hypothalamus: 30.4%, Basal forebrain: 21.9%	4.0693e-10	7.85935e-10	0.302311	0.780384
Low back pain	410	Splat_410	Splatter	NEUR	VGLUT2	Hypothalamus: 82.0%, Thalamus: 11.6%, Amygdala: 5.2%	3.36512e-10	6.67838e-10	0.307172	0.780384
Low back pain	413	Splat_413	Splatter	NEUR	VGLUT2	Hypothalamus: 92.1%, Midbrain: 5.8%, Pons: 1.4%	2.90249e-10	5.8129e-10	0.308777	0.780384
Low back pain	453	Thex_453	Thalamic excitatory		VGLUT2	Thalamus: 82.7%, Midbrain: 17.3%, Cerebral cortex: 0.0%	3.94849e-10	7.89661e-10	0.308529	0.780384
Migraine	7	Mgl_7	Microglia	MGL		Basal forebrain: 32.0%, Midbrain: 19.4%, Pons: 12.5%	7.96784e-10	6.51106e-10	0.110525	0.781383
Migraine	8	Mgl_8	Microglia	MGL		Hippocampus: 19.2%, Midbrain: 18.4%, Basal forebrain: 11.1%	7.58585e-10	6.30899e-10	0.114607	0.781383
Migraine	103	DLCT6b_103	Deep-layer corticothalamic and 6b	NEUR	VGLUT1	Cerebral cortex: 62.0%, Hippocampus: 25.8%, Amygdala: 12.1%	5.24059e-10	4.49891e-10	0.122038	0.781383
Migraine	121	ULIT_121	Upper-layer intratelencephalic	NEUR	VGLUT1 VGLUT2	Cerebral cortex: 91.7%, Amygdala: 3.9%, Basal forebrain: 2.7%	5.08779e-10	4.29678e-10	0.118188	0.781383
Migraine	178	Misc_178	Miscellaneous	NEUR	VGLUT1 VGLUT2	Hippocampus: 43.8%, Midbrain: 29.4%, Cerebral cortex: 26.8%	5.64319e-10	4.82119e-10	0.120901	0.781383
Migraine	180	CA13_180	Hippocampal CA1-3	NEUR	VGLUT1	Hippocampus: 99.6%, Cerebral cortex: 0.4%, Amygdala: 0.0%	6.30605e-10	5.34537e-10	0.119056	0.781383
Migraine	308	URL_308	Upper rhombic lip		VGLUT1	Cerebellum: 84.5%, Pons: 10.2%, Medulla: 3.6%	6.39404e-10	5.25898e-10	0.112025	0.781383
Migraine	429	Splat_429	Splatter	NEUR	GABA	Basal forebrain: 55.9%, Amygdala: 24.1%, Thalamus: 12.9%	5.25534e-10	4.44758e-10	0.118679	0.781383
BMI	103	DLCT6b_103	Deep-layer corticothalamic and 6b	NEUR	VGLUT1	Cerebral cortex: 62.0%, Hippocampus: 25.8%, Amygdala: 12.1%	1.53887e-09	2.06947e-09	0.228558	0.782081
BMI	107	DLCT6b_107	Deep-layer corticothalamic and 6b	NEUR	VGLUT1	Cerebral cortex: 100.0%, Amygdala: 0.0%, Hippocampus: 0.0%	1.73553e-09	2.3388e-09	0.229026	0.782081
BMI	109	DLCT6b_109	Deep-layer corticothalamic and 6b	NEUR	VGLUT1	Cerebral cortex: 94.0%, Hippocampus: 3.3%, Basal forebrain: 1.8%	1.56691e-09	2.0357e-09	0.220734	0.782081
BMI	245	MGE_245	MGE interneuron	NEUR	GABA	Amygdala: 50.6%, Cerebral cortex: 31.0%, Hippocampus: 15.3%	1.69022e-09	2.25117e-09	0.22638	0.782081
BMI	332	Mmb_332	Mammillary body	NEUR	VGLUT2	Hypothalamus: 99.9%, Thalamus: 0.1%, Cerebral cortex: 0.0%	2.09419e-09	2.80425e-09	0.227594	0.782081
BMI	343	Splat_343	Splatter	NEUR	VGLUT2	Medulla: 57.2%, Spinal cord: 34.1%, Pons: 5.9%	4.25626e-09	5.59859e-09	0.223556	0.782081
Low back pain	208	MSN_208	Medium spiny neuron	NEUR	GABA	Basal forebrain: 89.6%, Amygdala: 5.6%, Cerebral cortex: 3.5%	3.83727e-10	8.32303e-10	0.322384	0.782206
Low back pain	222	EMSN_222	Eccentric medium spiny neuron	NEUR	GABA	Basal forebrain: 93.9%, Thalamus: 1.9%, Cerebral cortex: 1.8%	2.91895e-10	6.17703e-10	0.318267	0.782206
Low back pain	305	CBI_305	Cerebellar inhibitory	NEUR	GABA	Cerebellum: 88.0%, Pons: 4.7%, Midbrain: 3.7%	3.08841e-10	6.54979e-10	0.318632	0.782206
Low back pain	356	Splat_356	Splatter	NEUR	GABA	Midbrain: 67.5%, Pons: 20.1%, Thalamus: 9.5%	3.90714e-10	8.43769e-10	0.321662	0.782206
Low back pain	424	Splat_424	Splatter	NEUR	GABA	Amygdala: 34.9%, Hypothalamus: 32.8%, Thalamus: 29.6%	2.65519e-10	5.71645e-10	0.321151	0.782206
Low back pain	354	Splat_354	Splatter	NEUR	GABA	Midbrain: 86.4%, Thalamus: 9.6%, Pons: 2.2%	4.40586e-10	9.68217e-10	0.324537	0.783307
Joint pain	413	Splat_413	Splatter	NEUR	VGLUT2	Hypothalamus: 92.1%, Midbrain: 5.8%, Pons: 1.4%	2.03382e-10	5.03967e-10	0.343267	0.783397
Neck/Shoulder pain	25	Fbl_25	Fibroblast	FIB		Thalamus: 22.3%, Cerebral cortex: 20.0%, Pons: 15.0%	-4.60518e-10	1.70095e-09	0.606705	0.783448
Neck/Shoulder pain	240	MGE_240	MGE interneuron	NEUR	GABA	Cerebral cortex: 92.3%, Amygdala: 3.0%, Hippocampus: 2.3%	-3.82459e-10	1.41668e-09	0.606408	0.783448
Joint pain	255	MGE_255	MGE interneuron	NEUR	GABA	Cerebral cortex: 67.2%, Amygdala: 13.0%, Hippocampus: 12.1%	1.90144e-10	4.83187e-10	0.346968	0.784286
Joint pain	329	Mmb_329	Mammillary body	NEUR	HDC VGLUT2	Hypothalamus: 99.7%, Midbrain: 0.3%, Thalamus: 0.1%	2.03694e-10	5.2408e-10	0.34876	0.784286
Joint pain	427	MSN_427	Medium spiny neuron	NEUR	GABA	Amygdala: 56.6%, Hypothalamus: 19.3%, Thalamus: 14.0%	2.17751e-10	5.55552e-10	0.347546	0.784286
Migraine	20	Vsmc_20	Vascular	VSMC		Thalamus: 21.8%, Cerebral cortex: 13.7%, Medulla: 12.4%	7.35149e-10	6.36911e-10	0.124201	0.784337
Neck/Shoulder pain	374	Splat_374	Splatter	NEUR	VGLUT2	Pons: 77.9%, Midbrain: 19.6%, Medulla: 2.0%	-4.49058e-10	1.62136e-09	0.609096	0.784338
Low back pain	197	CA4_197	Hippocampal CA4	NEUR	VGLUT1	Hippocampus: 99.7%, Midbrain: 0.3%, Cerebral cortex: 0.0%	3.29458e-10	7.65042e-10	0.333365	0.788109
Low back pain	436	Midi_436	Midbrain-derived inhibitory	NEUR	GABA	Thalamus: 82.2%, Midbrain: 17.5%, Hypothalamus: 0.1%	2.63345e-10	6.10452e-10	0.333091	0.788109
Low back pain	440	Midi_440	Midbrain-derived inhibitory	NEUR	GABA	Thalamus: 87.1%, Midbrain: 10.2%, Pons: 1.9%	2.72279e-10	6.20845e-10	0.33049	0.788109
Low back pain	451	Thex_451	Thalamic excitatory		VGLUT2	Thalamus: 99.9%, Midbrain: 0.1%, Hypothalamus: 0.0%	2.96901e-10	6.72241e-10	0.329368	0.788109
BMI	280	CGE_280	CGE interneuron	NEUR	GABA	Cerebral cortex: 73.7%, Amygdala: 13.3%, Hippocampus: 7.8%	1.75459e-09	2.41213e-09	0.233489	0.788954
BMI	375	Splat_375	Splatter	NEUR	VGLUT2 VGLUT3	Thalamus: 94.3%, Midbrain: 5.4%, Pons: 0.1%	1.48794e-09	2.05451e-09	0.234461	0.788954
Neck/Shoulder pain	52	Astro_52	Astrocyte	ASTRO		Cerebral cortex: 90.3%, Hypothalamus: 3.9%, Hippocampus: 2.2%	-4.27028e-10	1.38585e-09	0.62101	0.790737
Neck/Shoulder pain	274	LLC_274	LAMP5-LHX6 and Chandelier	NEUR	GABA	Cerebral cortex: 84.6%, Basal forebrain: 5.9%, Hippocampus: 3.1%	-4.94493e-10	1.59108e-09	0.62202	0.790737
Neck/Shoulder pain	316	LRL_316	Lower rhombic lip	NEUR	VGLUT1 VGLUT2	Pons: 76.6%, Medulla: 22.0%, Midbrain: 0.6%	-4.47674e-10	1.43709e-09	0.622295	0.790737
Neck/Shoulder pain	366	Splat_366	Splatter	NEUR	VGLUT2	Midbrain: 57.4%, Pons: 19.9%, Thalamus: 15.2%	-4.84809e-10	1.55176e-09	0.622641	0.790737
Neck/Shoulder pain	456	Thex_456	Thalamic excitatory	NEUR	VGLUT2	Thalamus: 99.8%, Hippocampus: 0.2%, Cerebral cortex: 0.0%	-3.93792e-10	1.2857e-09	0.620306	0.790737
Height	35	OPC_35	Oligodendrocyte precursor	OPC		Cerebral cortex: 62.3%, Hippocampus: 21.4%, Basal forebrain: 6.5%	2.25868e-08	1.358e-08	0.0481319	0.792458
Height	60	Astro_60	Astrocyte	ASTRO		Thalamus: 37.1%, Midbrain: 31.3%, Pons: 16.8%	2.22122e-08	1.32367e-08	0.0466664	0.792458
BMI	388	Splat_388	Splatter	NEUR	VGLUT2	Pons: 90.9%, Hypothalamus: 4.1%, Amygdala: 3.6%	2.76037e-09	3.86061e-09	0.237302	0.792726
Low back pain	46	Oligo_46	Oligodendrocyte	OLIGO		Thalamus: 22.7%, Midbrain: 19.9%, Cerebral cortex: 13.7%	2.80614e-10	6.67243e-10	0.337039	0.79273
BMI	385	Splat_385	Splatter	NEUR	VGLUT2	Hypothalamus: 93.4%, Midbrain: 4.5%, Amygdala: 0.8%	1.34619e-09	1.89914e-09	0.23921	0.793352
BMI	133	ULIT_133	Upper-layer intratelencephalic	NEUR	VGLUT1 VGLUT2	Cerebral cortex: 100.0%, Basal forebrain: 0.0%, Hypothalamus: 0.0%	1.65591e-09	2.47516e-09	0.251744	0.794434
BMI	177	Misc_177	Miscellaneous	NEUR	VGLUT1 VGLUT2	Hippocampus: 68.2%, Midbrain: 20.5%, Cerebral cortex: 10.8%	1.74737e-09	2.64823e-09	0.254682	0.794434
BMI	191	CA4_191	Hippocampal CA4	NEUR	VGLUT1	Hippocampus: 98.1%, Cerebral cortex: 1.6%, Midbrain: 0.2%	1.69992e-09	2.50753e-09	0.248909	0.794434
BMI	196	CA4_196	Hippocampal CA4	NEUR	VGLUT1	Hippocampus: 99.9%, Midbrain: 0.1%, Cerebral cortex: 0.0%	1.43015e-09	2.16051e-09	0.254001	0.794434
BMI	221	MSN_221	Medium spiny neuron	NEUR	GABA	Basal forebrain: 78.8%, Amygdala: 9.0%, Cerebral cortex: 6.5%	1.72251e-09	2.60643e-09	0.254348	0.794434
BMI	228	EMSN_228	Eccentric medium spiny neuron	NEUR	GABA	Amygdala: 83.7%, Cerebral cortex: 12.2%, Thalamus: 1.9%	1.30075e-09	1.96741e-09	0.254258	0.794434
BMI	306	CBI_306	Cerebellar inhibitory		GABA	Cerebellum: 91.6%, Pons: 3.4%, Medulla: 3.3%	1.71467e-09	2.59794e-09	0.254624	0.794434
BMI	360	Splat_360	Splatter	NEUR	GABA	Midbrain: 99.1%, Pons: 0.8%, Thalamus: 0.1%	3.50671e-09	5.28235e-09	0.253392	0.794434
BMI	383	Splat_383	Splatter	NEUR	VGLUT2 VGLUT3	Hypothalamus: 68.0%, Midbrain: 24.6%, Thalamus: 6.6%	1.69559e-09	2.57417e-09	0.255046	0.794434
Low back pain	49	Oligo_49	Oligodendrocyte	OLIGO		Pons: 30.3%, Midbrain: 20.2%, Medulla: 12.2%	2.46383e-10	6.03315e-10	0.341496	0.79459
Low back pain	116	Misc_116	Miscellaneous	NEUR	VGLUT1	Cerebral cortex: 93.4%, Amygdala: 3.3%, Basal forebrain: 2.6%	2.488e-10	6.15403e-10	0.343001	0.79459
Low back pain	285	CGE_285	CGE interneuron	NEUR	GABA	Cerebral cortex: 62.9%, Hippocampus: 22.3%, Amygdala: 9.5%	2.49737e-10	6.14889e-10	0.342317	0.79459
Joint pain	145	DLIT_145	Deep-layer intratelencephalic	NEUR	VGLUT1 VGLUT2	Cerebral cortex: 65.1%, Hippocampus: 19.6%, Amygdala: 15.0%	1.89364e-10	5.17689e-10	0.357262	0.799503
BMI	86	DLNP_86	Deep-layer near-projecting	NEUR	VGLUT1 VGLUT2	Cerebral cortex: 97.0%, Basal forebrain: 1.8%, Hippocampus: 1.1%	1.61387e-09	2.48954e-09	0.258408	0.799504
Joint pain	269	LLC_269	LAMP5-LHX6 and Chandelier	NEUR	GABA	Cerebral cortex: 43.7%, Hippocampus: 25.7%, Amygdala: 22.8%	1.98886e-10	5.54763e-10	0.359982	0.801699
Joint pain	71	Epen_71	Ependymal	EPEN		Basal forebrain: 41.0%, Hypothalamus: 26.7%, Thalamus: 14.5%	2.04032e-10	5.76897e-10	0.361793	0.801858
Neck/Shoulder pain	22	Per_22	Vascular	PER		Thalamus: 34.2%, Cerebral cortex: 15.9%, Basal forebrain: 10.2%	-5.80382e-10	1.65859e-09	0.636803	0.802093
Neck/Shoulder pain	37	COP_37	Committed oligodendrocyte precursor	OLIGO		Cerebral cortex: 35.6%, Hippocampus: 19.5%, Amygdala: 8.2%	-5.5609e-10	1.60859e-09	0.635216	0.802093
Neck/Shoulder pain	63	Astro_63	Astrocyte	ASTRO		Medulla: 38.6%, Spinal cord: 20.0%, Pons: 15.4%	-5.15658e-10	1.48266e-09	0.636002	0.802093
Low back pain	216	MSN_216	Medium spiny neuron	NEUR	GABA	Basal forebrain: 40.9%, Amygdala: 26.3%, Hypothalamus: 18.3%	3.09057e-10	7.91194e-10	0.348039	0.802229
Joint pain	152	DLIT_152	Deep-layer intratelencephalic	NEUR	VGLUT1 VGLUT2 VGLUT3	Basal forebrain: 76.2%, Amygdala: 19.9%, Cerebral cortex: 3.8%	1.63239e-10	4.98757e-10	0.371724	0.802796
Joint pain	155	Amex_155	Amygdala excitatory	NEUR	VGLUT1 VGLUT2	Amygdala: 99.6%, Cerebral cortex: 0.2%, Hippocampus: 0.2%	1.64879e-10	5.22603e-10	0.376192	0.802796
Joint pain	160	Amex_160	Amygdala excitatory	NEUR	VGLUT1 VGLUT2	Amygdala: 90.3%, Cerebral cortex: 8.9%, Hippocampus: 0.8%	1.84604e-10	5.55355e-10	0.369791	0.802796
Joint pain	162	Amex_162	Amygdala excitatory	NEUR	VGLUT1 VGLUT2	Amygdala: 84.9%, Hippocampus: 8.9%, Cerebral cortex: 6.2%	1.6893e-10	5.35197e-10	0.376137	0.802796
Joint pain	343	Splat_343	Splatter	NEUR	VGLUT2	Medulla: 57.2%, Spinal cord: 34.1%, Pons: 5.9%	1.90135e-10	5.81674e-10	0.371881	0.802796
Joint pain	344	Splat_344	Splatter	CHRP NEUR	VGLUT2	Medulla: 61.0%, Spinal cord: 21.9%, Pons: 14.9%	1.84459e-10	5.63224e-10	0.371643	0.802796
Joint pain	345	Splat_345	Splatter	NEUR	VGLUT2	Medulla: 52.3%, Spinal cord: 35.4%, Midbrain: 6.8%	1.85704e-10	5.97061e-10	0.377889	0.802796
Joint pain	352	Splat_352	Splatter		GABA	Midbrain: 97.3%, Pons: 0.9%, Medulla: 0.8%	1.95085e-10	6.10142e-10	0.374584	0.802796
Joint pain	423	Splat_423	Splatter	NEUR	GABA	Amygdala: 50.6%, Thalamus: 19.8%, Hypothalamus: 15.4%	1.99758e-10	5.81257e-10	0.365549	0.802796
Low back pain	296	CGE_296	CGE interneuron	NEUR	GABA	Cerebral cortex: 72.9%, Amygdala: 10.5%, Hippocampus: 9.0%	2.35384e-10	6.21032e-10	0.352336	0.804094
Low back pain	333	Mmb_333	Mammillary body	NEUR	HDC VGLUT2	Hypothalamus: 97.7%, Cerebral cortex: 1.0%, Thalamus: 0.8%	2.12345e-10	5.55172e-10	0.351051	0.804094
Joint pain	204	DG_204	Hippocampal dentate gyrus	NEUR	VGLUT1	Hippocampus: 98.3%, Thalamus: 1.7%, Cerebral cortex: 0.0%	1.77705e-10	5.83462e-10	0.380347	0.804311
BMI	95	DLNP_95	Deep-layer near-projecting	NEUR	VGLUT1	Cerebral cortex: 89.0%, Basal forebrain: 7.0%, Hypothalamus: 3.3%	2.18716e-09	3.45733e-09	0.263493	0.804439
BMI	350	Splat_350	Splatter	NEUR	GLY	Medulla: 98.2%, Spinal cord: 1.0%, Pons: 0.7%	1.53512e-09	2.41595e-09	0.26258	0.804439
Low back pain	228	EMSN_228	Eccentric medium spiny neuron	NEUR	GABA	Amygdala: 83.7%, Cerebral cortex: 12.2%, Thalamus: 1.9%	2.2823e-10	6.18984e-10	0.356169	0.804873
Low back pain	324	Mmb_324	Mammillary body	NEUR	VGLUT2	Hypothalamus: 100.0%, Cerebral cortex: 0.0%, Amygdala: 0.0%	1.93664e-10	5.19586e-10	0.354676	0.804873
BMI	173	Amex_173	Amygdala excitatory	NEUR	VGLUT1 VGLUT2	Hippocampus: 55.8%, Amygdala: 36.5%, Cerebral cortex: 7.7%	1.79686e-09	2.87894e-09	0.266268	0.807562
Neck/Shoulder pain	21	Per_21	Vascular	PER		Thalamus: 28.3%, Pons: 17.9%, Basal forebrain: 9.8%	-7.49119e-10	1.96536e-09	0.648459	0.808687
Neck/Shoulder pain	69	Epen_69	Ependymal	EPEN		Hippocampus: 69.2%, Basal forebrain: 11.2%, Amygdala: 7.6%	-5.61086e-10	1.46586e-09	0.649055	0.808687
Neck/Shoulder pain	309	URL_309	Upper rhombic lip	NEUR	VGLUT1 VGLUT2	Pons: 89.0%, Cerebellum: 8.6%, Medulla: 1.6%	-5.99796e-10	1.60153e-09	0.645989	0.808687
Neck/Shoulder pain	414	Splat_414	Splatter	NEUR	VGLUT2	Hypothalamus: 90.6%, Midbrain: 8.5%, Thalamus: 0.8%	-5.44349e-10	1.43863e-09	0.647426	0.808687
Low back pain	418	Splat_418	Splatter	NEUR	HDC VGLUT2	Hypothalamus: 99.3%, Midbrain: 0.5%, Thalamus: 0.1%	2.09994e-10	5.84893e-10	0.359787	0.809081
BMI	190	CA4_190	Hippocampal CA4	NEUR	VGLUT1	Hippocampus: 100.0%, Cerebral cortex: 0.0%, Amygdala: 0.0%	1.43187e-09	2.32356e-09	0.268868	0.810119
BMI	151	DLIT_151	Deep-layer intratelencephalic	NEUR	VGLUT1 VGLUT2 VGLUT3	Cerebral cortex: 44.8%, Amygdala: 33.6%, Basal forebrain: 21.4%	1.30366e-09	2.21164e-09	0.277779	0.810482
BMI	198	CA4_198	Hippocampal CA4	NEUR	VGLUT1 VGLUT2	Hippocampus: 89.9%, Midbrain: 10.1%, Cerebral cortex: 0.0%	1.3307e-09	2.24924e-09	0.277052	0.810482
BMI	366	Splat_366	Splatter	NEUR	VGLUT2	Midbrain: 57.4%, Pons: 19.9%, Thalamus: 15.2%	1.48129e-09	2.48706e-09	0.275722	0.810482
BMI	414	Splat_414	Splatter	NEUR	VGLUT2	Hypothalamus: 90.6%, Midbrain: 8.5%, Thalamus: 0.8%	2.30121e-09	3.90227e-09	0.277692	0.810482
BMI	421	Splat_421	Splatter	NEUR	GABA	Hypothalamus: 64.1%, Amygdala: 19.7%, Thalamus: 14.8%	1.50425e-09	2.49411e-09	0.273214	0.810482
Low back pain	44	Oligo_44	Oligodendrocyte	OLIGO		Thalamus: 20.9%, Pons: 19.2%, Midbrain: 19.1%	2.14919e-10	6.09965e-10	0.362289	0.810754
Low back pain	50	Oligo_50	Oligodendrocyte	OLIGO		Hypothalamus: 90.7%, Thalamus: 3.6%, Basal forebrain: 3.6%	2.11398e-10	6.19576e-10	0.366477	0.812241
Low back pain	202	DG_202	Hippocampal dentate gyrus	NEUR	VGLUT1	Hippocampus: 100.0%, Cerebral cortex: 0.0%, Amygdala: 0.0%	2.79128e-10	8.1663e-10	0.366249	0.812241
Joint pain	455	Thex_455	Thalamic excitatory	NEUR	VGLUT2	Thalamus: 97.9%, Midbrain: 2.1%, Cerebral cortex: 0.0%	1.72139e-10	5.96197e-10	0.386395	0.81337
Joint pain	151	DLIT_151	Deep-layer intratelencephalic	NEUR	VGLUT1 VGLUT2 VGLUT3	Cerebral cortex: 44.8%, Amygdala: 33.6%, Basal forebrain: 21.4%	1.44581e-10	5.10231e-10	0.388449	0.813976
Joint pain	265	LLC_265	LAMP5-LHX6 and Chandelier	NEUR	GABA	Cerebral cortex: 72.8%, Amygdala: 17.1%, Hippocampus: 5.1%	1.50323e-10	5.46132e-10	0.391562	0.816787
Neck/Shoulder pain	351	Splat_351	Splatter	NEUR	GABA	Midbrain: 90.0%, Thalamus: 8.2%, Hypothalamus: 1.3%	-5.91931e-10	1.45966e-09	0.657455	0.816945
Low back pain	213	MSN_213	Medium spiny neuron	NEUR	GABA	Basal forebrain: 75.5%, Cerebral cortex: 12.2%, Amygdala: 9.4%	2.67189e-10	8.13234e-10	0.371248	0.818877
Knee pain	112	DLCT6b_112	Deep-layer corticothalamic and 6b	NEUR	VGLUT1	Cerebral cortex: 65.2%, Hippocampus: 33.8%, Amygdala: 0.6%	2.64999e-09	1.56091e-09	0.0447801	0.819171
Knee pain	131	ULIT_131	Upper-layer intratelencephalic	NEUR	VGLUT1 VGLUT2	Cerebral cortex: 99.9%, Hypothalamus: 0.0%, Basal forebrain: 0.0%	2.86415e-09	1.69953e-09	0.0459688	0.819171
Knee pain	149	DLIT_149	Deep-layer intratelencephalic	NEUR	VGLUT1	Cerebral cortex: 98.6%, Basal forebrain: 0.6%, Hippocampus: 0.5%	2.87742e-09	1.69152e-09	0.0444635	0.819171
Knee pain	150	DLIT_150	Deep-layer intratelencephalic	NEUR	VGLUT1 VGLUT2	Cerebral cortex: 95.3%, Hippocampus: 2.2%, Basal forebrain: 1.3%	2.99186e-09	1.77783e-09	0.0462005	0.819171
Knee pain	182	CA13_182	Hippocampal CA1-3	NEUR	VGLUT1	Hippocampus: 100.0%, Cerebral cortex: 0.0%, Amygdala: 0.0%	2.9295e-09	1.72528e-09	0.0447554	0.819171
Knee pain	195	CA4_195	Hippocampal CA4	NEUR	VGLUT1	Hippocampus: 99.4%, Thalamus: 0.5%, Cerebral cortex: 0.1%	3.40258e-09	1.97859e-09	0.0427436	0.819171
BMI	206	MSN_206	Medium spiny neuron	NEUR		Hippocampus: 97.1%, Thalamus: 2.3%, Cerebral cortex: 0.6%	1.35492e-09	2.35632e-09	0.28264	0.819479
Low back pain	192	CA4_192	Hippocampal CA4	NEUR	VGLUT1	Hippocampus: 99.6%, Cerebral cortex: 0.4%, Amygdala: 0.0%	3.36243e-10	1.04387e-09	0.373684	0.820326
BMI	346	Splat_346	Splatter	NEUR	VGLUT2	Medulla: 60.2%, Spinal cord: 39.4%, Pons: 0.3%	1.27422e-09	2.24403e-09	0.285076	0.821375
Joint pain	367	Splat_367	Splatter	NEUR	VGLUT2	Midbrain: 96.9%, Thalamus: 2.6%, Pons: 0.3%	1.5105e-10	5.75348e-10	0.396454	0.823267
Neck/Shoulder pain	82	Chrp_82	Choroid plexus	CHRP		Basal forebrain: 76.6%, Medulla: 22.2%, Pons: 1.2%	-6.15807e-10	1.44857e-09	0.664623	0.823632
Joint pain	196	CA4_196	Hippocampal CA4	NEUR	VGLUT1	Hippocampus: 99.9%, Midbrain: 0.1%, Cerebral cortex: 0.0%	1.38297e-10	5.64935e-10	0.403305	0.823699
Joint pain	218	MSN_218	Medium spiny neuron	NEUR		Basal forebrain: 50.9%, Amygdala: 22.3%, Hypothalamus: 18.5%	1.55932e-10	6.18877e-10	0.400536	0.823699
Joint pain	234	EMSN_234	Eccentric medium spiny neuron	NEUR	GABA	Amygdala: 75.9%, Cerebral cortex: 14.6%, Thalamus: 5.4%	1.2121e-10	4.97783e-10	0.403809	0.823699
Joint pain	459	Thex_459	Thalamic excitatory	NEUR	VGLUT2	Thalamus: 89.9%, Amygdala: 9.2%, Midbrain: 0.6%	1.3996e-10	5.47752e-10	0.399162	0.823699
Joint pain	164	Misc_164	Miscellaneous	NEUR	VGLUT1 VGLUT2	Cerebral cortex: 66.8%, Amygdala: 18.2%, Hippocampus: 15.0%	1.12189e-10	4.69877e-10	0.405645	0.823798
Migraine	34	OPC_34	Oligodendrocyte precursor	OPC		Hippocampus: 33.6%, Cerebral cortex: 30.9%, Amygdala: 16.5%	5.47034e-10	5.09317e-10	0.141399	0.825128
Migraine	97	DLCT6b_97	Deep-layer corticothalamic and 6b	NEUR	VGLUT1	Cerebral cortex: 54.4%, Hippocampus: 42.5%, Amygdala: 2.1%	6.33255e-10	5.84954e-10	0.139499	0.825128
Migraine	105	DLCT6b_105	Deep-layer corticothalamic and 6b	NEUR	VGLUT1	Cerebral cortex: 80.5%, Basal forebrain: 8.4%, Hippocampus: 7.2%	5.63603e-10	5.05969e-10	0.132659	0.825128
Migraine	123	ULIT_123	Upper-layer intratelencephalic	NEUR	VGLUT1	Cerebral cortex: 99.2%, Hippocampus: 0.4%, Basal forebrain: 0.3%	4.73953e-10	4.37667e-10	0.139425	0.825128
Migraine	131	ULIT_131	Upper-layer intratelencephalic	NEUR	VGLUT1 VGLUT2	Cerebral cortex: 99.9%, Hypothalamus: 0.0%, Basal forebrain: 0.0%	5.58758e-10	5.18729e-10	0.140703	0.825128
Migraine	196	CA4_196	Hippocampal CA4	NEUR	VGLUT1	Hippocampus: 99.9%, Midbrain: 0.1%, Cerebral cortex: 0.0%	5.08987e-10	4.73525e-10	0.141212	0.825128
Joint pain	292	CGE_292	CGE interneuron	NEUR	GABA	Cerebral cortex: 86.1%, Hippocampus: 7.4%, Amygdala: 3.1%	1.28707e-10	5.71515e-10	0.410911	0.825185
Joint pain	305	CBI_305	Cerebellar inhibitory	NEUR	GABA	Cerebellum: 88.0%, Pons: 4.7%, Midbrain: 3.7%	1.2263e-10	5.49467e-10	0.411698	0.825185
Joint pain	348	Splat_348	Splatter	NEUR	GLY	Medulla: 65.6%, Spinal cord: 26.9%, Pons: 6.0%	1.2608e-10	5.53324e-10	0.409878	0.825185
BMI	219	MSN_219	Medium spiny neuron	NEUR	GABA	Amygdala: 33.2%, Basal forebrain: 32.8%, Hypothalamus: 18.6%	1.26446e-09	2.26551e-09	0.288376	0.825724
Joint pain	42	COP_42	Committed oligodendrocyte precursor	OLIGO		Thalamus: 92.7%, Midbrain: 2.3%, Pons: 1.5%	1.19265e-10	6.6246e-10	0.428563	0.827643
Joint pain	175	Amex_175	Amygdala excitatory	NEUR	VGLUT1 VGLUT2	Cerebral cortex: 91.3%, Hippocampus: 7.3%, Amygdala: 1.2%	9.8308e-11	5.00567e-10	0.422151	0.827643
Joint pain	188	CA13_188	Hippocampal CA1-3	NEUR	VGLUT1	Hippocampus: 98.4%, Cerebral cortex: 1.2%, Amygdala: 0.3%	1.00146e-10	6.05931e-10	0.434364	0.827643
Joint pain	235	Splat_235	Splatter	NEUR	GABA	Cerebral cortex: 31.8%, Amygdala: 28.5%, Basal forebrain: 25.2%	1.02524e-10	5.19752e-10	0.421814	0.827643
Joint pain	281	CGE_281	CGE interneuron	NEUR	GABA	Cerebral cortex: 70.5%, Amygdala: 13.0%, Hippocampus: 10.6%	9.5707e-11	5.71243e-10	0.433472	0.827643
Joint pain	296	CGE_296	CGE interneuron	NEUR	GABA	Cerebral cortex: 72.9%, Amygdala: 10.5%, Hippocampus: 9.0%	1.05642e-10	6.13091e-10	0.431597	0.827643
Joint pain	304	CBI_304	Cerebellar inhibitory		GABA	Cerebellum: 95.5%, Pons: 2.4%, Medulla: 1.8%	1.17185e-10	6.08475e-10	0.423641	0.827643
Joint pain	307	CBI_307	Cerebellar inhibitory	NEUR	GABA	Cerebellum: 70.3%, Medulla: 12.1%, Pons: 11.7%	9.7247e-11	5.92785e-10	0.434846	0.827643
Joint pain	308	URL_308	Upper rhombic lip		VGLUT1	Cerebellum: 84.5%, Pons: 10.2%, Medulla: 3.6%	1.02625e-10	5.91491e-10	0.431128	0.827643
Joint pain	325	Mmb_325	Mammillary body	NEUR	VGLUT2	Hypothalamus: 100.0%, Cerebral cortex: 0.0%, Amygdala: 0.0%	1.11922e-10	5.20395e-10	0.414856	0.827643
Joint pain	376	Splat_376	Splatter	NEUR	VGLUT2	Hypothalamus: 51.0%, Midbrain: 37.9%, Thalamus: 6.6%	1.07405e-10	5.41282e-10	0.421356	0.827643
Joint pain	379	Splat_379	Splatter	NEUR	GLY	Pons: 99.2%, Medulla: 0.8%, Cerebral cortex: 0.0%	8.91749e-11	5.72021e-10	0.438058	0.827643
Joint pain	387	Splat_387	Splatter	NEUR	VGLUT2	Pons: 89.9%, Midbrain: 8.9%, Medulla: 0.7%	1.01157e-10	6.19761e-10	0.435173	0.827643
Joint pain	429	Splat_429	Splatter	NEUR	GABA	Basal forebrain: 55.9%, Amygdala: 24.1%, Thalamus: 12.9%	7.98329e-11	5.12064e-10	0.438054	0.827643
Joint pain	290	CGE_290	CGE interneuron	NEUR	GABA	Cerebral cortex: 83.0%, Hippocampus: 8.5%, Amygdala: 5.2%	9.20712e-11	6.10133e-10	0.440026	0.827967
Neck/Shoulder pain	68	Epen_68	Ependymal	CHRP EPEN		Medulla: 29.8%, Pons: 23.1%, Thalamus: 13.7%	-6.73749e-10	1.51586e-09	0.671647	0.830105
Migraine	265	LLC_265	LAMP5-LHX6 and Chandelier	NEUR	GABA	Cerebral cortex: 72.8%, Amygdala: 17.1%, Hippocampus: 5.1%	5.59278e-10	5.26905e-10	0.144245	0.831212
Height	20	Vsmc_20	Vascular	VSMC		Thalamus: 21.8%, Cerebral cortex: 13.7%, Medulla: 12.4%	2.79198e-08	1.74185e-08	0.0544806	0.831875
Height	418	Splat_418	Splatter	NEUR	HDC VGLUT2	Hypothalamus: 99.3%, Midbrain: 0.5%, Thalamus: 0.1%	1.49376e-08	9.36622e-09	0.0553743	0.831875
Height	421	Splat_421	Splatter	NEUR	GABA	Hypothalamus: 64.1%, Amygdala: 19.7%, Thalamus: 14.8%	1.52841e-08	9.61386e-09	0.0559395	0.831875
BMI	341	Splat_341	Splatter	NEUR	VGLUT2	Pons: 98.8%, Medulla: 1.2%, Cerebral cortex: 0.0%	1.93316e-09	3.53705e-09	0.292345	0.831921
Neck/Shoulder pain	269	LLC_269	LAMP5-LHX6 and Chandelier	NEUR	GABA	Cerebral cortex: 43.7%, Hippocampus: 25.7%, Amygdala: 22.8%	-7.03189e-10	1.53646e-09	0.676405	0.833751
Neck/Shoulder pain	50	Oligo_50	Oligodendrocyte	OLIGO		Hypothalamus: 90.7%, Thalamus: 3.6%, Basal forebrain: 3.6%	-6.92637e-10	1.48033e-09	0.68007	0.834994
Neck/Shoulder pain	270	LLC_270	LAMP5-LHX6 and Chandelier	NEUR	GABA	Cerebral cortex: 86.2%, Hippocampus: 6.7%, Thalamus: 3.3%	-8.07744e-10	1.70979e-09	0.681687	0.834994
Neck/Shoulder pain	390	Splat_390	Splatter	NEUR	GABA	Thalamus: 81.4%, Amygdala: 5.6%, Pons: 5.3%	-8.56328e-10	1.80023e-09	0.682848	0.834994
Low back pain	217	MSN_217	Medium spiny neuron	NEUR	GABA	Amygdala: 69.5%, Basal forebrain: 15.7%, Hypothalamus: 7.4%	2.14707e-10	7.16382e-10	0.382199	0.835041
Migraine	407	Amex_407	Amygdala excitatory	NEUR	VGLUT2 VGLUT3	Amygdala: 72.6%, Cerebral cortex: 23.5%, Hippocampus: 2.7%	4.77642e-10	4.54799e-10	0.146807	0.835532
Neck/Shoulder pain	2	Nkcell_2	Miscellaneous	NK		Thalamus: 17.6%, Cerebral cortex: 15.5%, Basal forebrain: 14.8%	-9.11819e-10	1.83218e-09	0.690641	0.837857
Neck/Shoulder pain	24	Fbl_24	Fibroblast	FIB		Basal forebrain: 38.0%, Medulla: 32.3%, Hippocampus: 25.1%	-8.59901e-10	1.73287e-09	0.690134	0.837857
Neck/Shoulder pain	282	CGE_282	CGE interneuron	NEUR	GABA	Cerebral cortex: 82.6%, Hippocampus: 11.9%, Amygdala: 2.2%	-7.01794e-10	1.43793e-09	0.687246	0.837857
Neck/Shoulder pain	275	LLC_275	LAMP5-LHX6 and Chandelier	NEUR	GABA	Cerebral cortex: 66.0%, Amygdala: 16.5%, Basal forebrain: 9.9%	-7.89336e-10	1.5583e-09	0.69376	0.839432
Neck/Shoulder pain	299	CBI_299	Cerebellar inhibitory	NEUR	GLY	Cerebellum: 71.1%, Pons: 20.4%, Midbrain: 4.5%	-8.25135e-10	1.61183e-09	0.695647	0.839512
Neck/Shoulder pain	57	Astro_57	Astrocyte	ASTRO		Hippocampus: 66.8%, Basal forebrain: 25.3%, Cerebral cortex: 4.0%	-6.79081e-10	1.30314e-09	0.698855	0.841181
Joint pain	426	EMSN_426	Eccentric medium spiny neuron	NEUR	GABA	Amygdala: 81.9%, Cerebral cortex: 10.0%, Thalamus: 3.2%	6.73476e-11	5.43021e-10	0.450648	0.844507
Joint pain	273	LLC_273	LAMP5-LHX6 and Chandelier	NEUR	GABA	Amygdala: 44.9%, Cerebral cortex: 33.4%, Hippocampus: 7.3%	6.61429e-11	5.74256e-10	0.454151	0.846668
Joint pain	460	Thex_460	Thalamic excitatory	NEUR	VGLUT2	Thalamus: 98.9%, Midbrain: 0.9%, Cerebral cortex: 0.1%	6.13325e-11	5.48387e-10	0.455474	0.846668
Low back pain	198	CA4_198	Hippocampal CA4	NEUR	VGLUT1 VGLUT2	Hippocampus: 89.9%, Midbrain: 10.1%, Cerebral cortex: 0.0%	2.25993e-10	8.05799e-10	0.389563	0.847116
BMI	331	Mmb_331	Mammillary body	NEUR	VGLUT2	Hypothalamus: 96.6%, Midbrain: 2.3%, Cerebral cortex: 1.1%	2.22681e-09	4.24291e-09	0.29985	0.848042
Neck/Shoulder pain	268	LLC_268	LAMP5-LHX6 and Chandelier	NEUR	GABA	Hippocampus: 95.5%, Cerebral cortex: 2.4%, Amygdala: 1.1%	-7.83846e-10	1.42872e-09	0.708372	0.848207
Neck/Shoulder pain	301	CBI_301	Cerebellar inhibitory	NEUR	GLY	Pons: 92.6%, Medulla: 6.6%, Cerebral cortex: 0.7%	-8.86687e-10	1.61852e-09	0.708099	0.848207
Neck/Shoulder pain	28	Fbl_28	Fibroblast	FIB		Thalamus: 36.4%, Cerebral cortex: 12.1%, Pons: 11.0%	-1.00953e-09	1.81434e-09	0.711037	0.849192
Neck/Shoulder pain	251	MGE_251	MGE interneuron	NEUR	GABA	Cerebral cortex: 94.0%, Hippocampus: 2.5%, Basal forebrain: 2.4%	-9.08832e-10	1.61716e-09	0.712939	0.849263
Neck/Shoulder pain	59	Astro_59	Astrocyte	ASTRO		Pons: 36.2%, Cerebellum: 36.1%, Medulla: 10.9%	-8.44246e-10	1.47414e-09	0.716578	0.851398
Low back pain	265	LLC_265	LAMP5-LHX6 and Chandelier	NEUR	GABA	Cerebral cortex: 72.8%, Amygdala: 17.1%, Hippocampus: 5.1%	1.76096e-10	6.65551e-10	0.395664	0.852342
Low back pain	284	CGE_284	CGE interneuron	NEUR	GABA	Cerebral cortex: 74.7%, Amygdala: 9.9%, Hippocampus: 9.3%	1.82936e-10	6.87272e-10	0.395052	0.852342
Neck/Shoulder pain	10	Mgl_10	Microglia	MGL		Basal forebrain: 27.7%, Midbrain: 22.1%, Cerebral cortex: 10.3%	-9.28698e-10	1.57952e-09	0.721722	0.853112
Neck/Shoulder pain	264	LLC_264	LAMP5-LHX6 and Chandelier		GABA	Cerebral cortex: 84.5%, Amygdala: 5.7%, Basal forebrain: 4.7%	-8.73202e-10	1.49423e-09	0.720518	0.853112
Low back pain	86	DLNP_86	Deep-layer near-projecting	NEUR	VGLUT1 VGLUT2	Cerebral cortex: 97.0%, Basal forebrain: 1.8%, Hippocampus: 1.1%	1.19041e-10	6.47533e-10	0.42707	0.853146
Low back pain	98	DLCT6b_98	Deep-layer corticothalamic and 6b	NEUR	VGLUT1	Cerebral cortex: 75.6%, Basal forebrain: 10.3%, Amygdala: 7.8%	1.0606e-10	5.40988e-10	0.422286	0.853146
Low back pain	128	ULIT_128	Upper-layer intratelencephalic	NEUR	VGLUT1 VGLUT2	Cerebral cortex: 99.9%, Hypothalamus: 0.0%, Basal forebrain: 0.0%	1.54655e-10	6.23894e-10	0.402111	0.853146
Low back pain	156	Amex_156	Amygdala excitatory	NEUR	VGLUT1 VGLUT2	Amygdala: 78.4%, Hippocampus: 19.2%, Cerebral cortex: 2.3%	1.32034e-10	5.75432e-10	0.409259	0.853146
Low back pain	211	MSN_211	Medium spiny neuron	NEUR	GABA	Basal forebrain: 85.7%, Amygdala: 6.3%, Cerebral cortex: 4.2%	1.68818e-10	8.391e-10	0.420275	0.853146
Low back pain	212	MSN_212	Medium spiny neuron	NEUR	GABA	Basal forebrain: 90.4%, Cerebral cortex: 3.6%, Amygdala: 3.6%	1.20074e-10	5.91432e-10	0.419558	0.853146
Low back pain	215	MSN_215	Medium spiny neuron	NEUR	GABA	Basal forebrain: 85.0%, Amygdala: 9.2%, Cerebral cortex: 3.6%	1.87611e-10	8.01303e-10	0.407441	0.853146
Low back pain	218	MSN_218	Medium spiny neuron	NEUR		Basal forebrain: 50.9%, Amygdala: 22.3%, Hypothalamus: 18.5%	1.60044e-10	7.66167e-10	0.417268	0.853146
Low back pain	256	MGE_256	MGE interneuron	NEUR	GABA VGLUT3	Cerebral cortex: 68.6%, Hippocampus: 21.8%, Basal forebrain: 5.0%	1.59031e-10	6.15238e-10	0.398015	0.853146
Low back pain	261	MGE_261	MGE interneuron	NEUR	GABA	Cerebral cortex: 95.5%, Hippocampus: 1.4%, Basal forebrain: 1.4%	1.42075e-10	6.97559e-10	0.419304	0.853146
Low back pain	267	LLC_267	LAMP5-LHX6 and Chandelier	NEUR	GABA VGLUT3	Hippocampus: 80.6%, Cerebral cortex: 13.8%, Amygdala: 1.9%	1.06283e-10	5.96989e-10	0.429349	0.853146
Low back pain	273	LLC_273	LAMP5-LHX6 and Chandelier	NEUR	GABA	Amygdala: 44.9%, Cerebral cortex: 33.4%, Hippocampus: 7.3%	1.1937e-10	6.55459e-10	0.427746	0.853146
Low back pain	336	Splat_336	Splatter	NEUR	VGLUT2 VGLUT3	Midbrain: 91.5%, Thalamus: 8.1%, Medulla: 0.3%	1.2982e-10	7.28216e-10	0.429255	0.853146
Low back pain	338	Splat_338	Splatter	NEUR	VGLUT2	Medulla: 99.1%, Basal forebrain: 0.6%, Pons: 0.3%	2.14741e-10	9.1856e-10	0.407578	0.853146
Low back pain	386	Splat_386	Splatter	NEUR	VGLUT2	Medulla: 98.2%, Pons: 1.2%, Midbrain: 0.6%	9.59262e-11	5.05819e-10	0.424794	0.853146
Low back pain	393	Splat_393	Splatter	NEUR	GABA	Thalamus: 76.5%, Hypothalamus: 10.6%, Midbrain: 6.0%	1.18844e-10	5.9134e-10	0.420359	0.853146
Low back pain	419	Amex_419	Amygdala excitatory	NEUR	VGLUT1 VGLUT2	Amygdala: 78.9%, Cerebral cortex: 14.0%, Thalamus: 5.1%	1.16866e-10	5.31303e-10	0.412951	0.853146
Low back pain	430	MSN_430	Medium spiny neuron	NEUR	GABA	Amygdala: 87.9%, Hypothalamus: 6.5%, Thalamus: 3.4%	1.58709e-10	6.53709e-10	0.404087	0.853146
Joint pain	98	DLCT6b_98	Deep-layer corticothalamic and 6b	NEUR	VGLUT1	Cerebral cortex: 75.6%, Basal forebrain: 10.3%, Amygdala: 7.8%	4.28684e-11	5.10444e-10	0.466535	0.853463
Joint pain	232	EMSN_232	Eccentric medium spiny neuron	NEUR	GABA	Basal forebrain: 32.8%, Amygdala: 30.3%, Hypothalamus: 20.9%	4.48841e-11	5.26757e-10	0.466048	0.853463
Joint pain	270	LLC_270	LAMP5-LHX6 and Chandelier	NEUR	GABA	Cerebral cortex: 86.2%, Hippocampus: 6.7%, Thalamus: 3.3%	5.42017e-11	6.08289e-10	0.464499	0.853463
Joint pain	313	Splat_313	Splatter	NEUR	VGLUT2	Hippocampus: 41.6%, Cerebral cortex: 36.5%, Amygdala: 7.6%	4.34599e-11	5.10379e-10	0.46607	0.853463
Low back pain	325	Mmb_325	Mammillary body	NEUR	VGLUT2	Hypothalamus: 100.0%, Cerebral cortex: 0.0%, Amygdala: 0.0%	9.04827e-11	5.28269e-10	0.432001	0.854732
Neck/Shoulder pain	320	LRL_320	Lower rhombic lip	NEUR	VGLUT1 VGLUT2	Pons: 90.4%, Medulla: 6.2%, Basal forebrain: 3.2%	-8.2828e-10	1.38125e-09	0.725633	0.855542
Height	57	Astro_57	Astrocyte	ASTRO		Hippocampus: 66.8%, Basal forebrain: 25.3%, Cerebral cortex: 4.0%	1.86688e-08	1.2129e-08	0.0618798	0.855801
Height	65	Epen_65	Ependymal	EPEN		Midbrain: 28.4%, Hippocampus: 12.5%, Pons: 12.5%	1.80881e-08	1.17738e-08	0.0622328	0.855801
Height	243	MGE_243	MGE interneuron	NEUR	GABA	Cerebral cortex: 96.3%, Hippocampus: 1.4%, Basal forebrain: 1.1%	1.35059e-08	8.83251e-09	0.0631176	0.855801
BMI	108	DLCT6b_108	Deep-layer corticothalamic and 6b	NEUR	VGLUT1	Cerebral cortex: 89.4%, Hippocampus: 6.0%, Basal forebrain: 2.1%	1.28808e-09	2.7365e-09	0.318926	0.857564
BMI	155	Amex_155	Amygdala excitatory	NEUR	VGLUT1 VGLUT2	Amygdala: 99.6%, Cerebral cortex: 0.2%, Hippocampus: 0.2%	9.50464e-10	1.9249e-09	0.310733	0.857564
BMI	180	CA13_180	Hippocampal CA1-3	NEUR	VGLUT1	Hippocampus: 99.6%, Cerebral cortex: 0.4%, Amygdala: 0.0%	1.09747e-09	2.25223e-09	0.313029	0.857564
BMI	201	DG_201	Hippocampal dentate gyrus	NEUR	VGLUT1	Hippocampus: 99.9%, Midbrain: 0.1%, Thalamus: 0.0%	1.04267e-09	2.16537e-09	0.315073	0.857564
BMI	204	DG_204	Hippocampal dentate gyrus	NEUR	VGLUT1	Hippocampus: 98.3%, Thalamus: 1.7%, Cerebral cortex: 0.0%	1.4543e-09	3.10872e-09	0.319959	0.857564
BMI	208	MSN_208	Medium spiny neuron	NEUR	GABA	Basal forebrain: 89.6%, Amygdala: 5.6%, Cerebral cortex: 3.5%	1.36221e-09	2.74991e-09	0.310171	0.857564
BMI	336	Splat_336	Splatter	NEUR	VGLUT2 VGLUT3	Midbrain: 91.5%, Thalamus: 8.1%, Medulla: 0.3%	1.58907e-09	3.368e-09	0.31853	0.857564
BMI	391	Splat_391	Splatter	NEUR	GABA	Hypothalamus: 92.3%, Thalamus: 3.3%, Midbrain: 2.8%	1.15819e-09	2.29653e-09	0.307018	0.857564
BMI	396	Splat_396	Splatter	NEUR	VGLUT3	Pons: 66.2%, Midbrain: 31.2%, Hypothalamus: 1.2%	1.11163e-09	2.2196e-09	0.308248	0.857564
Joint pain	363	Splat_363	Splatter	NEUR	VGLUT2	Thalamus: 64.4%, Basal forebrain: 20.9%, Hypothalamus: 7.4%	3.77967e-11	5.53636e-10	0.472785	0.861479
Joint pain	302	CBI_302	Cerebellar inhibitory	NEUR	GLY	Cerebellum: 60.1%, Medulla: 19.0%, Pons: 15.3%	3.01759e-11	5.1747e-10	0.476749	0.861888
Joint pain	337	Splat_337	Splatter	NEUR	GABA	Basal forebrain: 81.9%, Midbrain: 17.6%, Hypothalamus: 0.5%	3.11105e-11	5.25859e-10	0.476412	0.861888
BMI	304	CBI_304	Cerebellar inhibitory		GABA	Cerebellum: 95.5%, Pons: 2.4%, Medulla: 1.8%	1.1257e-09	2.49824e-09	0.32614	0.863892
BMI	328	Mmb_328	Mammillary body	NEUR	HDC VGLUT2	Hypothalamus: 100.0%, Cerebral cortex: 0.0%, Amygdala: 0.0%	1.06175e-09	2.38273e-09	0.327942	0.863892
BMI	361	Splat_361	Splatter	NEUR	GABA	Midbrain: 83.4%, Thalamus: 14.3%, Pons: 1.8%	2.55162e-09	5.7078e-09	0.327423	0.863892
BMI	345	Splat_345	Splatter	NEUR	VGLUT2	Medulla: 52.3%, Spinal cord: 35.4%, Midbrain: 6.8%	2.56071e-09	5.81863e-09	0.329936	0.864208
Joint pain	86	DLNP_86	Deep-layer near-projecting	NEUR	VGLUT1 VGLUT2	Cerebral cortex: 97.0%, Basal forebrain: 1.8%, Hippocampus: 1.1%	1.53198e-11	5.52979e-10	0.488949	0.865121
Joint pain	134	ULIT_134	Upper-layer intratelencephalic	NEUR	VGLUT1 VGLUT2	Cerebral cortex: 99.3%, Hippocampus: 0.5%, Basal forebrain: 0.2%	1.19519e-11	4.6728e-10	0.489797	0.865121
Joint pain	156	Amex_156	Amygdala excitatory	NEUR	VGLUT1 VGLUT2	Amygdala: 78.4%, Hippocampus: 19.2%, Cerebral cortex: 2.3%	1.60919e-11	5.91583e-10	0.48915	0.865121
Joint pain	157	Amex_157	Amygdala excitatory	NEUR	VGLUT1 VGLUT2	Amygdala: 65.8%, Cerebral cortex: 28.7%, Hippocampus: 5.5%	1.99778e-11	5.71243e-10	0.486051	0.865121
Joint pain	170	Misc_170	Miscellaneous	NEUR	VGLUT1 VGLUT2	Hippocampus: 68.6%, Hypothalamus: 21.7%, Cerebral cortex: 6.4%	1.3548e-11	4.98439e-10	0.489158	0.865121
Joint pain	397	Splat_397	Splatter	NEUR	SER VGLUT3	Pons: 80.1%, Medulla: 8.1%, Midbrain: 7.6%	2.73097e-11	5.64931e-10	0.480722	0.865121
Joint pain	392	Splat_392	Splatter	NEUR	GABA	Amygdala: 39.6%, Basal forebrain: 32.7%, Hypothalamus: 21.2%	7.78667e-12	4.7398e-10	0.493446	0.86824
BMI	300	CBI_300	Cerebellar inhibitory	NEUR	GABA	Cerebellum: 61.4%, Pons: 32.9%, Midbrain: 3.2%	1.1283e-09	2.62039e-09	0.333385	0.868308
Neck/Shoulder pain	16	VendVC_16	Vascular	ENDO		Cerebral cortex: 25.5%, Hippocampus: 17.8%, Midbrain: 8.4%	-1.11045e-09	1.72322e-09	0.740343	0.868443
Neck/Shoulder pain	324	Mmb_324	Mammillary body	NEUR	VGLUT2	Hypothalamus: 100.0%, Cerebral cortex: 0.0%, Amygdala: 0.0%	-9.31694e-10	1.45314e-09	0.73929	0.868443
Joint pain	18	VendA_18	Vascular	ENDO		Cerebral cortex: 23.3%, Medulla: 16.4%, Thalamus: 14.6%	-7.45345e-11	6.10374e-10	0.548595	0.86991
Joint pain	66	Epen_66	Ependymal	CHRP EPEN		Medulla: 83.1%, Pons: 16.0%, Midbrain: 0.4%	-8.01161e-11	5.81298e-10	0.55481	0.86991
Joint pain	100	DLCT6b_100	Deep-layer corticothalamic and 6b	NEUR	VGLUT1	Cerebral cortex: 63.0%, Amygdala: 27.0%, Basal forebrain: 5.9%	-4.40763e-11	4.89956e-10	0.53584	0.86991
Joint pain	107	DLCT6b_107	Deep-layer corticothalamic and 6b	NEUR	VGLUT1	Cerebral cortex: 100.0%, Amygdala: 0.0%, Hippocampus: 0.0%	-6.16628e-11	5.44896e-10	0.54505	0.86991
Joint pain	111	DLCT6b_111	Deep-layer corticothalamic and 6b	NEUR	VGLUT1 VGLUT2	Hippocampus: 92.5%, Amygdala: 6.3%, Cerebral cortex: 1.2%	-1.11654e-11	5.01249e-10	0.508886	0.86991
Joint pain	112	DLCT6b_112	Deep-layer corticothalamic and 6b	NEUR	VGLUT1	Cerebral cortex: 65.2%, Hippocampus: 33.8%, Amygdala: 0.6%	-5.76631e-11	4.88571e-10	0.546976	0.86991
Joint pain	113	L5ET_113	Miscellaneous	NEUR	VGLUT1	Cerebral cortex: 100.0%, Amygdala: 0.0%, Hippocampus: 0.0%	-2.74633e-12	5.18121e-10	0.502115	0.86991
Joint pain	116	Misc_116	Miscellaneous	NEUR	VGLUT1	Cerebral cortex: 93.4%, Amygdala: 3.3%, Basal forebrain: 2.6%	-5.19697e-11	5.68221e-10	0.536437	0.86991
Joint pain	120	ULIT_120	Upper-layer intratelencephalic	NEUR	VGLUT1 VGLUT2	Cerebral cortex: 91.5%, Hypothalamus: 4.6%, Basal forebrain: 2.9%	-2.18469e-11	5.50634e-10	0.515824	0.86991
Joint pain	123	ULIT_123	Upper-layer intratelencephalic	NEUR	VGLUT1	Cerebral cortex: 99.2%, Hippocampus: 0.4%, Basal forebrain: 0.3%	-3.84756e-11	5.33874e-10	0.528726	0.86991
Joint pain	132	Misc_132	Miscellaneous	NEUR	VGLUT1 VGLUT2	Cerebral cortex: 98.4%, Hippocampus: 0.8%, Midbrain: 0.8%	-6.8937e-11	5.81561e-10	0.547179	0.86991
Joint pain	138	ULIT_138	Upper-layer intratelencephalic	NEUR	VGLUT1 VGLUT2	Cerebral cortex: 96.4%, Basal forebrain: 1.2%, Hippocampus: 1.2%	-2.89313e-11	5.97482e-10	0.51931	0.86991
Joint pain	154	Amex_154	Amygdala excitatory	NEUR	VGLUT1 VGLUT2	Amygdala: 87.5%, Cerebral cortex: 6.8%, Hippocampus: 5.7%	-1.13509e-11	5.17455e-10	0.50875	0.86991
Joint pain	186	CA13_186	Hippocampal CA1-3	NEUR	VGLUT1	Hippocampus: 98.7%, Cerebral cortex: 1.1%, Amygdala: 0.2%	-8.58264e-11	5.5227e-10	0.56175	0.86991
Joint pain	198	CA4_198	Hippocampal CA4	NEUR	VGLUT1 VGLUT2	Hippocampus: 89.9%, Midbrain: 10.1%, Cerebral cortex: 0.0%	-7.39565e-11	6.05787e-10	0.548583	0.86991
Joint pain	205	DG_205	Hippocampal dentate gyrus	NEUR	VGLUT1	Hippocampus: 96.5%, Midbrain: 3.4%, Thalamus: 0.0%	-5.02768e-11	5.11406e-10	0.539157	0.86991
Joint pain	213	MSN_213	Medium spiny neuron	NEUR	GABA	Basal forebrain: 75.5%, Cerebral cortex: 12.2%, Amygdala: 9.4%	-2.93839e-11	5.72506e-10	0.520467	0.86991
Joint pain	214	MSN_214	Medium spiny neuron	NEUR	GABA	Basal forebrain: 61.9%, Amygdala: 15.7%, Cerebral cortex: 13.3%	-6.42218e-12	5.87554e-10	0.50436	0.86991
Joint pain	228	EMSN_228	Eccentric medium spiny neuron	NEUR	GABA	Amygdala: 83.7%, Cerebral cortex: 12.2%, Thalamus: 1.9%	-6.36464e-11	4.86937e-10	0.551997	0.86991
Joint pain	271	LLC_271	LAMP5-LHX6 and Chandelier	NEUR	GABA	Cerebral cortex: 63.9%, Amygdala: 16.6%, Hippocampus: 9.9%	4.54794e-13	5.82362e-10	0.499688	0.86991
Joint pain	272	LLC_272	LAMP5-LHX6 and Chandelier	NEUR	GABA	Cerebral cortex: 67.5%, Amygdala: 16.1%, Basal forebrain: 7.8%	-9.25015e-11	5.97143e-10	0.561553	0.86991
Joint pain	275	LLC_275	LAMP5-LHX6 and Chandelier	NEUR	GABA	Cerebral cortex: 66.0%, Amygdala: 16.5%, Basal forebrain: 9.9%	-6.24188e-11	5.81003e-10	0.542777	0.86991
Joint pain	284	CGE_284	CGE interneuron	NEUR	GABA	Cerebral cortex: 74.7%, Amygdala: 9.9%, Hippocampus: 9.3%	-5.34647e-11	5.71044e-10	0.537297	0.86991
Joint pain	309	URL_309	Upper rhombic lip	NEUR	VGLUT1 VGLUT2	Pons: 89.0%, Cerebellum: 8.6%, Medulla: 1.6%	-3.02674e-11	5.72544e-10	0.52108	0.86991
Joint pain	333	Mmb_333	Mammillary body	NEUR	HDC VGLUT2	Hypothalamus: 97.7%, Cerebral cortex: 1.0%, Thalamus: 0.8%	-2.96738e-11	5.21512e-10	0.522687	0.86991
Joint pain	339	Splat_339	Splatter	NEUR	GLY VGLUT2	Pons: 99.4%, Medulla: 0.4%, Midbrain: 0.2%	-5.90038e-11	5.33888e-10	0.544	0.86991
Joint pain	340	Splat_340	Splatter	NEUR	VGLUT2	Pons: 88.3%, Midbrain: 9.5%, Thalamus: 1.6%	-3.13062e-11	7.34644e-10	0.516995	0.86991
Joint pain	355	Splat_355	Splatter	NEUR	GABA	Midbrain: 87.7%, Pons: 9.3%, Thalamus: 2.4%	-4.12333e-11	5.54881e-10	0.529618	0.86991
Joint pain	359	Splat_359	Splatter	NEUR	GABA	Midbrain: 99.1%, Thalamus: 0.4%, Pons: 0.3%	-7.20891e-11	6.31469e-10	0.545445	0.86991
Joint pain	381	Splat_381	Splatter	NEUR	GABA	Pons: 83.9%, Midbrain: 15.4%, Medulla: 0.5%	-2.13248e-11	6.02885e-10	0.514108	0.86991
Joint pain	389	Splat_389	Splatter	NEUR	GABA	Pons: 67.3%, Midbrain: 29.6%, Thalamus: 2.4%	-5.18358e-11	5.22423e-10	0.539519	0.86991
Joint pain	391	Splat_391	Splatter	NEUR	GABA	Hypothalamus: 92.3%, Thalamus: 3.3%, Midbrain: 2.8%	-4.047e-11	5.35336e-10	0.53013	0.86991
Joint pain	404	Misc_404	Miscellaneous	NEUR	VGLUT1	Cerebral cortex: 94.4%, Amygdala: 2.5%, Basal forebrain: 1.2%	-9.49485e-11	6.0525e-10	0.562328	0.86991
Joint pain	405	Amex_405	Amygdala excitatory	NEUR	VGLUT1 VGLUT2	Cerebral cortex: 41.9%, Hypothalamus: 27.8%, Amygdala: 27.3%	-7.98243e-11	5.63775e-10	0.556298	0.86991
Joint pain	424	Splat_424	Splatter	NEUR	GABA	Amygdala: 34.9%, Hypothalamus: 32.8%, Thalamus: 29.6%	-8.36503e-11	5.55195e-10	0.559881	0.86991
Joint pain	439	Midi_439	Midbrain-derived inhibitory	NEUR	GABA	Midbrain: 52.8%, Thalamus: 31.3%, Pons: 10.7%	-8.25963e-11	5.80004e-10	0.55662	0.86991
Joint pain	12	Mgl_12	Microglia	MAC		Basal forebrain: 29.4%, Cerebral cortex: 14.0%, Cerebellum: 12.2%	-9.82529e-11	6.02651e-10	0.564754	0.870742
BMI	100	DLCT6b_100	Deep-layer corticothalamic and 6b	NEUR	VGLUT1	Cerebral cortex: 63.0%, Amygdala: 27.0%, Basal forebrain: 5.9%	9.89116e-10	2.37269e-09	0.338385	0.871584
BMI	433	Midi_433	Midbrain-derived inhibitory	NEUR	GABA	Midbrain: 89.4%, Thalamus: 8.3%, Hypothalamus: 1.3%	1.73216e-09	4.15618e-09	0.338424	0.871584
BMI	197	CA4_197	Hippocampal CA4	NEUR	VGLUT1	Hippocampus: 99.7%, Midbrain: 0.3%, Cerebral cortex: 0.0%	9.46939e-10	2.37503e-09	0.345055	0.876347
BMI	329	Mmb_329	Mammillary body	NEUR	HDC VGLUT2	Hypothalamus: 99.7%, Midbrain: 0.3%, Thalamus: 0.1%	1.01241e-09	2.49288e-09	0.342327	0.876347
BMI	402	Splat_402	Splatter	NEUR	GABA	Midbrain: 58.2%, Hypothalamus: 41.6%, Amygdala: 0.1%	8.10257e-10	2.04504e-09	0.345977	0.876347
Joint pain	453	Thex_453	Thalamic excitatory		VGLUT2	Thalamus: 82.7%, Midbrain: 17.3%, Cerebral cortex: 0.0%	-1.04262e-10	5.7671e-10	0.571733	0.878563
BMI	224	EMSN_224	Eccentric medium spiny neuron	NEUR	GABA	Basal forebrain: 70.9%, Amygdala: 13.6%, Cerebral cortex: 8.2%	9.11728e-10	2.34796e-09	0.348894	0.878909
Neck/Shoulder pain	4	Mgl_4	Microglia	MGL		Spinal cord: 31.8%, Pons: 26.0%, Medulla: 13.2%	-1.13606e-09	1.62749e-09	0.757425	0.879529
Neck/Shoulder pain	26	Fbl_26	Fibroblast	FIB		Thalamus: 20.7%, Basal forebrain: 15.4%, Pons: 13.1%	-1.2205e-09	1.77274e-09	0.754426	0.879529
Neck/Shoulder pain	341	Splat_341	Splatter	NEUR	VGLUT2	Pons: 98.8%, Medulla: 1.2%, Cerebral cortex: 0.0%	-1.0502e-09	1.51147e-09	0.756417	0.879529
Neck/Shoulder pain	401	Misc_401	Miscellaneous	NEUR	VGLUT2	Hippocampus: 76.2%, Amygdala: 19.4%, Cerebral cortex: 4.4%	-1.09573e-09	1.57389e-09	0.756846	0.879529
Joint pain	25	Fbl_25	Fibroblast	FIB		Thalamus: 22.3%, Cerebral cortex: 20.0%, Pons: 15.0%	-1.1014e-10	5.76949e-10	0.575698	0.881717
Height	425	Splat_425	Splatter	NEUR	GABA	Thalamus: 35.4%, Hypothalamus: 29.5%, Amygdala: 29.1%	1.48629e-08	9.91981e-09	0.0670273	0.882845
BMI	99	DLCT6b_99	Deep-layer corticothalamic and 6b	NEUR	VGLUT1	Cerebral cortex: 80.0%, Basal forebrain: 11.2%, Hippocampus: 6.5%	8.02462e-10	2.25162e-09	0.360773	0.882905
BMI	164	Misc_164	Miscellaneous	NEUR	VGLUT1 VGLUT2	Cerebral cortex: 66.8%, Amygdala: 18.2%, Hippocampus: 15.0%	6.46082e-10	1.84402e-09	0.363032	0.882905
BMI	172	Amex_172	Amygdala excitatory	NEUR	VGLUT1 VGLUT2	Cerebral cortex: 90.6%, Hippocampus: 8.8%, Amygdala: 0.6%	7.74543e-10	2.31722e-09	0.369093	0.882905
BMI	222	EMSN_222	Eccentric medium spiny neuron	NEUR	GABA	Basal forebrain: 93.9%, Thalamus: 1.9%, Cerebral cortex: 1.8%	8.98627e-10	2.579e-09	0.363755	0.882905
BMI	242	MGE_242	MGE interneuron	NEUR		Cerebral cortex: 90.8%, Hippocampus: 4.6%, Basal forebrain: 1.8%	1.0016e-09	2.78831e-09	0.359718	0.882905
BMI	243	MGE_243	MGE interneuron	NEUR	GABA	Cerebral cortex: 96.3%, Hippocampus: 1.4%, Basal forebrain: 1.1%	9.56922e-10	2.54543e-09	0.353482	0.882905
BMI	278	CGE_278	CGE interneuron	NEUR	GABA VGLUT3	Cerebral cortex: 78.0%, Amygdala: 10.4%, Hippocampus: 8.1%	7.29319e-10	2.12567e-09	0.365761	0.882905
BMI	326	Mmb_326	Mammillary body	NEUR	VGLUT2	Hypothalamus: 100.0%, Cerebral cortex: 0.0%, Amygdala: 0.0%	7.86458e-10	2.36297e-09	0.369633	0.882905
BMI	382	Splat_382	Splatter	NEUR	VGLUT2	Amygdala: 32.1%, Hypothalamus: 30.4%, Basal forebrain: 21.9%	7.06025e-10	2.07538e-09	0.366857	0.882905
BMI	453	Thex_453	Thalamic excitatory		VGLUT2	Thalamus: 82.7%, Midbrain: 17.3%, Cerebral cortex: 0.0%	6.85862e-10	1.98757e-09	0.365019	0.882905
Low back pain	48	Oligo_48	Oligodendrocyte	OLIGO		Basal forebrain: 47.8%, Thalamus: 42.2%, Hypothalamus: 5.3%	6.32199e-11	6.49787e-10	0.461247	0.884572
Low back pain	133	ULIT_133	Upper-layer intratelencephalic	NEUR	VGLUT1 VGLUT2	Cerebral cortex: 100.0%, Basal forebrain: 0.0%, Hypothalamus: 0.0%	7.38597e-11	7.52346e-10	0.460898	0.884572
Low back pain	199	DG_199	Hippocampal dentate gyrus	NEUR	VGLUT1	Hippocampus: 96.8%, Thalamus: 3.2%, Cerebral cortex: 0.0%	8.31048e-11	9.64073e-10	0.465653	0.884572
Low back pain	332	Mmb_332	Mammillary body	NEUR	VGLUT2	Hypothalamus: 99.9%, Thalamus: 0.1%, Cerebral cortex: 0.0%	6.77302e-11	5.92027e-10	0.454459	0.884572
Low back pain	349	Splat_349	Splatter	NEUR	GLY	Medulla: 84.7%, Spinal cord: 12.7%, Pons: 1.7%	7.11739e-11	5.88086e-10	0.451835	0.884572
Low back pain	360	Splat_360	Splatter	NEUR	GABA	Midbrain: 99.1%, Pons: 0.8%, Thalamus: 0.1%	5.46159e-11	6.59425e-10	0.466996	0.884572
Low back pain	388	Splat_388	Splatter	NEUR	VGLUT2	Pons: 90.9%, Hypothalamus: 4.1%, Amygdala: 3.6%	8.97657e-11	7.49418e-10	0.452329	0.884572
Low back pain	402	Splat_402	Splatter	NEUR	GABA	Midbrain: 58.2%, Hypothalamus: 41.6%, Amygdala: 0.1%	6.02966e-11	5.77033e-10	0.458389	0.884572
Low back pain	409	Splat_409	Splatter	NEUR	GABA	Basal forebrain: 66.5%, Amygdala: 14.2%, Thalamus: 9.9%	4.81504e-11	5.82209e-10	0.467044	0.884572
Low back pain	431	Splat_431	Splatter	NEUR	HDC VGLUT2	Hypothalamus: 99.7%, Midbrain: 0.2%, Cerebral cortex: 0.0%	5.56799e-11	6.4461e-10	0.465583	0.884572
Low back pain	450	Thex_450	Thalamic excitatory		VGLUT2	Thalamus: 99.9%, Basal forebrain: 0.0%, Hypothalamus: 0.0%	5.75889e-11	7.21484e-10	0.46819	0.884572
Low back pain	257	MGE_257	MGE interneuron	NEUR	GABA	Cerebral cortex: 73.5%, Hippocampus: 19.7%, Amygdala: 3.5%	4.81017e-11	6.45835e-10	0.470314	0.884959
Joint pain	127	ULIT_127	Upper-layer intratelencephalic	NEUR	VGLUT1 VGLUT2	Cerebral cortex: 90.2%, Basal forebrain: 4.2%, Amygdala: 3.4%	-9.60783e-11	4.70729e-10	0.580864	0.886684
Joint pain	332	Mmb_332	Mammillary body	NEUR	VGLUT2	Hypothalamus: 99.9%, Thalamus: 0.1%, Cerebral cortex: 0.0%	-1.06698e-10	4.98845e-10	0.584684	0.889568
Migraine	99	DLCT6b_99	Deep-layer corticothalamic and 6b	NEUR	VGLUT1	Cerebral cortex: 80.0%, Basal forebrain: 11.2%, Hippocampus: 6.5%	5.13847e-10	5.13287e-10	0.158391	0.890467
Neck/Shoulder pain	1	Tcell_1	Miscellaneous	TCELL		Midbrain: 15.0%, Basal forebrain: 14.0%, Pons: 13.2%	-1.3659e-09	1.76768e-09	0.780153	0.8907
Neck/Shoulder pain	14	VendAC_14	Vascular	ENDO		Hippocampus: 23.8%, Cerebral cortex: 23.3%, Thalamus: 10.3%	-1.39079e-09	1.8137e-09	0.778407	0.8907
Neck/Shoulder pain	17	VendV_17	Vascular	ENDO		Hypothalamus: 26.7%, Medulla: 21.8%, Pons: 15.8%	-1.22225e-09	1.59044e-09	0.778904	0.8907
Neck/Shoulder pain	36	OPC_36	Oligodendrocyte precursor	OPC		Cerebral cortex: 33.7%, Thalamus: 12.5%, Midbrain: 11.5%	-1.15469e-09	1.50406e-09	0.778672	0.8907
Neck/Shoulder pain	263	MGE_263	MGE interneuron	NEUR	GABA	Cerebral cortex: 98.5%, Basal forebrain: 0.6%, Hippocampus: 0.4%	-1.11329e-09	1.48482e-09	0.773307	0.8907
Neck/Shoulder pain	328	Mmb_328	Mammillary body	NEUR	HDC VGLUT2	Hypothalamus: 100.0%, Cerebral cortex: 0.0%, Amygdala: 0.0%	-1.02546e-09	1.32468e-09	0.78057	0.8907
Neck/Shoulder pain	451	Thex_451	Thalamic excitatory		VGLUT2	Thalamus: 99.9%, Midbrain: 0.1%, Hypothalamus: 0.0%	-9.67463e-10	1.26786e-09	0.777289	0.8907
Neck/Shoulder pain	38	COP_38	Committed oligodendrocyte precursor	OLIGO		Hippocampus: 29.9%, Cerebral cortex: 29.5%, Pons: 7.8%	-1.19243e-09	1.51207e-09	0.78483	0.89335
Joint pain	121	ULIT_121	Upper-layer intratelencephalic	NEUR	VGLUT1 VGLUT2	Cerebral cortex: 91.7%, Amygdala: 3.9%, Basal forebrain: 2.7%	-1.27849e-10	5.54257e-10	0.591213	0.893604
Joint pain	425	Splat_425	Splatter	NEUR	GABA	Thalamus: 35.4%, Hypothalamus: 29.5%, Amygdala: 29.1%	-1.30234e-10	5.7514e-10	0.58957	0.893604
Height	371	Splat_371	Splatter	NEUR	VGLUT2	Midbrain: 99.7%, Cerebellum: 0.3%, Cerebral cortex: 0.0%	1.65915e-08	1.12333e-08	0.0698385	0.89432
Neck/Shoulder pain	72	Epen_72	Ependymal	EPEN		Hippocampus: 53.2%, Amygdala: 20.2%, Basal forebrain: 7.9%	-9.75675e-10	1.22196e-09	0.787695	0.894402
Low back pain	268	LLC_268	LAMP5-LHX6 and Chandelier	NEUR	GABA	Hippocampus: 95.5%, Cerebral cortex: 2.4%, Amygdala: 1.1%	3.21996e-11	6.82972e-10	0.481198	0.895893
Low back pain	308	URL_308	Upper rhombic lip		VGLUT1	Cerebellum: 84.5%, Pons: 10.2%, Medulla: 3.6%	3.5687e-11	6.4941e-10	0.478088	0.895893
Low back pain	344	Splat_344	Splatter	CHRP NEUR	VGLUT2	Medulla: 61.0%, Spinal cord: 21.9%, Pons: 14.9%	2.8215e-11	6.2358e-10	0.481955	0.895893
Neck/Shoulder pain	33	OPC_33	Oligodendrocyte precursor	OPC		Pons: 23.8%, Midbrain: 22.9%, Thalamus: 19.2%	-1.27363e-09	1.50715e-09	0.800962	0.896222
Neck/Shoulder pain	51	Bgl_51	Bergmann glia	ASTRO		Cerebellum: 95.8%, Pons: 1.9%, Medulla: 1.9%	-1.21276e-09	1.45788e-09	0.797256	0.896222
Neck/Shoulder pain	238	Splat_238	Splatter	NEUR	GABA	Basal forebrain: 57.1%, Amygdala: 27.7%, Cerebral cortex: 6.8%	-1.22407e-09	1.47637e-09	0.796478	0.896222
Neck/Shoulder pain	326	Mmb_326	Mammillary body	NEUR	VGLUT2	Hypothalamus: 100.0%, Cerebral cortex: 0.0%, Amygdala: 0.0%	-1.1802e-09	1.4041e-09	0.799696	0.896222
Neck/Shoulder pain	327	Mmb_327	Mammillary body	NEUR	VGLUT2	Hypothalamus: 99.9%, Midbrain: 0.1%, Cerebral cortex: 0.0%	-1.11248e-09	1.34241e-09	0.796367	0.896222
Neck/Shoulder pain	365	Splat_365	Splatter	NEUR	GABA VGLUT2	Pons: 43.0%, Midbrain: 30.2%, Medulla: 17.1%	-1.31078e-09	1.57575e-09	0.797252	0.896222
Neck/Shoulder pain	5	Mgl_5	Microglia	MGL		Hippocampus: 40.4%, Medulla: 29.6%, Basal forebrain: 20.1%	-1.53642e-09	1.7155e-09	0.81477	0.896831
Neck/Shoulder pain	7	Mgl_7	Microglia	MGL		Basal forebrain: 32.0%, Midbrain: 19.4%, Pons: 12.5%	-1.33291e-09	1.53458e-09	0.807463	0.896831
Neck/Shoulder pain	9	Mgl_9	Microglia	MGL		Cerebral cortex: 27.2%, Midbrain: 16.6%, Hippocampus: 15.0%	-1.43706e-09	1.60916e-09	0.814084	0.896831
Neck/Shoulder pain	18	VendA_18	Vascular	ENDO		Cerebral cortex: 23.3%, Medulla: 16.4%, Thalamus: 14.6%	-1.50489e-09	1.65218e-09	0.818814	0.896831
Neck/Shoulder pain	27	Fbl_27	Fibroblast	FIB		Thalamus: 34.3%, Cerebral cortex: 15.0%, Pons: 13.3%	-1.59852e-09	1.75416e-09	0.818925	0.896831
Neck/Shoulder pain	45	Oligo_45	Oligodendrocyte	OLIGO		Cerebral cortex: 20.0%, Basal forebrain: 18.5%, Midbrain: 15.8%	-1.35869e-09	1.57364e-09	0.806042	0.896831
Neck/Shoulder pain	66	Epen_66	Ependymal	CHRP EPEN		Medulla: 83.1%, Pons: 16.0%, Midbrain: 0.4%	-1.19639e-09	1.37634e-09	0.807646	0.896831
Neck/Shoulder pain	323	Mmb_323	Mammillary body	NEUR	VGLUT2	Hypothalamus: 99.7%, Thalamus: 0.2%, Midbrain: 0.2%	-1.26034e-09	1.40917e-09	0.814441	0.896831
Neck/Shoulder pain	379	Splat_379	Splatter	NEUR	GLY	Pons: 99.2%, Medulla: 0.8%, Cerebral cortex: 0.0%	-1.43697e-09	1.57629e-09	0.819015	0.896831
Migraine	10	Mgl_10	Microglia	MGL		Basal forebrain: 27.7%, Midbrain: 22.1%, Cerebral cortex: 10.3%	6.16223e-10	6.48771e-10	0.171099	0.899273
Migraine	18	VendA_18	Vascular	ENDO		Cerebral cortex: 23.3%, Medulla: 16.4%, Thalamus: 14.6%	5.71536e-10	5.91097e-10	0.166795	0.899273
Migraine	25	Fbl_25	Fibroblast	FIB		Thalamus: 22.3%, Cerebral cortex: 20.0%, Pons: 15.0%	4.98573e-10	5.52251e-10	0.183316	0.899273
Migraine	114	L5ET_114	Miscellaneous	NEUR	VGLUT1	Cerebral cortex: 98.4%, Hippocampus: 1.2%, Basal forebrain: 0.3%	4.21953e-10	4.62618e-10	0.180859	0.899273
Migraine	120	ULIT_120	Upper-layer intratelencephalic	NEUR	VGLUT1 VGLUT2	Cerebral cortex: 91.5%, Hypothalamus: 4.6%, Basal forebrain: 2.9%	4.23496e-10	4.55036e-10	0.176008	0.899273
Migraine	132	Misc_132	Miscellaneous	NEUR	VGLUT1 VGLUT2	Cerebral cortex: 98.4%, Hippocampus: 0.8%, Midbrain: 0.8%	4.88382e-10	5.1644e-10	0.172158	0.899273
Migraine	140	DLIT_140	Deep-layer intratelencephalic	NEUR	VGLUT1 VGLUT2	Cerebral cortex: 99.2%, Hippocampus: 0.5%, Basal forebrain: 0.2%	4.47799e-10	4.79242e-10	0.175051	0.899273
Migraine	201	DG_201	Hippocampal dentate gyrus	NEUR	VGLUT1	Hippocampus: 99.9%, Midbrain: 0.1%, Thalamus: 0.0%	3.95046e-10	4.34909e-10	0.181849	0.899273
Migraine	269	LLC_269	LAMP5-LHX6 and Chandelier	NEUR	GABA	Cerebral cortex: 43.7%, Hippocampus: 25.7%, Amygdala: 22.8%	4.45983e-10	4.60138e-10	0.166213	0.899273
Migraine	296	CGE_296	CGE interneuron	NEUR	GABA	Cerebral cortex: 72.9%, Amygdala: 10.5%, Hippocampus: 9.0%	4.66761e-10	5.17123e-10	0.183366	0.899273
Migraine	305	CBI_305	Cerebellar inhibitory	NEUR	GABA	Cerebellum: 88.0%, Pons: 4.7%, Midbrain: 3.7%	5.17897e-10	5.65282e-10	0.179788	0.899273
Migraine	336	Splat_336	Splatter	NEUR	VGLUT2 VGLUT3	Midbrain: 91.5%, Thalamus: 8.1%, Medulla: 0.3%	4.34346e-10	4.45753e-10	0.164927	0.899273
BMI	145	DLIT_145	Deep-layer intratelencephalic	NEUR	VGLUT1 VGLUT2	Cerebral cortex: 65.1%, Hippocampus: 19.6%, Amygdala: 15.0%	8.00193e-10	2.58882e-09	0.378624	0.899721
Joint pain	365	Splat_365	Splatter	NEUR	GABA VGLUT2	Pons: 43.0%, Midbrain: 30.2%, Medulla: 17.1%	-1.44355e-10	5.85159e-10	0.597428	0.900046
Neck/Shoulder pain	8	Mgl_8	Microglia	MGL		Hippocampus: 19.2%, Midbrain: 18.4%, Basal forebrain: 11.1%	-1.45632e-09	1.54145e-09	0.827613	0.901576
Neck/Shoulder pain	13	VendPLVAP_13	Vascular	CHRP ENDO		Basal forebrain: 74.0%, Medulla: 23.3%, Hippocampus: 1.4%	-1.41049e-09	1.47529e-09	0.830482	0.901576
Neck/Shoulder pain	317	LRL_317	Lower rhombic lip	NEUR	VGLUT1 VGLUT2	Pons: 97.6%, Medulla: 2.1%, Midbrain: 0.2%	-1.21978e-09	1.27599e-09	0.83045	0.901576
Neck/Shoulder pain	330	Mmb_330	Mammillary body	NEUR	VGLUT2	Hypothalamus: 100.0%, Cerebral cortex: 0.0%, Amygdala: 0.0%	-1.34519e-09	1.40298e-09	0.831171	0.901576
Low back pain	250	MGE_250	MGE interneuron	NEUR	GABA	Cerebral cortex: 92.5%, Hippocampus: 2.4%, Basal forebrain: 2.2%	1.49064e-11	5.39841e-10	0.488986	0.903511
Low back pain	412	Splat_412	Splatter	NEUR	GABA HDC VGLUT2	Hypothalamus: 97.4%, Midbrain: 2.2%, Thalamus: 0.3%	1.85729e-11	7.38912e-10	0.489973	0.903511
BMI	85	DLNP_85	Deep-layer near-projecting	NEUR	VGLUT1 VGLUT2 VGLUT3	Cerebral cortex: 47.1%, Basal forebrain: 37.0%, Hypothalamus: 10.9%	1.05841e-09	3.67135e-09	0.386562	0.904451
BMI	163	CA13_163	Hippocampal CA1-3	NEUR	VGLUT1 VGLUT2	Amygdala: 93.5%, Hippocampus: 5.9%, Hypothalamus: 0.4%	5.98573e-10	2.14491e-09	0.390097	0.904451
BMI	200	DG_200	Hippocampal dentate gyrus	NEUR	VGLUT1	Hippocampus: 99.4%, Thalamus: 0.5%, Midbrain: 0.1%	6.19194e-10	2.18406e-09	0.388394	0.904451
BMI	286	CGE_286	CGE interneuron	NEUR	GABA	Cerebral cortex: 70.6%, Hippocampus: 13.8%, Amygdala: 10.2%	5.44825e-10	1.97875e-09	0.391528	0.904451
BMI	355	Splat_355	Splatter	NEUR	GABA	Midbrain: 87.7%, Pons: 9.3%, Thalamus: 2.4%	5.65114e-10	1.98175e-09	0.387761	0.904451
BMI	456	Thex_456	Thalamic excitatory	NEUR	VGLUT2	Thalamus: 99.8%, Hippocampus: 0.2%, Cerebral cortex: 0.0%	5.91691e-10	2.16654e-09	0.392386	0.904451
Migraine	2	Nkcell_2	Miscellaneous	NK		Thalamus: 17.6%, Cerebral cortex: 15.5%, Basal forebrain: 14.8%	5.75841e-10	6.59584e-10	0.191322	0.908472
Migraine	113	L5ET_113	Miscellaneous	NEUR	VGLUT1	Cerebral cortex: 100.0%, Amygdala: 0.0%, Hippocampus: 0.0%	3.7061e-10	4.28149e-10	0.193352	0.908472
Migraine	152	DLIT_152	Deep-layer intratelencephalic	NEUR	VGLUT1 VGLUT2 VGLUT3	Basal forebrain: 76.2%, Amygdala: 19.9%, Cerebral cortex: 3.8%	3.32015e-10	3.87417e-10	0.195724	0.908472
Migraine	158	Amex_158	Amygdala excitatory	NEUR	VGLUT1 VGLUT2	Amygdala: 68.1%, Cerebral cortex: 25.8%, Hippocampus: 6.0%	3.7143e-10	4.23381e-10	0.190163	0.908472
Migraine	160	Amex_160	Amygdala excitatory	NEUR	VGLUT1 VGLUT2	Amygdala: 90.3%, Cerebral cortex: 8.9%, Hippocampus: 0.8%	3.6265e-10	4.24196e-10	0.1963	0.908472
Migraine	225	EMSN_225	Eccentric medium spiny neuron	NEUR	GABA	Amygdala: 47.2%, Basal forebrain: 33.3%, Cerebral cortex: 10.2%	3.80118e-10	4.4607e-10	0.197065	0.908472
Joint pain	341	Splat_341	Splatter	NEUR	VGLUT2	Pons: 98.8%, Medulla: 1.2%, Cerebral cortex: 0.0%	-1.52569e-10	5.70086e-10	0.605506	0.909245
Neck/Shoulder pain	11	Mgl_11	Microglia	MGL		Cerebral cortex: 37.4%, Hippocampus: 24.2%, Thalamus: 11.1%	-1.56118e-09	1.56174e-09	0.841259	0.909618
Neck/Shoulder pain	325	Mmb_325	Mammillary body	NEUR	VGLUT2	Hypothalamus: 100.0%, Cerebral cortex: 0.0%, Amygdala: 0.0%	-1.47166e-09	1.46446e-09	0.842531	0.909618
Low back pain	304	CBI_304	Cerebellar inhibitory		GABA	Cerebellum: 95.5%, Pons: 2.4%, Medulla: 1.8%	3.93786e-12	6.57463e-10	0.497611	0.911043
Low back pain	373	Splat_373	Splatter	NEUR	VGLUT2	Midbrain: 61.4%, Thalamus: 36.6%, Amygdala: 0.7%	1.84434e-14	5.54684e-10	0.499987	0.911043
Low back pain	432	Splat_432	Splatter	NEUR	HDC	Hypothalamus: 79.8%, Midbrain: 19.6%, Thalamus: 0.6%	1.13301e-12	6.17737e-10	0.499268	0.911043
Low back pain	226	EMSN_226	Eccentric medium spiny neuron	NEUR	GABA	Basal forebrain: 33.6%, Amygdala: 33.3%, Hypothalamus: 19.3%	-9.92714e-12	5.78088e-10	0.50685	0.91181
Low back pain	254	MGE_254	MGE interneuron	NEUR	GABA VGLUT3	Cerebral cortex: 77.9%, Hippocampus: 13.0%, Amygdala: 4.5%	-1.1513e-11	5.52072e-10	0.508319	0.91181
Low back pain	260	MGE_260	MGE interneuron	NEUR	GABA	Cerebral cortex: 86.4%, Amygdala: 4.6%, Basal forebrain: 4.2%	-1.02486e-11	6.97167e-10	0.505864	0.91181
Low back pain	441	Midi_441	Midbrain-derived inhibitory	NEUR	GABA	Thalamus: 89.9%, Midbrain: 8.8%, Pons: 0.7%	-5.20563e-12	6.18671e-10	0.503357	0.91181
Neck/Shoulder pain	271	LLC_271	LAMP5-LHX6 and Chandelier	NEUR	GABA	Cerebral cortex: 63.9%, Amygdala: 16.6%, Hippocampus: 9.9%	-1.60401e-09	1.56904e-09	0.846676	0.911957
Migraine	4	Mgl_4	Microglia	MGL		Spinal cord: 31.8%, Pons: 26.0%, Medulla: 13.2%	5.49015e-10	6.54984e-10	0.200956	0.911987
Migraine	27	Fbl_27	Fibroblast	FIB		Thalamus: 34.3%, Cerebral cortex: 15.0%, Pons: 13.3%	4.27876e-10	5.16599e-10	0.203763	0.911987
Migraine	284	CGE_284	CGE interneuron	NEUR	GABA	Cerebral cortex: 74.7%, Amygdala: 9.9%, Hippocampus: 9.3%	4.43204e-10	5.34833e-10	0.203643	0.911987
BMI	92	DLNP_92	Deep-layer near-projecting	NEUR	VGLUT1	Cerebral cortex: 94.7%, Hippocampus: 2.5%, Basal forebrain: 2.2%	6.42162e-10	2.47673e-09	0.39771	0.912161
Low back pain	220	MSN_220	Medium spiny neuron	NEUR	GABA	Amygdala: 91.6%, Thalamus: 8.4%, Cerebral cortex: 0.0%	-2.1295e-11	7.33989e-10	0.511573	0.914089
Knee pain	32	OPC_32	Oligodendrocyte precursor	OPC		Hypothalamus: 54.7%, Thalamus: 16.6%, Amygdala: 8.5%	2.10354e-09	1.58413e-09	0.0921079	0.917959
[truncated: 1,867 more rows]

[truncated: 10 more sheets: ST10, ST11, ST12, ST13, ST14, ST15, ST16, ST17, ST18, ST19]
