# Supplementary material for: The cell-type–specific genetic architecture of chronic pain in brain and dorsal root ganglia
Source: J Clin Invest. 2025 Oct 7;135(24):e197583. doi: 10.1172/JCI197583 (PMC12700546; doi:10.1172/JCI197583)
Supplement: Supporting data values [file jci-135-197583-s035.xlsx]

## Sheet: Figure2
Figure 2A					Figure 2B				Figure 2C				Figure 2D
Cluster name	Supercluster	Coefficient_P_value			Cluster	Coefficient_P_value			Name	Coefficient P-Value			Name	Coefficient P-value
DLIT_136	Deep-layer intratelencephalic	1.93465e-07			hAd.LTMR	0.00219476			Isocortical_excitatory	1.49e-12			midVen	1.67e-08
ULIT_135	Upper-layer intratelencephalic	2.82659e-06			hPEP.TRPV1.A1.2	0.00838968			Striatal_inhibitory	2.15e-10			Exc-NMUR2	2.93e-08
DLIT_149	Deep-layer intratelencephalic	3.59783e-06			hPEP.PIEZOh	0.00927561			Isocortical_inhibitory	1.2e-07			Inh-PDZD2	9.35e-08
Amex_159	Amygdala excitatory	2.96284e-06			hNP1	0.0237352			Hippocampal_excitatory	2.44e-07			Exc-MAF	3.33e-07
DLIT_144	Deep-layer intratelencephalic	1.03503e-05			hTRPM8	0.103632			OPC	3.76e-05			Exc-NMU	5.02e-07
ULIT_127	Upper-layer intratelencephalic	2.03169e-05			hATF3	0.227359			Nigral_neurons	5.02e-05			Inh-SORCS1	8.92e-07
DLIT_146	Deep-layer intratelencephalic	2.08357e-05			hPEP.TRPV1.A1.1	0.231329			Neurons	0.000296			Inh-PDYN	1.46e-06
Amex_173	Amygdala excitatory	1.60311e-05			hPEP.NTRK3	0.240491			Astrocyte	0.0196			Exc-SKOR2	2.44e-06
DLIT_143	Deep-layer intratelencephalic	2.40395e-05			hPEP.CHRNA7	0.343657			Striatal_astrocyte	0.0458			Inh-CACNA2D3	7.06e-06
DLIT_148	Deep-layer intratelencephalic	2.63563e-05			hPEP.KIT	0.438715			Oligodendrocyte	0.0464			Inh-NXPH1	1.07e-05
Amex_171	Amygdala excitatory	2.96638e-05			hC.LTMR	0.466819			Nigral_OPC	0.146			Exc-SNTB1	1.75e-05
ULIT_129	Upper-layer intratelencephalic	5.07616e-05			hAb.LTMR	0.581761			Isocortical_astrocyte	0.171			Inh-NPY	2.32e-05
DLNP_88	Deep-layer near-projecting	0.000141215			hPEP.SST	0.649441			Nigral_astrocyte	0.365			Exc-MAFA	2.33e-05
Amex_158	Amygdala excitatory	0.000125346			hNP2	0.864279			Microglia	0.776			Exc-BNC2	3.21e-05
Amex_172	Amygdala excitatory	0.000131946			hPropr	0.920549							Inh-MEF2C	3.87e-05
DLNP_90	Deep-layer near-projecting	0.000157903			hPEP.0	0.997691							Exc-LMO3	0.000102256
DLIT_147	Deep-layer intratelencephalic	0.000179695											OPC	0.000548167
DLIT_142	Deep-layer intratelencephalic	0.000233736											Exc-TAC3	0.000659263
Amex_161	Amygdala excitatory	0.000221795											Oligo 2	0.0028653
Misc_164	Miscellaneous	0.000236664											Oligo 1	0.00313663
CA13_179	Hippocampal CA1-3	0.000250582
Amex_405	Amygdala excitatory	0.000257601
ULIT_124	Upper-layer intratelencephalic	0.000320143
ULIT_126	Upper-layer intratelencephalic	0.000307633
DLNP_95	Deep-layer near-projecting	0.000388797
DLNP_96	Deep-layer near-projecting	0.000382532
CA13_119	Hippocampal CA1-3	0.00035222
MGE_259	MGE interneuron	0.000368001
ULIT_128	Upper-layer intratelencephalic	0.000430675
DLIT_145	Deep-layer intratelencephalic	0.000658571
Misc_168	Miscellaneous	0.000654526
Misc_177	Miscellaneous	0.000731911
L5ET_117	Miscellaneous	0.000939257
DLNP_94	Deep-layer near-projecting	0.00100294
L5ET_118	Miscellaneous	0.000978064
DLIT_141	Deep-layer intratelencephalic	0.00107503
ULIT_121	Upper-layer intratelencephalic	0.00114944
CGE_277	CGE interneuron	0.00116835
CGE_283	CGE interneuron	0.00118013
DLNP_87	Deep-layer near-projecting	0.00142658
DLNP_89	Deep-layer near-projecting	0.00158855
DLNP_92	Deep-layer near-projecting	0.00144891
DLNP_93	Deep-layer near-projecting	0.0015942
ULIT_125	Upper-layer intratelencephalic	0.00128447
DLIT_139	Deep-layer intratelencephalic	0.00145407
DLIT_151	Deep-layer intratelencephalic	0.00143366
Misc_170	Miscellaneous	0.00122964
Amex_174	Amygdala excitatory	0.00159349
CA13_181	Hippocampal CA1-3	0.00153219
CA13_182	Hippocampal CA1-3	0.00149246
CA13_189	Hippocampal CA1-3	0.0013258
CGE_289	CGE interneuron	0.00152107
Amex_155	Amygdala excitatory	0.00166892
Misc_116	Miscellaneous	0.00185764
DLCT6b_108	Deep-layer corticothalamic and 6b	0.00207308
DLIT_140	Deep-layer intratelencephalic	0.00213844
ULIT_120	Upper-layer intratelencephalic	0.00218003
Amex_175	Amygdala excitatory	0.0022556
MGE_260	MGE interneuron	0.00229745
DLNP_91	Deep-layer near-projecting	0.00247834
DLIT_152	Deep-layer intratelencephalic	0.00266948
Amex_153	Amygdala excitatory	0.00274486
Amex_154	Amygdala excitatory	0.00291992
Amex_160	Amygdala excitatory	0.00334649
ULIT_122	Upper-layer intratelencephalic	0.00349925
CA13_185	Hippocampal CA1-3	0.00351539
EMSN_233	Eccentric medium spiny neuron	0.00374045
EMSN_225	Eccentric medium spiny neuron	0.00384457
DLIT_137	Deep-layer intratelencephalic	0.00397431
Midi_438	Midbrain-derived inhibitory	0.0040728
DLNP_83	Deep-layer near-projecting	0.00419383
CGE_288	CGE interneuron	0.00455093
DLCT6b_112	Deep-layer corticothalamic and 6b	0.00509814
ULIT_134	Upper-layer intratelencephalic	0.00546281
Misc_165	Miscellaneous	0.00545482
ULIT_123	Upper-layer intratelencephalic	0.00684946
Amex_162	Amygdala excitatory	0.00651421
Misc_178	Miscellaneous	0.00659614
CGE_286	CGE interneuron	0.0067418
CGE_291	CGE interneuron	0.00677247
CGE_290	CGE interneuron	0.00715476
DLCT6b_101	Deep-layer corticothalamic and 6b	0.00726095
Splat_375	Splatter	0.00768772
CA13_186	Hippocampal CA1-3	0.00823043
Splat_334	Splatter	0.0084599
Midi_437	Midbrain-derived inhibitory	0.00840054
Midi_444	Midbrain-derived inhibitory	0.00833481
ULIT_138	Upper-layer intratelencephalic	0.00905852
Midi_434	Midbrain-derived inhibitory	0.00920967
L5ET_113	Miscellaneous	0.00932127
Amex_407	Amygdala excitatory	0.00945441

## Sheet: Figure3
Figure 3A					Figure 3B					Figure 3C					Figure 3D					Figure 3E								Figure 3F
VARIABLE	BETA	P			VARIABLE	BETA	P			VARIABLE	BETA	P			VARIABLE	BETA	P			Cluster_ID	Supercluster	Neurotransmitter	P	FDR	Method			VARIABLE	P	FDR	Method
RNA Tissue Concensus					RNA FANTOM Tissue					RNA Brain Tissue Human Protein Atlas					RNA Single Cell					DLIT_136	Deep-layer intratelencephalic	Glutamatergic	4.56e-12	2.1e-09	MAGMA			hPEP.TRPV1.A1.2	0.00024247	0.0032336	MAGMA
cerebellum	0.053532	9.6693e-18			medial.frontal.gyrus	0.062168	6.2723e-14			parieto.insular.cortex	0.14744	3.9149e-13			Excitatory.neurons	0.042942	4.3483e-24			ULIT_127	Upper-layer intratelencephalic	Glutamatergic	9.52e-08	2.19e-05	MAGMA			hNP1	0.0004042	0.0032336	MAGMA
cerebral.cortex	0.051578	7.1868e-15			medial.temporal.gyrus	0.057353	4.6055e-13			olfactory.area	0.12832	7.8326e-13			Horizontal.cells	0.050202	5.6358e-21			DLIT_136	Deep-layer intratelencephalic	Glutamatergic	1.93e-07	8.92e-05	S-LDSC			hAd.LTMR	0.00219476	0.0351162	S-LDSC
basal.ganglia	0.043785	7.8836e-11			insular.cortex	0.052931	5.0456e-13			posterior.insular.cortex	0.12979	8.1597e-13			Inhibitory.neurons	0.038217	7.3921e-19			DLIT_145	Deep-layer intratelencephalic	Glutamatergic	1.02e-06	0.000132906	MAGMA			hTRPM8	0.0036627	0.0195344	MAGMA
amygdala	0.04032	6.99e-09			caudate	0.057465	9.2687e-13			entorhinal.gyrus	0.17048	8.6161e-13			Bipolar.cells	0.044473	7.135e-16			ULIT_126	Upper-layer intratelencephalic	Glutamatergic	1.41e-06	0.000132906	MAGMA			hPEP.TRPV1.A1.2	0.00838968	0.0494699	S-LDSC
hippocampal.formation	0.039116	1.4834e-08			amygdala	0.059994	1.1184e-12			lingual.gyrus	0.14414	1.0851e-12			Astrocytes	0.036064	1.4715e-14			DLIT_148	Deep-layer intratelencephalic	Glutamatergic	1.52e-06	0.000132906	MAGMA			hPEP.PIEZOh	0.00927561	0.0494699	S-LDSC
hypothalamus	0.036439	3.9643e-07			putamen	0.050514	3.2395e-12			supramarginal.gyrus	0.14153	2.286e-12			Oligodendrocyte.precursor.cells	0.032601	1.5448e-13			Amex_173	Amygdala excitatory	Glutamatergic	1.73e-06	0.000132906	MAGMA			hNP2	0.013587	0.054348	MAGMA
pituitary.gland	0.044544	4.8147e-07			nucleus.accumbens	0.053391	6.2881e-12			parahippocampal.cortex	0.16404	3.0676e-12			Oligodendrocytes	0.026796	1.1999e-09			ULIT_129	Upper-layer intratelencephalic	Glutamatergic	2.24e-06	0.000147237	MAGMA			hNP1	0.0237352	0.0949409	S-LDSC
retina	0.028713	1.824e-06			occipital.cortex	0.057887	7.1659e-12			transversal.temporal.gyrus..posterior	0.15636	4.0071e-12			Rod.photoreceptor.cells	0.026038	5.8061e-07			ULIT_135	Upper-layer intratelencephalic	Glutamatergic	2.83e-06	0.00041465	S-LDSC			hC.LTMR	0.064514	0.176437	MAGMA
ovary	0.031081	0.00085824			olfactory.bulb	0.054466	1.3691e-11			subcentral.gyrus..S2	0.15192	4.2932e-12			Microglial.cells	0.024898	7.9899e-07			Amex_159	Amygdala excitatory	Glutamatergic	2.96e-06	0.00041465	S-LDSC			hPEP.PIEZOh	0.066164	0.176437	MAGMA
midbrain	0.022831	0.0015006			parietal.lobe	0.054012	2.0038e-11			inferior.frontal.gyrus..opercular	0.14608	4.7802e-12			Cone.photoreceptor.cells	0.014561	0.0017841			DLIT_149	Deep-layer intratelencephalic	Glutamatergic	3.6e-06	0.00041465	S-LDSC			hTRPM8	0.103632	0.331623	S-LDSC
spinal.cord	0.014959	0.0288			postcentral.gyrus	0.047479	5.488e-11			parietal.operculum	0.13331	1.015e-11			Spermatogonia	0.014494	0.012375			Amex_171	Amygdala excitatory	Glutamatergic	6.3e-06	0.000320884	MAGMA			hATF3	0.227359	0.480981	S-LDSC
adrenal.gland	0.016548	0.049731			cerebellum	0.044965	1.059e-10			transversal.temporal.gyrus..anterior	0.13221	1.3304e-11			Muller.glia.cells	0.014082	0.01646			Amex_172	Amygdala excitatory	Glutamatergic	6.56e-06	0.000320884	MAGMA			hPEP.TRPV1.A1.1	0.231329	0.480981	S-LDSC
endometrium	0.014026	0.1107			occipital.pole	0.045038	1.3186e-10			inferior.parietal.lobule	0.14393	1.5853e-11			Oocytes	0.0061694	0.10231			Amex_159	Amygdala excitatory	Glutamatergic	6.96e-06	0.000320884	MAGMA			hPEP.NTRK3	0.240491	0.480981	S-LDSC
testis	0.0034	0.27778			occipital.lobe	0.045101	2.5186e-10			claustrum	0.15419	1.6449e-11			Granulosa.cells	0.0093045	0.12786			Amex_175	Amygdala excitatory	Glutamatergic	9.33e-06	0.000386011	MAGMA			hPEP.CHRNA7	0.343657	0.610947	S-LDSC
heart.muscle	0.0033881	0.32575			frontal.lobe	0.046988	3.0184e-10			anterior.insular.cortex..ventral	0.14223	1.6493e-11			Schwann.cells	0.0073996	0.14967			Amex_174	Amygdala excitatory	Glutamatergic	1e-05	0.000386011	MAGMA			hPEP.KIT	0.438715	0.67901	S-LDSC
vagina	0.003021	0.37568			temporal.cortex	0.044887	3.0384e-10			middle.temporal.gyrus	0.14974	2.2454e-11			Skeletal.myocytes	0.0056858	0.16429			DLIT_144	Deep-layer intratelencephalic	Glutamatergic	1.04e-05	0.000954298	S-LDSC			hC.LTMR	0.466819	0.67901	S-LDSC
bone.marrow	0.0009148	0.43328			paracentral.gyrus	0.045482	1.102e-09			stria.terminalis..bed.nucleus	0.13666	2.8024e-11			Ovarian.stromal.cells	0.0074839	0.16513			DLIT_143	Deep-layer intratelencephalic	Glutamatergic	1.27e-05	0.000449652	MAGMA			hATF3	0.48485	0.99994	MAGMA
skeletal.muscle	-0.0018174	0.6273			hippocampus	0.048343	1.1729e-08			precentral.gyrus..ventral	0.14428	3.2741e-11			Squamous.epithelial.cells	0.0068615	0.16661			DLIT_149	Deep-layer intratelencephalic	Glutamatergic	1.43e-05	0.000471768	MAGMA			hAb.LTMR	0.581761	0.775682	S-LDSC
spleen	-0.0036398	0.66671			globus.pallidus	0.031958	0.00032175			inferior.temporal.gyrus	0.13978	3.3987e-11			Endometrial.stromal.cells	0.0065749	0.21579			Amex_173	Amygdala excitatory	Glutamatergic	1.6e-05	0.00120065	S-LDSC			hPEP.KIT	0.64168	0.99994	MAGMA
skin	-0.0034325	0.67053			thalamus	0.030585	0.00046215			olfactory.tubercle	0.12409	6.0439e-11			Basal.squamous.epithelial.cells	0.006072	0.21594			DLCT6b_112	Deep-layer corticothalamic and 6b	Glutamatergic	1.87e-05	0.000575051	MAGMA			hPEP.SST	0.649441	0.799312	S-LDSC
prostate	-0.0055679	0.68458			locus.coeruleus	0.0269	0.0017463			area.parastriata..temporal	0.1452	7.6248e-11			Lymphatic.endothelial.cells	0.0051376	0.23588			ULIT_127	Upper-layer intratelencephalic	Glutamatergic	2.03e-05	0.00120065	S-LDSC			hPEP.SST	0.70877	0.99994	MAGMA
thyroid.gland	-0.0075574	0.76218			pons	0.01978	0.0086787			Supplemental.motor.cortex	0.13547	9.8069e-11			Spermatocytes	0.0027939	0.26422			DLIT_146	Deep-layer intratelencephalic	Glutamatergic	2.08e-05	0.00120065	S-LDSC			hPEP.TRPV1.A1.1	0.7655	0.99994	MAGMA
smooth.muscle	-0.01037	0.83313			pituitary.gland	0.014477	0.028663			superior.temporal.gyrus	0.127	1.1437e-10			Cardiomyocytes	0.0030899	0.27637			DLIT_143	Deep-layer intratelencephalic	Glutamatergic	2.4e-05	0.00121503	S-LDSC			hNP2	0.864279	0.981918	S-LDSC
fallopian.tube	-0.0096208	0.83509			corpus.callosum	0.0061434	0.24503			fusiform.gyrus	0.13209	1.2853e-10			Fibroblasts	0.0030888	0.34792			DLIT_148	Deep-layer intratelencephalic	Glutamatergic	2.64e-05	0.00121503	S-LDSC			hPEP.NTRK3	0.8825	0.99994	MAGMA
colon	-0.0098645	0.85636			spinal.cord	0.0021587	0.41321			occipital.cortex	0.122	1.3889e-10			Mesothelial.cells	0.0029168	0.36081			ULIT_135	Upper-layer intratelencephalic	Glutamatergic	2.82e-05	0.00076705	MAGMA			hAd.LTMR	0.91845	0.99994	MAGMA
cervix	-0.011068	0.8714			retina	-0.0046047	0.70446			nucleus.of.the.diagonal.band	0.11971	1.9096e-10			Leydig.cells	0.0009857	0.44425			DLIT_146	Deep-layer intratelencephalic	Glutamatergic	2.83e-05	0.00076705	MAGMA			hPropr	0.920549	0.981918	S-LDSC
lymph.node	-0.011262	0.92127			medulla.oblongata	-0.0068662	0.75256			retrosplenial.cortex	0.12692	3.0524e-10			Sertoli.cells	4.6155e-05	0.49698			Amex_171	Amygdala excitatory	Glutamatergic	2.97e-05	0.00124318	S-LDSC			hPropr	0.92896	0.99994	MAGMA
tongue	-0.0090759	0.92906			substantia.nigra	-0.010081	0.86807			perirhinal.gyrus	0.11024	3.5739e-10			Basal.keratinocytes	1.1337e-05	0.49943			DLIT_152	Deep-layer intratelencephalic	Glutamatergic	3.17e-05	0.000811514	MAGMA			hPEP.CHRNA7	0.97861	0.99994	MAGMA
thymus	-0.011265	0.92965			testis	-0.0069291	0.89642			frontal.eye.field	0.12602	4.7715e-10			Suprabasal.keratinocytes	-0.00062114	0.53681			DLIT_147	Deep-layer intratelencephalic	Glutamatergic	4.34e-05	0.00105404	MAGMA			hAb.LTMR	0.98945	0.99994	MAGMA
parathyroid.gland	-0.012306	0.93552			vagina	-0.0098859	0.9024			precentral.gyrus	0.10216	9.4888e-10			Peritubular.cells	-0.00064735	0.53884			Misc_166	Miscellaneous	Glutamatergic	4.65e-05	0.00107259	MAGMA			hPEP.0	0.997691	0.997691	S-LDSC
pancreas	-0.012795	0.94664			thymus	-0.0091902	0.955			paracentral.lobule..anterior	0.12266	1.6932e-09			Adipocytes	-0.00092471	0.54986			ULIT_129	Upper-layer intratelencephalic	Glutamatergic	5.08e-05	0.00195009	S-LDSC			hPEP.0	0.99994	0.99994	MAGMA
esophagus	-0.012758	0.9469			smooth.muscle	-0.013868	0.95514			postcentral.gyrus..middle	0.11192	2.247e-09			B.cells	-0.0023634	0.62929			ULIT_124	Upper-layer intratelencephalic	Glutamatergic	5.88e-05	0.00127749	MAGMA
lung	-0.018297	0.96673			skeletal.muscle	-0.0091739	0.95856			premotor.cortex..ventral	0.12535	2.2842e-09			dendritic.cells	-0.0020888	0.64061			Misc_165	Miscellaneous	Glutamatergic	6.1e-05	0.00127749	MAGMA
liver	-0.011105	0.97913			appendix	-0.018768	0.99557			temporal.pole	0.11877	2.886e-09			Enteroendocrine.cells	-0.0026845	0.65516			Amex_158	Amygdala excitatory	Glutamatergic	0.000125346	0.00434001	S-LDSC
adipose.tissue	-0.021485	0.98463			endometrium	-0.022536	0.99575			temporo.occipital.transitional.zone	0.12082	3.6768e-09			Smooth.muscle.cells	-0.0036541	0.67649			DLCT6b_101	Deep-layer corticothalamic and 6b	Glutamatergic	0.00012781	0.00246712	MAGMA
placenta	-0.018078	0.98535			heart.muscle	-0.016687	0.99651			corticomedial.amygdala	0.13385	3.6772e-09			NK.cells	-0.0030431	0.69332			DLIT_142	Deep-layer intratelencephalic	Glutamatergic	0.00012844	0.00246712	MAGMA
tonsil	-0.018049	0.99184			ovary	-0.02523	0.99822			anterior.cingulate.cortex..supragenual.dorsal	0.12745	4.0868e-09			Melanocytes	-0.0038022	0.70477			Amex_172	Amygdala excitatory	Glutamatergic	0.000131946	0.00434001	S-LDSC
urinary.bladder	-0.026415	0.99237			spleen	-0.019321	0.9988			orbitofrontal.gyrus..anterior	0.1219	1.6155e-08			Langerhans.cells	-0.004642	0.76311			DLNP_88	Deep-layer near-projecting	Glutamatergic	0.000141215	0.00434001	S-LDSC
epididymis	-0.020926	0.99625			pancreas	-0.01725	0.99885			postcentral.gyrus..ventral	0.13308	1.81e-08			Late.spermatids	-0.0025097	0.78051			ULIT_128	Upper-layer intratelencephalic	Glutamatergic	0.00015518	0.00286152	MAGMA
appendix	-0.026471	0.99751			esophagus	-0.021249	0.9993			septal.nuclei	0.13025	2.4077e-08			Prostatic.glandular.cells	-0.0084031	0.85747			DLNP_90	Deep-layer near-projecting	Glutamatergic	0.000157903	0.00454959	S-LDSC
seminal.vesicle	-0.031622	0.99833			placenta	-0.0195	0.99956			anterior.insular.cortex..dorsal	0.12028	7.087e-08			Alveolar.cells.type.2	-0.008926	0.87067			DLIT_147	Deep-layer intratelencephalic	Glutamatergic	0.000179695	0.0048729	S-LDSC
stomach	-0.029972	0.99908			cervix	-0.026786	0.9996			posterior.cingulate.cortex	0.10336	7.961e-08			Early.spermatids	-0.0039599	0.88342			ULIT_120	Upper-layer intratelencephalic	Glutamatergic	0.00019381	0.0034364	MAGMA
small.intestine	-0.026136	0.99948			tonsil	-0.0214	0.99977			flocculonodular.lobe	0.053623	2.0234e-07			monocytes	-0.0066447	0.89549			Amex_161	Amygdala excitatory	Glutamatergic	0.000221795	0.0053979	S-LDSC
choroid.plexus	-0.026411	0.9998			lymph.node	-0.022463	0.99982			somatomor.cortex..precentral.gyrus..white.matter.	0.104	4.6828e-07			Erythroid.cells	-0.0083649	0.92184			DLIT_142	Deep-layer intratelencephalic	Glutamatergic	0.000233736	0.0053979	S-LDSC
salivary.gland	-0.029217	0.99983			tongue	-0.020963	0.99989			caudate.nucleus	0.090346	6.5897e-07			Endothelial.cells	-0.012276	0.93143			Misc_164	Miscellaneous	Glutamatergic	0.000236664	0.0053979	S-LDSC
breast	-0.038073	0.99986			liver	-0.017	0.9999			precentral.gyrus..middle	0.10284	9.4015e-07			Plasma.cells	-0.010813	0.93484			CA13_179	Hippocampal CA1-3	Glutamatergic	0.000250582	0.0053979	S-LDSC
rectum	-0.031516	0.99993			breast	-0.02724	0.99994			postcentral.gyrus	0.066736	1.985e-06			T.cells	-0.01136	0.936			Amex_405	Amygdala excitatory	Glutamatergic	0.000257601	0.0053979	S-LDSC
gallbladder	-0.042675	0.99998			gallbladder	-0.029053	0.99995			precentral.gyrus..dorsal	0.10884	2.0248e-06			Mucus.glandular.cells	-0.014692	0.9518			ULIT_125	Upper-layer intratelencephalic	Glutamatergic	0.00029753	0.00508005	MAGMA
duodenum	-0.029851	0.99999			urinary.bladder	-0.033183	0.99997			vermis	0.0504	2.1621e-06			Gastric.mucus.secreting.cells	-0.012044	0.95841			ULIT_126	Upper-layer intratelencephalic	Glutamatergic	0.000307633	0.00614941	S-LDSC
kidney	-0.037745	1			adipose.tissue	-0.029424	0.99998			nucleus.accumbens	0.087722	2.3397e-06			Breast.glandular.cells	-0.016109	0.95985			DLIT_137	Deep-layer intratelencephalic	Glutamatergic	0.0003183	0.00524058	MAGMA
					lung	-0.0281	0.99998			putamen	0.081708	3.1217e-06			Kupffer.cells	-0.011297	0.96573			ULIT_124	Upper-layer intratelencephalic	Glutamatergic	0.000320143	0.00614941	S-LDSC
					salivary.gland	-0.026351	0.99999			somatosensory.cortex..postcentral.gyrus..ventral..white.matter.	0.097474	3.2315e-06			Alveolar.cells.type.1	-0.014027	0.97163			CA13_119	Hippocampal CA1-3	Glutamatergic	0.00035222	0.00640126	S-LDSC
					colon	-0.029844	1			cerebellar.cortex	0.049468	3.7793e-06			Hepatocytes	-0.0096886	0.97309			MGE_259	MGE interneuron	GABAergic	0.000368001	0.00640126	S-LDSC
					ductus.deferens	-0.035601	1			hippocampus..CA1	0.075679	1.9529e-05			Intestinal.goblet.cells	-0.012889	0.97646			DLNP_96	Deep-layer near-projecting	Glutamatergic	0.000382532	0.00640126	S-LDSC
					epididymis	-0.034903	1			hippocampus..CA3	0.071308	4.0774e-05			Salivary.duct.cells	-0.018508	0.97797			DLNP_95	Deep-layer near-projecting	Glutamatergic	0.000388797	0.00640126	S-LDSC
					kidney	-0.042638	1			hippocampus..CA2	0.077716	0.00048482			Macrophages	-0.014502	0.97894			ULIT_134	Upper-layer intratelencephalic	Glutamatergic	0.00039342	0.00625402	MAGMA
					prostate	-0.041496	1			hippocampus	0.072961	0.00058798			Paneth.cells	-0.012415	0.98009			Misc_168	Miscellaneous	Glutamatergic	0.00042278	0.00649672	MAGMA
					seminal.vesicle	-0.033825	1			dentate.gyrus	0.066182	0.0011108			Hofbauer.cells	-0.013196	0.98034			ULIT_128	Upper-layer intratelencephalic	Glutamatergic	0.000430675	0.00684625	S-LDSC
					small.intestine	-0.024503	1			area.parastriata..superior	0.056787	0.0066672			Breast.myoepithelial.cells	-0.018398	0.98091			DLCT6b_104	Deep-layer corticothalamic and 6b	Glutamatergic	0.00044534	0.00662264	MAGMA
					thyroid.gland	-0.036721	1			arcuate.nucleus	0.032747	0.012875			Undifferentiated.cells	-0.015807	0.98735			Misc_168	Miscellaneous	Glutamatergic	0.000654526	0.00979359	S-LDSC
										nucleus.basalis.of.Meynert	0.043742	0.022363			Distal.enterocytes	-0.012683	0.98858			DLIT_145	Deep-layer intratelencephalic	Glutamatergic	0.000658571	0.00979359	S-LDSC
										ventromedial.nucleus	0.021005	0.076971			Cholangiocytes	-0.016192	0.99271			Thex_459	Thalamic excitatory	Glutamatergic	0.00066084	0.00952023	MAGMA
										area.striata..white.matter.	0.031036	0.084844			Syncytiotrophoblasts	-0.014182	0.99449			L5ET_117	Miscellaneous	Glutamatergic	0.00069014	0.00964105	MAGMA
										angular.gyrus..white.matter.	0.022652	0.149			granulocytes	-0.019423	0.99608			Misc_177	Miscellaneous	Glutamatergic	0.000731911	0.0105441	S-LDSC
										dorsomedial.nucleus	0.010051	0.33477			Glandular.and.luminal.cells	-0.022629	0.99734			DLIT_151	Deep-layer intratelencephalic	Glutamatergic	0.0008193	0.0111087	MAGMA
										centromedial.thalamic.nucleus	-0.0091322	0.66631			Extravillous.trophoblasts	-0.016499	0.99754			DLNP_83	Deep-layer near-projecting	Glutamatergic	0.00089839	0.0118331	MAGMA
										occipital.cortex..white.matter.	-0.010196	0.67227			Exocrine.glandular.cells	-0.021737	0.99771			L5ET_117	Miscellaneous	Glutamatergic	0.000939257	0.0131211	S-LDSC
										periaquaductal.grey..anterior	-0.018282	0.78574			Cytotrophoblasts	-0.017952	0.99775			L5ET_118	Miscellaneous	Glutamatergic	0.000978064	0.0132102	S-LDSC
										paraventricular.nucleus	-0.016451	0.79573			Collecting.duct.cells	-0.020449	0.99807			DLNP_94	Deep-layer near-projecting	Glutamatergic	0.00100294	0.0132102	S-LDSC
										preoptic.area	-0.021745	0.81516			Proximal.enterocytes	-0.01522	0.99887			DLIT_141	Deep-layer intratelencephalic	Glutamatergic	0.00107503	0.0137664	S-LDSC
										lateral.hypothalamic.area	-0.019394	0.82113			Ionocytes	-0.022968	0.99963			ULIT_121	Upper-layer intratelencephalic	Glutamatergic	0.00114944	0.0139497	S-LDSC
										piriform.cortex	-0.026387	0.86203			Secretory.cells	-0.03493	0.99995			DLCT6b_110	Deep-layer corticothalamic and 6b	Glutamatergic	0.0011553	0.0147943	MAGMA
										habenula	-0.032706	0.9474			Basal.respiratory.cells	-0.027601	0.99997			CGE_277	CGE interneuron	GABAergic	0.00116835	0.0139497	S-LDSC
										posterior.thalamic.nucleus	-0.044816	0.98476			Proximal.tubular.cells	-0.022167	0.99997			CGE_283	CGE interneuron	GABAergic	0.00118013	0.0139497	S-LDSC
										median.raphe.nucleus	-0.043624	0.99001			Ciliated.cells	-0.028129	0.99998			Misc_170	Miscellaneous	Glutamatergic	0.00122964	0.0141332	S-LDSC
										anterior.thalamic.nucleus..ventral	-0.044032	0.99277			Ductal.cells	-0.032963	0.99998			ULIT_125	Upper-layer intratelencephalic	Glutamatergic	0.00128447	0.0141332	S-LDSC
										locus.coeruleus	-0.057251	0.99698			Serous.glandular.cells	-0.030244	0.99998			CA13_189	Hippocampal CA1-3	Glutamatergic	0.0013258	0.0141332	S-LDSC
										periaquaductal.grey..dorsal	-0.05709	0.99798			Basal.prostatic.cells	-0.039122	0.99999			ULIT_121	Upper-layer intratelencephalic	Glutamatergic	0.0014114	0.0175853	MAGMA
										supraoptic.nucleus	-0.05896	0.99935			Club.cells	-0.036073	0.99999			DLNP_87	Deep-layer near-projecting	Glutamatergic	0.00142658	0.0141332	S-LDSC
										temporal.white.matter	-0.045036	0.99943			Pancreatic.endocrine.cells	-0.026705	0.99999			DLIT_151	Deep-layer intratelencephalic	Glutamatergic	0.00143366	0.0141332	S-LDSC
										globus.pallidus..externus	-0.065989	0.99961			Distal.tubular.cells	-0.021301	1			DLNP_92	Deep-layer near-projecting	Glutamatergic	0.00144891	0.0141332	S-LDSC
										nucleus.rhomboideus	-0.07495	0.99962								DLIT_139	Deep-layer intratelencephalic	Glutamatergic	0.00145407	0.0141332	S-LDSC
										nucleus.tractus.solitarii	-0.061473	0.99968								CA13_182	Hippocampal CA1-3	Glutamatergic	0.00149246	0.0141332	S-LDSC
										substantia.nigra	-0.077852	0.99968								CGE_289	CGE interneuron	GABAergic	0.00152107	0.0141332	S-LDSC
										parieto.temporal.junction..white.matter.	-0.040349	0.99979								CA13_181	Hippocampal CA1-3	Glutamatergic	0.0015322	0.0141332	S-LDSC
										dorsal.motor.vagal.complex	-0.08648	0.99981								DLNP_89	Deep-layer near-projecting	Glutamatergic	0.00158855	0.0141332	S-LDSC
										periaquaductal.grey..lateral	-0.066865	0.99992								Amex_174	Amygdala excitatory	Glutamatergic	0.00159348	0.0141332	S-LDSC
										red.nucleus	-0.081877	0.99992								DLNP_93	Deep-layer near-projecting	Glutamatergic	0.0015942	0.0141332	S-LDSC
										cervical.spinal.cord..dorsal.horn	-0.082832	0.99993								Amex_155	Amygdala excitatory	Glutamatergic	0.00166891	0.0145164	S-LDSC
										nucleus.raphe.magnus	-0.083375	0.99998								CA4_197	Hippocampal CA4	Glutamatergic	0.0018372	0.0222881	MAGMA
										area.postrema	-0.067079	0.99999								Misc_116	Miscellaneous	Glutamatergic	0.00185764	0.0158587	S-LDSC
										choroid.plexus	-0.03153	0.99999								DLCT6b_108	Deep-layer corticothalamic and 6b	Glutamatergic	0.00207308	0.0173762	S-LDSC
										corpus.callosum..genu..white.matter.	-0.051637	0.99999								DLIT_140	Deep-layer intratelencephalic	Glutamatergic	0.00213844	0.017604	S-LDSC
										corpus.callosum..splenium..white.matter.	-0.054092	0.99999								ULIT_120	Upper-layer intratelencephalic	Glutamatergic	0.00218003	0.0176315	S-LDSC
										mammillary.body	-0.097744	0.99999								Amex_175	Amygdala excitatory	Glutamatergic	0.0022556	0.0179282	S-LDSC
										motor.hypoglossal.nucleus	-0.10247	0.99999								DLCT6b_105	Deep-layer corticothalamic and 6b	Glutamatergic	0.0022843	0.0270016	MAGMA
										anterior.cochlear.nucleus..ventral	-0.12137	1								MGE_260	MGE interneuron	GABAergic	0.00229745	0.0179513	S-LDSC
										anterior.funiculus..white.matter.	-0.099457	1								DLNP_91	Deep-layer near-projecting	Glutamatergic	0.00247834	0.0190419	S-LDSC
										cerebellar.nuclei	-0.10672	1								DLCT6b_111	Deep-layer corticothalamic and 6b	Glutamatergic	0.0025189	0.0290303	MAGMA
										cerebellar.white.matter	-0.080267	1								DLIT_152	Deep-layer intratelencephalic	Glutamatergic	0.00266948	0.0201743	S-LDSC
										cervical.spinal.cord..central.gray	-0.10472	1								Amex_161	Amygdala excitatory	Glutamatergic	0.0027107	0.0304788	MAGMA
										cervical.spinal.cord..ventral.horn	-0.11997	1								Amex_153	Amygdala excitatory	Glutamatergic	0.00274486	0.0204094	S-LDSC
										dorsal.funiculus..white.matter.	-0.066859	1								CA13_169	Hippocampal CA1-3	Glutamatergic	0.0028947	0.0317728	MAGMA
										dorsal.raphe.nucleus	-0.094052	1								Amex_154	Amygdala excitatory	Glutamatergic	0.00291992	0.0213664	S-LDSC
										dorsal.tegmental.nucleus	-0.1528	1								DLIT_139	Deep-layer intratelencephalic	Glutamatergic	0.0030258	0.0324394	MAGMA
										dorsolateral.tegmental.area	-0.13593	1								Amex_155	Amygdala excitatory	Glutamatergic	0.0031529	0.0330338	MAGMA
										globus.pallidus..internus	-0.081729	1								Amex_160	Amygdala excitatory	Glutamatergic	0.00334649	0.0241052	S-LDSC
										inferior.olive	-0.11476	1								DLCT6b_100	Deep-layer corticothalamic and 6b	Glutamatergic	0.003407	0.0349028	MAGMA
										Kolliker.Fuse.nucleus	-0.1755	1								ULIT_122	Upper-layer intratelencephalic	Glutamatergic	0.00349925	0.0245545	S-LDSC
										lateral.funiculus..white.matter.	-0.075505	1								CA13_185	Hippocampal CA1-3	Glutamatergic	0.00351539	0.0245545	S-LDSC
										lateral.lemniscal.nuclei	-0.097806	1								Misc_116	Miscellaneous	Glutamatergic	0.0036742	0.0368219	MAGMA
										lateral.medullary.reticular.nucleus	-0.13319	1								EMSN_233	Eccentric medium spiny neuron	GABAergic	0.00374045	0.0257365	S-LDSC
										lateral.parabrachial.nucleus	-0.17719	1								EMSN_225	Eccentric medium spiny neuron	GABAergic	0.00384457	0.026064	S-LDSC
										lateral.vestibular.nucleus	-0.1424	1								ULIT_131	Upper-layer intratelencephalic	Glutamatergic	0.0038998	0.0382512	MAGMA
										medial.olivary.nucleus	-0.10094	1								DLIT_137	Deep-layer intratelencephalic	Glutamatergic	0.00397431	0.026553	S-LDSC
										medial.periolivary.nuclei	-0.11621	1								Midi_438	Midbrain-derived inhibitory	GABAergic	0.0040728	0.0268223	S-LDSC
										motor.facial.nucleus	-0.12476	1								DLNP_83	Deep-layer near-projecting	Glutamatergic	0.00419383	0.0272304	S-LDSC
										nuclei.of.the.trapezoid.body	-0.093634	1								CGE_288	CGE interneuron	GABAergic	0.00455093	0.0291386	S-LDSC
										nucleus.ambiguus	-0.094402	1								DLCT6b_112	Deep-layer corticothalamic and 6b	Glutamatergic	0.00509814	0.0321951	S-LDSC
										nucleus.cuneatus	-0.1077	1								Misc_165	Miscellaneous	Glutamatergic	0.00545482	0.0335781	S-LDSC
										nucleus.gracilis	-0.070987	1								ULIT_134	Upper-layer intratelencephalic	Glutamatergic	0.00546281	0.0335781	S-LDSC
										nucleus.raphe.obscurus	-0.11435	1								Amex_162	Amygdala excitatory	Glutamatergic	0.00651421	0.03947	S-LDSC
										nucleus.raphe.pallidus	-0.11114	1								Misc_178	Miscellaneous	Glutamatergic	0.00659614	0.03947	S-LDSC
										peritrigeminal.nucleus	-0.13397	1								CGE_286	CGE interneuron	GABAergic	0.00674181	0.03947	S-LDSC
										pontine.nuclei	-0.089705	1								CGE_291	CGE interneuron	GABAergic	0.00677247	0.03947	S-LDSC
										posteroventral.cochlear.nucleus	-0.16487	1								ULIT_123	Upper-layer intratelencephalic	Glutamatergic	0.00684946	0.03947	S-LDSC
										prepositus.hypoglossal.nucleus	-0.14081	1								CGE_290	CGE interneuron	GABAergic	0.00715476	0.0407203	S-LDSC
										principal.sensory.trigeminal.nucleus	-0.12363	1								DLCT6b_101	Deep-layer corticothalamic and 6b	Glutamatergic	0.00726095	0.0408207	S-LDSC
										reticular.pontine.nucleus..caudal	-0.12243	1								Splat_375	Splatter	Glutamatergic	0.00768772	0.0426993	S-LDSC
										superior.olive	-0.12113	1								CA13_186	Hippocampal CA1-3	Glutamatergic	0.00823043	0.0448277	S-LDSC
										superior.vestibular.nucleus	-0.13854	1								Midi_444	Midbrain-derived inhibitory	GABAergic	0.00833481	0.0448277	S-LDSC
										ventral.medullary.reticular.nucleus	-0.12243	1								Midi_437	Midbrain-derived inhibitory	GABAergic	0.00840054	0.0448277	S-LDSC
										ventral.periolivary.nuclei	-0.10688	1								Splat_334	Splatter	Glutamatergic	0.0084599	0.0448277	S-LDSC
										ventrolateral.medulla..A1.C1.cell.groups	-0.1477	1								ULIT_138	Upper-layer intratelencephalic	Glutamatergic	0.00905852	0.0474543	S-LDSC
										ventrolateral.tegmental.area..A5.NE.cell.group	-0.14213	1								Midi_434	Midbrain-derived inhibitory	GABAergic	0.00920967	0.047704	S-LDSC
																				L5ET_113	Miscellaneous	Glutamatergic	0.00932127	0.0477456	S-LDSC
																				Amex_407	Amygdala excitatory	Glutamatergic	0.00945441	0.0478954	S-LDSC

## Sheet: Figure4
Figure 4A								Figure 4B
Trait	Cluster_ID	Supercluster	Neurotransmitter	P	FDR			Trait	Cluster_ID	P	FDR
Chronic pain	DLIT_136	Deep-layer intratelencephalic	Glutamatergic	1.93e-07	8.92e-05			BMI	hPEP.TRPV1.A1.2	0.0433003	0.348153
Chronic pain	ULIT_135	Upper-layer intratelencephalic	Glutamatergic	2.83e-06	0.00041465			BMI	hPEP.PIEZOh	0.0435191	0.348153
Chronic pain	DLIT_149	Deep-layer intratelencephalic	Glutamatergic	3.6e-06	0.00041465			BMI	hPEP.CHRNA7	0.0673348	0.359119
Chronic pain	Amex_159	Amygdala excitatory	Glutamatergic	2.96e-06	0.00041465			BMI	hNP1	0.12049	0.467961
Chronic pain	DLIT_144	Deep-layer intratelencephalic	Glutamatergic	1.04e-05	0.000954298			BMI	hPEP.SST	0.146238	0.467961
Chronic pain	ULIT_127	Upper-layer intratelencephalic	Glutamatergic	2.03e-05	0.00120065			BMI	hTRPM8	0.185254	0.470544
Chronic pain	DLIT_146	Deep-layer intratelencephalic	Glutamatergic	2.08e-05	0.00120065			BMI	hC.LTMR	0.24898	0.470544
Chronic pain	Amex_173	Amygdala excitatory	Glutamatergic	1.6e-05	0.00120065			BMI	hATF3	0.249424	0.470544
Chronic pain	DLIT_143	Deep-layer intratelencephalic	Glutamatergic	2.4e-05	0.00121503			BMI	hPEP.KIT	0.264681	0.470544
Chronic pain	DLIT_148	Deep-layer intratelencephalic	Glutamatergic	2.64e-05	0.00121503			BMI	hPEP.TRPV1.A1.1	0.384628	0.615405
Chronic pain	Amex_171	Amygdala excitatory	Glutamatergic	2.97e-05	0.00124318			BMI	hNP2	0.6363	0.925527
Chronic pain	ULIT_129	Upper-layer intratelencephalic	Glutamatergic	5.08e-05	0.00195009			BMI	hPEP.NTRK3	0.766005	0.972912
Chronic pain	DLNP_88	Deep-layer near-projecting	Glutamatergic	0.000141215	0.00434001			BMI	hAd.LTMR	0.793132	0.972912
Chronic pain	Amex_158	Amygdala excitatory	Glutamatergic	0.000125346	0.00434001			BMI	hPropr	0.851298	0.972912
Chronic pain	Amex_172	Amygdala excitatory	Glutamatergic	0.000131946	0.00434001			BMI	hPEP.0	0.944544	0.978769
Chronic pain	DLNP_90	Deep-layer near-projecting	Glutamatergic	0.000157903	0.00454959			BMI	hAb.LTMR	0.978769	0.978769
Chronic pain	DLIT_147	Deep-layer intratelencephalic	Glutamatergic	0.000179695	0.0048729			Chronic pain	hAd.LTMR	0.00219476	0.0351162
Chronic pain	DLIT_142	Deep-layer intratelencephalic	Glutamatergic	0.000233736	0.0053979			Chronic pain	hPEP.TRPV1.A1.2	0.00838968	0.0494699
Chronic pain	Amex_161	Amygdala excitatory	Glutamatergic	0.000221795	0.0053979			Chronic pain	hPEP.PIEZOh	0.00927561	0.0494699
Chronic pain	Misc_164	Miscellaneous	Glutamatergic	0.000236664	0.0053979			Chronic pain	hNP1	0.0237352	0.0949409
Chronic pain	CA13_179	Hippocampal CA1-3	Glutamatergic	0.000250582	0.0053979			Chronic pain	hTRPM8	0.103632	0.331623
Chronic pain	Amex_405	Amygdala excitatory	Glutamatergic	0.000257601	0.0053979			Chronic pain	hATF3	0.227359	0.480981
Chronic pain	ULIT_124	Upper-layer intratelencephalic	Glutamatergic	0.000320143	0.00614941			Chronic pain	hPEP.TRPV1.A1.1	0.231329	0.480981
Chronic pain	ULIT_126	Upper-layer intratelencephalic	Glutamatergic	0.000307633	0.00614941			Chronic pain	hPEP.NTRK3	0.240491	0.480981
Chronic pain	DLNP_95	Deep-layer near-projecting	Glutamatergic	0.000388797	0.00640126			Chronic pain	hPEP.CHRNA7	0.343657	0.610947
Chronic pain	DLNP_96	Deep-layer near-projecting	Glutamatergic	0.000382532	0.00640126			Chronic pain	hPEP.KIT	0.438715	0.67901
Chronic pain	CA13_119	Hippocampal CA1-3	Glutamatergic	0.00035222	0.00640126			Chronic pain	hC.LTMR	0.466819	0.67901
Chronic pain	MGE_259	MGE interneuron	GABAergic	0.000368001	0.00640126			Chronic pain	hAb.LTMR	0.581761	0.775682
Chronic pain	ULIT_128	Upper-layer intratelencephalic	Glutamatergic	0.000430675	0.00684625			Chronic pain	hPEP.SST	0.649441	0.799312
Chronic pain	DLIT_145	Deep-layer intratelencephalic	Glutamatergic	0.000658571	0.00979359			Chronic pain	hNP2	0.864279	0.981918
Chronic pain	Misc_168	Miscellaneous	Glutamatergic	0.000654526	0.00979359			Chronic pain	hPropr	0.920549	0.981918
Chronic pain	Misc_177	Miscellaneous	Glutamatergic	0.000731911	0.0105441			Chronic pain	hPEP.0	0.997691	0.997691
Chronic pain	L5ET_117	Miscellaneous	Glutamatergic	0.000939257	0.0131211			Height	hTRPM8	0.22647	0.996363
Chronic pain	DLNP_94	Deep-layer near-projecting	Glutamatergic	0.00100294	0.0132102			Height	hC.LTMR	0.242268	0.996363
Chronic pain	L5ET_118	Miscellaneous	Glutamatergic	0.000978064	0.0132102			Height	hATF3	0.258684	0.996363
Chronic pain	DLIT_141	Deep-layer intratelencephalic	Glutamatergic	0.00107503	0.0137664			Height	hPEP.SST	0.266479	0.996363
Chronic pain	ULIT_121	Upper-layer intratelencephalic	Glutamatergic	0.00114944	0.0139497			Height	hNP1	0.387147	0.996363
Chronic pain	CGE_277	CGE interneuron	GABAergic	0.00116835	0.0139497			Height	hPEP.CHRNA7	0.390979	0.996363
Chronic pain	CGE_283	CGE interneuron	GABAergic	0.00118013	0.0139497			Height	hPEP.TRPV1.A1.1	0.715632	0.996363
Chronic pain	DLNP_87	Deep-layer near-projecting	Glutamatergic	0.00142658	0.0141332			Height	hNP2	0.92841	0.996363
Chronic pain	DLNP_89	Deep-layer near-projecting	Glutamatergic	0.00158855	0.0141332			Height	hPEP.PIEZOh	0.934746	0.996363
Chronic pain	DLNP_92	Deep-layer near-projecting	Glutamatergic	0.00144891	0.0141332			Height	hPEP.TRPV1.A1.2	0.954631	0.996363
Chronic pain	DLNP_93	Deep-layer near-projecting	Glutamatergic	0.0015942	0.0141332			Height	hPEP.KIT	0.968318	0.996363
Chronic pain	ULIT_125	Upper-layer intratelencephalic	Glutamatergic	0.00128447	0.0141332			Height	hPEP.NTRK3	0.986387	0.996363
Chronic pain	DLIT_139	Deep-layer intratelencephalic	Glutamatergic	0.00145407	0.0141332			Height	hAd.LTMR	0.98867	0.996363
Chronic pain	DLIT_151	Deep-layer intratelencephalic	Glutamatergic	0.00143366	0.0141332			Height	hAb.LTMR	0.990944	0.996363
Chronic pain	Misc_170	Miscellaneous	Glutamatergic	0.00122964	0.0141332			Height	hPropr	0.993587	0.996363
Chronic pain	Amex_174	Amygdala excitatory	Glutamatergic	0.00159348	0.0141332			Height	hPEP.0	0.996363	0.996363
Chronic pain	CA13_181	Hippocampal CA1-3	Glutamatergic	0.0015322	0.0141332			Joint pain	hPEP.PIEZOh	0.00269284	0.0430854
Chronic pain	CA13_182	Hippocampal CA1-3	Glutamatergic	0.00149246	0.0141332			Joint pain	hTRPM8	0.0141619	0.094173
Chronic pain	CA13_189	Hippocampal CA1-3	Glutamatergic	0.0013258	0.0141332			Joint pain	hPEP.TRPV1.A1.2	0.0176574	0.094173
Chronic pain	CGE_289	CGE interneuron	GABAergic	0.00152107	0.0141332			Joint pain	hAb.LTMR	0.0235549	0.0942197
Chronic pain	Amex_155	Amygdala excitatory	Glutamatergic	0.00166891	0.0145164			Joint pain	hAd.LTMR	0.0791642	0.23586
Chronic pain	Misc_116	Miscellaneous	Glutamatergic	0.00185764	0.0158587			Joint pain	hPEP.SST	0.0884476	0.23586
Chronic pain	DLCT6b_108	Deep-layer corticothalamic and 6b	Glutamatergic	0.00207308	0.0173762			Joint pain	hPropr	0.1518	0.332875
Chronic pain	DLIT_140	Deep-layer intratelencephalic	Glutamatergic	0.00213844	0.017604			Joint pain	hNP1	0.166438	0.332875
Chronic pain	ULIT_120	Upper-layer intratelencephalic	Glutamatergic	0.00218003	0.0176315			Joint pain	hPEP.NTRK3	0.288666	0.486843
Chronic pain	Amex_175	Amygdala excitatory	Glutamatergic	0.0022556	0.0179282			Joint pain	hPEP.CHRNA7	0.306593	0.486843
Chronic pain	MGE_260	MGE interneuron	GABAergic	0.00229745	0.0179513			Joint pain	hC.LTMR	0.334705	0.486843
Chronic pain	DLNP_91	Deep-layer near-projecting	Glutamatergic	0.00247834	0.0190419			Joint pain	hPEP.TRPV1.A1.1	0.584033	0.778711
Chronic pain	DLIT_152	Deep-layer intratelencephalic	Glutamatergic	0.00266948	0.0201743			Joint pain	hATF3	0.82887	0.873595
Chronic pain	Amex_153	Amygdala excitatory	Glutamatergic	0.00274486	0.0204094			Joint pain	hPEP.KIT	0.837821	0.873595
Chronic pain	Amex_154	Amygdala excitatory	Glutamatergic	0.00291992	0.0213664			Joint pain	hNP2	0.862672	0.873595
Chronic pain	Amex_160	Amygdala excitatory	Glutamatergic	0.00334649	0.0241052			Joint pain	hPEP.0	0.873595	0.873595
Chronic pain	ULIT_122	Upper-layer intratelencephalic	Glutamatergic	0.00349925	0.0245545			Knee pain	hAd.LTMR	0.0028764	0.0460224
Chronic pain	CA13_185	Hippocampal CA1-3	Glutamatergic	0.00351539	0.0245545			Knee pain	hATF3	0.0279639	0.223711
Chronic pain	EMSN_233	Eccentric medium spiny neuron	GABAergic	0.00374045	0.0257365			Knee pain	hPEP.PIEZOh	0.0463648	0.247279
Chronic pain	EMSN_225	Eccentric medium spiny neuron	GABAergic	0.00384457	0.026064			Knee pain	hC.LTMR	0.0723937	0.289575
Chronic pain	DLIT_137	Deep-layer intratelencephalic	Glutamatergic	0.00397431	0.026553			Knee pain	hPEP.CHRNA7	0.124448	0.398233
Chronic pain	Midi_438	Midbrain-derived inhibitory	GABAergic	0.0040728	0.0268223			Knee pain	hPEP.TRPV1.A1.2	0.321254	0.773853
Chronic pain	DLNP_83	Deep-layer near-projecting	Glutamatergic	0.00419383	0.0272304			Knee pain	hAb.LTMR	0.372348	0.773853
Chronic pain	CGE_288	CGE interneuron	GABAergic	0.00455093	0.0291386			Knee pain	hNP1	0.386926	0.773853
Chronic pain	DLCT6b_112	Deep-layer corticothalamic and 6b	Glutamatergic	0.00509814	0.0321951			Knee pain	hPropr	0.612872	0.964638
Chronic pain	ULIT_134	Upper-layer intratelencephalic	Glutamatergic	0.00546281	0.0335781			Knee pain	hTRPM8	0.694664	0.964638
Chronic pain	Misc_165	Miscellaneous	Glutamatergic	0.00545482	0.0335781			Knee pain	hPEP.TRPV1.A1.1	0.796596	0.964638
Chronic pain	ULIT_123	Upper-layer intratelencephalic	Glutamatergic	0.00684946	0.03947			Knee pain	hPEP.0	0.818525	0.964638
Chronic pain	Amex_162	Amygdala excitatory	Glutamatergic	0.00651421	0.03947			Knee pain	hPEP.KIT	0.87499	0.964638
Chronic pain	Misc_178	Miscellaneous	Glutamatergic	0.00659614	0.03947			Knee pain	hPEP.NTRK3	0.889064	0.964638
Chronic pain	CGE_286	CGE interneuron	GABAergic	0.00674181	0.03947			Knee pain	hNP2	0.926372	0.964638
Chronic pain	CGE_291	CGE interneuron	GABAergic	0.00677247	0.03947			Knee pain	hPEP.SST	0.964638	0.964638
Chronic pain	CGE_290	CGE interneuron	GABAergic	0.00715476	0.0407203			Low back pain	hTRPM8	0.012699	0.203184
Chronic pain	DLCT6b_101	Deep-layer corticothalamic and 6b	Glutamatergic	0.00726095	0.0408207			Low back pain	hPEP.TRPV1.A1.2	0.0473026	0.312358
Chronic pain	Splat_375	Splatter	Glutamatergic	0.00768772	0.0426993			Low back pain	hAd.LTMR	0.0585671	0.312358
Chronic pain	CA13_186	Hippocampal CA1-3	Glutamatergic	0.00823043	0.0448277			Low back pain	hPEP.PIEZOh	0.147173	0.588691
Chronic pain	Splat_334	Splatter	Glutamatergic	0.0084599	0.0448277			Low back pain	hNP1	0.252003	0.806409
Chronic pain	Midi_437	Midbrain-derived inhibitory	GABAergic	0.00840054	0.0448277			Low back pain	hPEP.0	0.366563	0.843736
Chronic pain	Midi_444	Midbrain-derived inhibitory	GABAergic	0.00833481	0.0448277			Low back pain	hC.LTMR	0.384766	0.843736
Chronic pain	ULIT_138	Upper-layer intratelencephalic	Glutamatergic	0.00905852	0.0474543			Low back pain	hPEP.KIT	0.4451	0.843736
Chronic pain	Midi_434	Midbrain-derived inhibitory	GABAergic	0.00920967	0.047704			Low back pain	hATF3	0.474602	0.843736
Chronic pain	L5ET_113	Miscellaneous	Glutamatergic	0.00932127	0.0477456			Low back pain	hPEP.CHRNA7	0.544966	0.871946
Chronic pain	Amex_407	Amygdala excitatory	Glutamatergic	0.00945441	0.0478954			Low back pain	hNP2	0.67084	0.89463
Chronic pain	Splat_418	Splatter	Glutamatergic	0.0176221	0.0766397			Low back pain	hAb.LTMR	0.699546	0.89463
BMI	DLNP_83	Deep-layer near-projecting	Glutamatergic	0.117028	0.739421			Low back pain	hPEP.TRPV1.A1.1	0.748289	0.89463
BMI	DLNP_90	Deep-layer near-projecting	Glutamatergic	0.119535	0.739421			Low back pain	hPropr	0.782801	0.89463
BMI	L5ET_113	Miscellaneous	Glutamatergic	0.0227215	0.739421			Low back pain	hPEP.SST	0.851475	0.90824
BMI	Misc_116	Miscellaneous	Glutamatergic	0.0184541	0.739421			Low back pain	hPEP.NTRK3	0.944207	0.944207
BMI	L5ET_117	Miscellaneous	Glutamatergic	0.026466	0.739421			Migraine	hPEP.PIEZOh	0.0113333	0.181333
BMI	CA13_119	Hippocampal CA1-3	Glutamatergic	0.0331401	0.739421			Migraine	hPEP.TRPV1.A1.2	0.0329824	0.203637
BMI	ULIT_120	Upper-layer intratelencephalic	Glutamatergic	0.119458	0.739421			Migraine	hTRPM8	0.038182	0.203637
BMI	ULIT_121	Upper-layer intratelencephalic	Glutamatergic	0.0268483	0.739421			Migraine	hATF3	0.06656	0.26624
BMI	ULIT_122	Upper-layer intratelencephalic	Glutamatergic	0.0668837	0.739421			Migraine	hPEP.KIT	0.136383	0.436425
BMI	ULIT_124	Upper-layer intratelencephalic	Glutamatergic	0.0595214	0.739421			Migraine	hAd.LTMR	0.241137	0.557008
BMI	ULIT_126	Upper-layer intratelencephalic	Glutamatergic	0.0530013	0.739421			Migraine	hNP1	0.301109	0.557008
BMI	ULIT_129	Upper-layer intratelencephalic	Glutamatergic	0.0307388	0.739421			Migraine	hPEP.NTRK3	0.333629	0.557008
BMI	ULIT_134	Upper-layer intratelencephalic	Glutamatergic	0.101933	0.739421			Migraine	hPEP.CHRNA7	0.345673	0.557008
BMI	DLIT_136	Deep-layer intratelencephalic	Glutamatergic	0.0445517	0.739421			Migraine	hAb.LTMR	0.356679	0.557008
BMI	DLIT_137	Deep-layer intratelencephalic	Glutamatergic	0.0368469	0.739421			Migraine	hPEP.TRPV1.A1.1	0.382943	0.557008
BMI	ULIT_138	Upper-layer intratelencephalic	Glutamatergic	0.0910573	0.739421			Migraine	hC.LTMR	0.434919	0.579892
BMI	DLIT_139	Deep-layer intratelencephalic	Glutamatergic	0.0939007	0.739421			Migraine	hPEP.0	0.656891	0.808481
BMI	DLIT_140	Deep-layer intratelencephalic	Glutamatergic	0.100104	0.739421			Migraine	hPropr	0.808821	0.924367
BMI	DLIT_141	Deep-layer intratelencephalic	Glutamatergic	0.0408145	0.739421			Migraine	hPEP.SST	0.965975	0.967154
BMI	DLIT_142	Deep-layer intratelencephalic	Glutamatergic	0.0275209	0.739421			Migraine	hNP2	0.967154	0.967154
BMI	DLIT_143	Deep-layer intratelencephalic	Glutamatergic	0.108863	0.739421			Neck/Shoulder pain	hPEP.TRPV1.A1.2	0.000154264	0.00246823
BMI	DLIT_144	Deep-layer intratelencephalic	Glutamatergic	0.00359766	0.739421			Neck/Shoulder pain	hPEP.PIEZOh	0.0287792	0.230233
BMI	DLIT_146	Deep-layer intratelencephalic	Glutamatergic	0.014214	0.739421			Neck/Shoulder pain	hTRPM8	0.0788324	0.42044
BMI	DLIT_147	Deep-layer intratelencephalic	Glutamatergic	0.0483011	0.739421			Neck/Shoulder pain	hAd.LTMR	0.344092	0.856204
BMI	DLIT_149	Deep-layer intratelencephalic	Glutamatergic	0.0649802	0.739421			Neck/Shoulder pain	hPEP.TRPV1.A1.1	0.351259	0.856204
BMI	Amex_153	Amygdala excitatory	Glutamatergic	0.09724	0.739421			Neck/Shoulder pain	hPropr	0.422181	0.856204
BMI	Amex_154	Amygdala excitatory	Glutamatergic	0.0374246	0.739421			Neck/Shoulder pain	hPEP.CHRNA7	0.43949	0.856204
BMI	Amex_158	Amygdala excitatory	Glutamatergic	0.0121612	0.739421			Neck/Shoulder pain	hPEP.NTRK3	0.532028	0.856204
BMI	Amex_160	Amygdala excitatory	Glutamatergic	0.0509542	0.739421			Neck/Shoulder pain	hPEP.0	0.548443	0.856204
BMI	Amex_161	Amygdala excitatory	Glutamatergic	0.05825	0.739421			Neck/Shoulder pain	hATF3	0.640955	0.856204
BMI	Amex_162	Amygdala excitatory	Glutamatergic	0.0449474	0.739421			Neck/Shoulder pain	hNP2	0.671258	0.856204
BMI	Misc_170	Miscellaneous	Glutamatergic	0.0761423	0.739421			Neck/Shoulder pain	hC.LTMR	0.678279	0.856204
BMI	Amex_174	Amygdala excitatory	Glutamatergic	0.0270694	0.739421			Neck/Shoulder pain	hPEP.KIT	0.734935	0.856204
BMI	CA13_179	Hippocampal CA1-3	Glutamatergic	0.0764595	0.739421			Neck/Shoulder pain	hPEP.SST	0.767566	0.856204
BMI	CA13_181	Hippocampal CA1-3	Glutamatergic	0.0778794	0.739421			Neck/Shoulder pain	hNP1	0.802691	0.856204
BMI	CA13_189	Hippocampal CA1-3	Glutamatergic	0.0745105	0.739421			Neck/Shoulder pain	hAb.LTMR	0.920972	0.920972
BMI	CGE_283	CGE interneuron	GABAergic	0.10485	0.739421
BMI	Amex_407	Amygdala excitatory	Glutamatergic	0.0628213	0.739421
BMI	Splat_418	Splatter	Glutamatergic	0.103197	0.739421
BMI	ULIT_128	Upper-layer intratelencephalic	Glutamatergic	0.123939	0.742025
BMI	DLNP_93	Deep-layer near-projecting	Glutamatergic	0.191246	0.751307
BMI	L5ET_118	Miscellaneous	Glutamatergic	0.151673	0.751307
BMI	ULIT_125	Upper-layer intratelencephalic	Glutamatergic	0.169181	0.751307
BMI	ULIT_127	Upper-layer intratelencephalic	Glutamatergic	0.167715	0.751307
BMI	ULIT_135	Upper-layer intratelencephalic	Glutamatergic	0.175437	0.751307
BMI	DLIT_148	Deep-layer intratelencephalic	Glutamatergic	0.13373	0.751307
BMI	DLIT_152	Deep-layer intratelencephalic	Glutamatergic	0.146787	0.751307
BMI	Misc_168	Miscellaneous	Glutamatergic	0.129661	0.751307
BMI	Amex_175	Amygdala excitatory	Glutamatergic	0.148309	0.751307
BMI	CA13_186	Hippocampal CA1-3	Glutamatergic	0.153534	0.751307
BMI	Splat_334	Splatter	Glutamatergic	0.162779	0.751307
BMI	Amex_405	Amygdala excitatory	Glutamatergic	0.166578	0.751307
BMI	CGE_291	CGE interneuron	GABAergic	0.202521	0.755308
BMI	Amex_159	Amygdala excitatory	Glutamatergic	0.208999	0.764672
BMI	ULIT_123	Upper-layer intratelencephalic	Glutamatergic	0.216148	0.772435
BMI	CGE_288	CGE interneuron	GABAergic	0.215895	0.772435
BMI	Splat_375	Splatter	Glutamatergic	0.234461	0.788954
BMI	Misc_177	Miscellaneous	Glutamatergic	0.254682	0.794434
BMI	DLNP_95	Deep-layer near-projecting	Glutamatergic	0.263493	0.804439
BMI	Amex_173	Amygdala excitatory	Glutamatergic	0.266268	0.807562
BMI	DLIT_151	Deep-layer intratelencephalic	Glutamatergic	0.277779	0.810482
BMI	DLCT6b_108	Deep-layer corticothalamic and 6b	Glutamatergic	0.318926	0.857564
BMI	Amex_155	Amygdala excitatory	Glutamatergic	0.310733	0.857564
BMI	Misc_164	Miscellaneous	Glutamatergic	0.363032	0.882905
BMI	Amex_172	Amygdala excitatory	Glutamatergic	0.369093	0.882905
BMI	DLIT_145	Deep-layer intratelencephalic	Glutamatergic	0.378624	0.899721
BMI	CGE_286	CGE interneuron	GABAergic	0.391528	0.904451
BMI	DLNP_92	Deep-layer near-projecting	Glutamatergic	0.39771	0.912161
BMI	Misc_178	Miscellaneous	Glutamatergic	0.423507	0.943173
BMI	Amex_171	Amygdala excitatory	Glutamatergic	0.431184	0.951079
BMI	DLNP_96	Deep-layer near-projecting	Glutamatergic	0.467646	0.982372
BMI	DLNP_89	Deep-layer near-projecting	Glutamatergic	0.477612	0.987351
BMI	CA13_182	Hippocampal CA1-3	Glutamatergic	0.491597	0.997749
BMI	DLNP_87	Deep-layer near-projecting	Glutamatergic	0.537096	1
BMI	DLNP_88	Deep-layer near-projecting	Glutamatergic	0.616259	1
BMI	DLNP_91	Deep-layer near-projecting	Glutamatergic	0.658413	1
BMI	DLNP_94	Deep-layer near-projecting	Glutamatergic	0.773639	1
BMI	DLCT6b_101	Deep-layer corticothalamic and 6b	Glutamatergic	0.606972	1
BMI	DLCT6b_112	Deep-layer corticothalamic and 6b	Glutamatergic	0.615565	1
BMI	Misc_165	Miscellaneous	Glutamatergic	0.909213	1
BMI	CA13_185	Hippocampal CA1-3	Glutamatergic	0.625703	1
BMI	EMSN_225	Eccentric medium spiny neuron	GABAergic	0.761776	1
BMI	EMSN_233	Eccentric medium spiny neuron	GABAergic	0.915773	1
BMI	MGE_259	MGE interneuron	GABAergic	0.665814	1
BMI	MGE_260	MGE interneuron	GABAergic	0.955958	1
BMI	CGE_277	CGE interneuron	GABAergic	0.677443	1
BMI	CGE_289	CGE interneuron	GABAergic	0.896499	1
BMI	CGE_290	CGE interneuron	GABAergic	0.816207	1
BMI	Midi_434	Midbrain-derived inhibitory	GABAergic	0.955726	1
BMI	Midi_437	Midbrain-derived inhibitory	GABAergic	0.943404	1
BMI	Midi_438	Midbrain-derived inhibitory	GABAergic	0.972853	1
BMI	Midi_444	Midbrain-derived inhibitory	GABAergic	0.964504	1
Height	Splat_418	Splatter	Glutamatergic	0.0553743	0.831875
Height	DLNP_83	Deep-layer near-projecting	Glutamatergic	0.630935	0.999725
Height	DLNP_87	Deep-layer near-projecting	Glutamatergic	0.992326	0.999725
Height	DLNP_88	Deep-layer near-projecting	Glutamatergic	0.780663	0.999725
Height	DLNP_89	Deep-layer near-projecting	Glutamatergic	0.561453	0.999725
Height	DLNP_90	Deep-layer near-projecting	Glutamatergic	0.639975	0.999725
Height	DLNP_91	Deep-layer near-projecting	Glutamatergic	0.761583	0.999725
Height	DLNP_92	Deep-layer near-projecting	Glutamatergic	0.93407	0.999725
Height	DLNP_93	Deep-layer near-projecting	Glutamatergic	0.548391	0.999725
Height	DLNP_94	Deep-layer near-projecting	Glutamatergic	0.930161	0.999725
Height	DLNP_95	Deep-layer near-projecting	Glutamatergic	0.654992	0.999725
Height	DLNP_96	Deep-layer near-projecting	Glutamatergic	0.558238	0.999725
Height	DLCT6b_101	Deep-layer corticothalamic and 6b	Glutamatergic	0.534916	0.999725
Height	DLCT6b_108	Deep-layer corticothalamic and 6b	Glutamatergic	0.673002	0.999725
Height	DLCT6b_112	Deep-layer corticothalamic and 6b	Glutamatergic	0.436467	0.999725
Height	L5ET_113	Miscellaneous	Glutamatergic	0.141012	0.999725
Height	Misc_116	Miscellaneous	Glutamatergic	0.919537	0.999725
Height	L5ET_117	Miscellaneous	Glutamatergic	0.68135	0.999725
Height	L5ET_118	Miscellaneous	Glutamatergic	0.849125	0.999725
Height	CA13_119	Hippocampal CA1-3	Glutamatergic	0.879077	0.999725
Height	ULIT_120	Upper-layer intratelencephalic	Glutamatergic	0.732989	0.999725
Height	ULIT_121	Upper-layer intratelencephalic	Glutamatergic	0.612701	0.999725
Height	ULIT_122	Upper-layer intratelencephalic	Glutamatergic	0.337276	0.999725
Height	ULIT_123	Upper-layer intratelencephalic	Glutamatergic	0.537002	0.999725
Height	ULIT_124	Upper-layer intratelencephalic	Glutamatergic	0.985192	0.999725
Height	ULIT_125	Upper-layer intratelencephalic	Glutamatergic	0.999725	0.999725
Height	ULIT_126	Upper-layer intratelencephalic	Glutamatergic	0.998548	0.999725
Height	ULIT_127	Upper-layer intratelencephalic	Glutamatergic	0.576053	0.999725
Height	ULIT_128	Upper-layer intratelencephalic	Glutamatergic	0.992605	0.999725
Height	ULIT_129	Upper-layer intratelencephalic	Glutamatergic	0.463871	0.999725
Height	ULIT_134	Upper-layer intratelencephalic	Glutamatergic	0.796195	0.999725
Height	ULIT_135	Upper-layer intratelencephalic	Glutamatergic	0.893019	0.999725
Height	DLIT_136	Deep-layer intratelencephalic	Glutamatergic	0.956141	0.999725
Height	DLIT_137	Deep-layer intratelencephalic	Glutamatergic	0.937212	0.999725
Height	ULIT_138	Upper-layer intratelencephalic	Glutamatergic	0.995705	0.999725
Height	DLIT_139	Deep-layer intratelencephalic	Glutamatergic	0.861971	0.999725
Height	DLIT_140	Deep-layer intratelencephalic	Glutamatergic	0.950406	0.999725
Height	DLIT_141	Deep-layer intratelencephalic	Glutamatergic	0.508752	0.999725
Height	DLIT_142	Deep-layer intratelencephalic	Glutamatergic	0.412575	0.999725
Height	DLIT_143	Deep-layer intratelencephalic	Glutamatergic	0.848132	0.999725
Height	DLIT_144	Deep-layer intratelencephalic	Glutamatergic	0.946985	0.999725
Height	DLIT_145	Deep-layer intratelencephalic	Glutamatergic	0.577488	0.999725
Height	DLIT_146	Deep-layer intratelencephalic	Glutamatergic	0.252451	0.999725
Height	DLIT_147	Deep-layer intratelencephalic	Glutamatergic	0.261376	0.999725
Height	DLIT_148	Deep-layer intratelencephalic	Glutamatergic	0.702434	0.999725
Height	DLIT_149	Deep-layer intratelencephalic	Glutamatergic	0.838683	0.999725
Height	DLIT_151	Deep-layer intratelencephalic	Glutamatergic	0.466262	0.999725
Height	DLIT_152	Deep-layer intratelencephalic	Glutamatergic	0.605501	0.999725
Height	Amex_153	Amygdala excitatory	Glutamatergic	0.835093	0.999725
Height	Amex_154	Amygdala excitatory	Glutamatergic	0.84695	0.999725
Height	Amex_155	Amygdala excitatory	Glutamatergic	0.806964	0.999725
Height	Amex_158	Amygdala excitatory	Glutamatergic	0.46599	0.999725
Height	Amex_159	Amygdala excitatory	Glutamatergic	0.376178	0.999725
Height	Amex_160	Amygdala excitatory	Glutamatergic	0.642213	0.999725
Height	Amex_161	Amygdala excitatory	Glutamatergic	0.26913	0.999725
Height	Amex_162	Amygdala excitatory	Glutamatergic	0.618544	0.999725
Height	Misc_164	Miscellaneous	Glutamatergic	0.929959	0.999725
Height	Misc_165	Miscellaneous	Glutamatergic	0.626466	0.999725
Height	Misc_168	Miscellaneous	Glutamatergic	0.525719	0.999725
Height	Misc_170	Miscellaneous	Glutamatergic	0.551412	0.999725
Height	Amex_171	Amygdala excitatory	Glutamatergic	0.461192	0.999725
Height	Amex_172	Amygdala excitatory	Glutamatergic	0.70613	0.999725
Height	Amex_173	Amygdala excitatory	Glutamatergic	0.590238	0.999725
Height	Amex_174	Amygdala excitatory	Glutamatergic	0.859402	0.999725
Height	Amex_175	Amygdala excitatory	Glutamatergic	0.657537	0.999725
Height	Misc_177	Miscellaneous	Glutamatergic	0.999386	0.999725
Height	Misc_178	Miscellaneous	Glutamatergic	0.876227	0.999725
Height	CA13_179	Hippocampal CA1-3	Glutamatergic	0.891814	0.999725
Height	CA13_181	Hippocampal CA1-3	Glutamatergic	0.99877	0.999725
Height	CA13_182	Hippocampal CA1-3	Glutamatergic	0.984651	0.999725
Height	CA13_185	Hippocampal CA1-3	Glutamatergic	0.940931	0.999725
Height	CA13_186	Hippocampal CA1-3	Glutamatergic	0.862728	0.999725
Height	CA13_189	Hippocampal CA1-3	Glutamatergic	0.260111	0.999725
Height	EMSN_225	Eccentric medium spiny neuron	GABAergic	0.871946	0.999725
Height	EMSN_233	Eccentric medium spiny neuron	GABAergic	0.71746	0.999725
Height	MGE_259	MGE interneuron	GABAergic	0.196937	0.999725
Height	MGE_260	MGE interneuron	GABAergic	0.150649	0.999725
Height	CGE_277	CGE interneuron	GABAergic	0.547241	0.999725
Height	CGE_283	CGE interneuron	GABAergic	0.469876	0.999725
Height	CGE_286	CGE interneuron	GABAergic	0.261309	0.999725
Height	CGE_288	CGE interneuron	GABAergic	0.367007	0.999725
Height	CGE_289	CGE interneuron	GABAergic	0.213775	0.999725
Height	CGE_290	CGE interneuron	GABAergic	0.335642	0.999725
Height	CGE_291	CGE interneuron	GABAergic	0.161058	0.999725
Height	Splat_334	Splatter	Glutamatergic	0.294609	0.999725
Height	Splat_375	Splatter	Glutamatergic	0.854076	0.999725
Height	Amex_405	Amygdala excitatory	Glutamatergic	0.268765	0.999725
Height	Amex_407	Amygdala excitatory	Glutamatergic	0.814277	0.999725
Height	Midi_434	Midbrain-derived inhibitory	GABAergic	0.789698	0.999725
Height	Midi_437	Midbrain-derived inhibitory	GABAergic	0.344378	0.999725
Height	Midi_438	Midbrain-derived inhibitory	GABAergic	0.875823	0.999725
Height	Midi_444	Midbrain-derived inhibitory	GABAergic	0.416346	0.999725
Joint pain	DLNP_83	Deep-layer near-projecting	Glutamatergic	0.0282513	0.764193
Joint pain	DLNP_87	Deep-layer near-projecting	Glutamatergic	0.265948	0.764193
Joint pain	DLNP_88	Deep-layer near-projecting	Glutamatergic	0.0451832	0.764193
Joint pain	DLNP_89	Deep-layer near-projecting	Glutamatergic	0.140605	0.764193
Joint pain	DLNP_90	Deep-layer near-projecting	Glutamatergic	0.0404552	0.764193
Joint pain	DLNP_91	Deep-layer near-projecting	Glutamatergic	0.0833576	0.764193
Joint pain	DLNP_92	Deep-layer near-projecting	Glutamatergic	0.23438	0.764193
Joint pain	DLNP_93	Deep-layer near-projecting	Glutamatergic	0.0808893	0.764193
Joint pain	DLNP_94	Deep-layer near-projecting	Glutamatergic	0.209703	0.764193
Joint pain	DLNP_95	Deep-layer near-projecting	Glutamatergic	0.0180448	0.764193
Joint pain	DLNP_96	Deep-layer near-projecting	Glutamatergic	0.0347126	0.764193
Joint pain	DLCT6b_108	Deep-layer corticothalamic and 6b	Glutamatergic	0.208115	0.764193
Joint pain	L5ET_118	Miscellaneous	Glutamatergic	0.200052	0.764193
Joint pain	CA13_119	Hippocampal CA1-3	Glutamatergic	0.11018	0.764193
Joint pain	ULIT_128	Upper-layer intratelencephalic	Glutamatergic	0.269588	0.764193
Joint pain	ULIT_135	Upper-layer intratelencephalic	Glutamatergic	0.0479289	0.764193
Joint pain	DLIT_136	Deep-layer intratelencephalic	Glutamatergic	0.107328	0.764193
Joint pain	DLIT_137	Deep-layer intratelencephalic	Glutamatergic	0.0230136	0.764193
Joint pain	DLIT_139	Deep-layer intratelencephalic	Glutamatergic	0.231061	0.764193
Joint pain	DLIT_140	Deep-layer intratelencephalic	Glutamatergic	0.279296	0.764193
Joint pain	DLIT_143	Deep-layer intratelencephalic	Glutamatergic	0.169314	0.764193
Joint pain	DLIT_144	Deep-layer intratelencephalic	Glutamatergic	0.272835	0.764193
Joint pain	DLIT_146	Deep-layer intratelencephalic	Glutamatergic	0.0657675	0.764193
Joint pain	DLIT_147	Deep-layer intratelencephalic	Glutamatergic	0.0440225	0.764193
Joint pain	DLIT_148	Deep-layer intratelencephalic	Glutamatergic	0.278627	0.764193
Joint pain	DLIT_149	Deep-layer intratelencephalic	Glutamatergic	0.190186	0.764193
Joint pain	Amex_159	Amygdala excitatory	Glutamatergic	0.0941071	0.764193
Joint pain	Amex_161	Amygdala excitatory	Glutamatergic	0.278588	0.764193
Joint pain	Misc_165	Miscellaneous	Glutamatergic	0.213532	0.764193
Joint pain	Amex_171	Amygdala excitatory	Glutamatergic	0.186899	0.764193
Joint pain	Amex_172	Amygdala excitatory	Glutamatergic	0.166893	0.764193
Joint pain	Amex_173	Amygdala excitatory	Glutamatergic	0.193529	0.764193
Joint pain	Misc_177	Miscellaneous	Glutamatergic	0.129199	0.764193
Joint pain	Misc_178	Miscellaneous	Glutamatergic	0.138847	0.764193
Joint pain	CA13_179	Hippocampal CA1-3	Glutamatergic	0.0747524	0.764193
Joint pain	CA13_181	Hippocampal CA1-3	Glutamatergic	0.191055	0.764193
Joint pain	CA13_182	Hippocampal CA1-3	Glutamatergic	0.0646162	0.764193
Joint pain	CA13_185	Hippocampal CA1-3	Glutamatergic	0.015277	0.764193
Joint pain	EMSN_225	Eccentric medium spiny neuron	GABAergic	0.0211218	0.764193
Joint pain	MGE_259	MGE interneuron	GABAergic	0.0787102	0.764193
Joint pain	CGE_277	CGE interneuron	GABAergic	0.0324625	0.764193
Joint pain	CGE_283	CGE interneuron	GABAergic	0.0869163	0.764193
Joint pain	CGE_286	CGE interneuron	GABAergic	0.0271171	0.764193
Joint pain	CGE_288	CGE interneuron	GABAergic	0.0573853	0.764193
Joint pain	CGE_289	CGE interneuron	GABAergic	0.057066	0.764193
Joint pain	CGE_291	CGE interneuron	GABAergic	0.168398	0.764193
Joint pain	Splat_334	Splatter	Glutamatergic	0.280149	0.764193
Joint pain	Splat_375	Splatter	Glutamatergic	0.0899428	0.764193
Joint pain	Splat_418	Splatter	Glutamatergic	0.068006	0.764193
Joint pain	Midi_434	Midbrain-derived inhibitory	GABAergic	0.0238646	0.764193
Joint pain	Midi_437	Midbrain-derived inhibitory	GABAergic	0.0926268	0.764193
Joint pain	Midi_438	Midbrain-derived inhibitory	GABAergic	0.139406	0.764193
Joint pain	Midi_444	Midbrain-derived inhibitory	GABAergic	0.120074	0.764193
Joint pain	DLCT6b_101	Deep-layer corticothalamic and 6b	Glutamatergic	0.327111	0.777842
Joint pain	DLIT_141	Deep-layer intratelencephalic	Glutamatergic	0.292903	0.777842
Joint pain	DLIT_142	Deep-layer intratelencephalic	Glutamatergic	0.317356	0.777842
Joint pain	Amex_158	Amygdala excitatory	Glutamatergic	0.308296	0.777842
Joint pain	CA13_189	Hippocampal CA1-3	Glutamatergic	0.329864	0.777842
Joint pain	EMSN_233	Eccentric medium spiny neuron	GABAergic	0.303068	0.777842
Joint pain	MGE_260	MGE interneuron	GABAergic	0.302938	0.777842
Joint pain	Amex_407	Amygdala excitatory	Glutamatergic	0.325496	0.777842
Joint pain	DLIT_145	Deep-layer intratelencephalic	Glutamatergic	0.357262	0.799503
Joint pain	DLIT_152	Deep-layer intratelencephalic	Glutamatergic	0.371724	0.802796
Joint pain	Amex_155	Amygdala excitatory	Glutamatergic	0.376192	0.802796
Joint pain	Amex_160	Amygdala excitatory	Glutamatergic	0.369791	0.802796
Joint pain	Amex_162	Amygdala excitatory	Glutamatergic	0.376137	0.802796
Joint pain	DLIT_151	Deep-layer intratelencephalic	Glutamatergic	0.388449	0.813976
Joint pain	Misc_164	Miscellaneous	Glutamatergic	0.405645	0.823798
Joint pain	Amex_175	Amygdala excitatory	Glutamatergic	0.422151	0.827643
Joint pain	CGE_290	CGE interneuron	GABAergic	0.440026	0.827967
Joint pain	ULIT_134	Upper-layer intratelencephalic	Glutamatergic	0.489797	0.865121
Joint pain	Misc_170	Miscellaneous	Glutamatergic	0.489158	0.865121
Joint pain	DLCT6b_112	Deep-layer corticothalamic and 6b	Glutamatergic	0.546976	0.86991
Joint pain	L5ET_113	Miscellaneous	Glutamatergic	0.502115	0.86991
Joint pain	Misc_116	Miscellaneous	Glutamatergic	0.536437	0.86991
Joint pain	ULIT_120	Upper-layer intratelencephalic	Glutamatergic	0.515824	0.86991
Joint pain	ULIT_123	Upper-layer intratelencephalic	Glutamatergic	0.528726	0.86991
Joint pain	ULIT_138	Upper-layer intratelencephalic	Glutamatergic	0.51931	0.86991
Joint pain	Amex_154	Amygdala excitatory	Glutamatergic	0.50875	0.86991
Joint pain	CA13_186	Hippocampal CA1-3	Glutamatergic	0.56175	0.86991
Joint pain	Amex_405	Amygdala excitatory	Glutamatergic	0.556298	0.86991
Joint pain	ULIT_127	Upper-layer intratelencephalic	Glutamatergic	0.580864	0.886684
Joint pain	ULIT_121	Upper-layer intratelencephalic	Glutamatergic	0.591213	0.893604
Joint pain	Amex_153	Amygdala excitatory	Glutamatergic	0.631653	0.918896
Joint pain	ULIT_122	Upper-layer intratelencephalic	Glutamatergic	0.684189	0.930048
Joint pain	Amex_174	Amygdala excitatory	Glutamatergic	0.727657	0.955698
Joint pain	ULIT_129	Upper-layer intratelencephalic	Glutamatergic	0.750934	0.964395
Joint pain	L5ET_117	Miscellaneous	Glutamatergic	0.778964	0.975182
Joint pain	ULIT_125	Upper-layer intratelencephalic	Glutamatergic	0.813843	0.981545
Joint pain	Misc_168	Miscellaneous	Glutamatergic	0.890066	0.991429
Joint pain	ULIT_124	Upper-layer intratelencephalic	Glutamatergic	0.919086	0.997334
Joint pain	ULIT_126	Upper-layer intratelencephalic	Glutamatergic	0.913147	0.997334
Knee pain	DLIT_136	Deep-layer intratelencephalic	Glutamatergic	9.47e-05	0.0436701
Knee pain	DLIT_152	Deep-layer intratelencephalic	Glutamatergic	0.00313496	0.722609
Knee pain	ULIT_127	Upper-layer intratelencephalic	Glutamatergic	0.0257006	0.754023
Knee pain	DLIT_151	Deep-layer intratelencephalic	Glutamatergic	0.0101367	0.754023
Knee pain	Amex_159	Amygdala excitatory	Glutamatergic	0.0169773	0.754023
Knee pain	Amex_161	Amygdala excitatory	Glutamatergic	0.0192773	0.754023
Knee pain	Amex_171	Amygdala excitatory	Glutamatergic	0.0107546	0.754023
Knee pain	CA13_179	Hippocampal CA1-3	Glutamatergic	0.0295992	0.754023
Knee pain	Amex_405	Amygdala excitatory	Glutamatergic	0.0155275	0.754023
Knee pain	CGE_283	CGE interneuron	GABAergic	0.0328766	0.757805
Knee pain	DLCT6b_112	Deep-layer corticothalamic and 6b	Glutamatergic	0.0447801	0.819171
Knee pain	DLIT_149	Deep-layer intratelencephalic	Glutamatergic	0.0444635	0.819171
Knee pain	CA13_182	Hippocampal CA1-3	Glutamatergic	0.0447554	0.819171
Knee pain	DLNP_90	Deep-layer near-projecting	Glutamatergic	0.142054	0.917959
Knee pain	DLNP_93	Deep-layer near-projecting	Glutamatergic	0.107923	0.917959
Knee pain	DLNP_95	Deep-layer near-projecting	Glutamatergic	0.141023	0.917959
Knee pain	DLCT6b_101	Deep-layer corticothalamic and 6b	Glutamatergic	0.0819997	0.917959
Knee pain	DLCT6b_108	Deep-layer corticothalamic and 6b	Glutamatergic	0.138629	0.917959
Knee pain	CA13_119	Hippocampal CA1-3	Glutamatergic	0.0581103	0.917959
Knee pain	ULIT_134	Upper-layer intratelencephalic	Glutamatergic	0.138489	0.917959
Knee pain	ULIT_135	Upper-layer intratelencephalic	Glutamatergic	0.104315	0.917959
Knee pain	DLIT_137	Deep-layer intratelencephalic	Glutamatergic	0.131617	0.917959
Knee pain	DLIT_145	Deep-layer intratelencephalic	Glutamatergic	0.0631691	0.917959
Knee pain	DLIT_148	Deep-layer intratelencephalic	Glutamatergic	0.13033	0.917959
Knee pain	Amex_154	Amygdala excitatory	Glutamatergic	0.0919613	0.917959
Knee pain	Amex_160	Amygdala excitatory	Glutamatergic	0.099213	0.917959
Knee pain	Misc_168	Miscellaneous	Glutamatergic	0.115241	0.917959
Knee pain	Amex_172	Amygdala excitatory	Glutamatergic	0.102507	0.917959
Knee pain	Amex_173	Amygdala excitatory	Glutamatergic	0.150118	0.917959
Knee pain	Misc_177	Miscellaneous	Glutamatergic	0.103313	0.917959
Knee pain	CA13_181	Hippocampal CA1-3	Glutamatergic	0.0829132	0.917959
Knee pain	CA13_186	Hippocampal CA1-3	Glutamatergic	0.139112	0.917959
Knee pain	CA13_189	Hippocampal CA1-3	Glutamatergic	0.141305	0.917959
Knee pain	CGE_277	CGE interneuron	GABAergic	0.0752079	0.917959
Knee pain	CGE_289	CGE interneuron	GABAergic	0.142494	0.917959
Knee pain	DLNP_83	Deep-layer near-projecting	Glutamatergic	0.711414	0.932412
Knee pain	DLNP_87	Deep-layer near-projecting	Glutamatergic	0.463696	0.932412
Knee pain	DLNP_88	Deep-layer near-projecting	Glutamatergic	0.185682	0.932412
Knee pain	DLNP_89	Deep-layer near-projecting	Glutamatergic	0.210383	0.932412
Knee pain	DLNP_91	Deep-layer near-projecting	Glutamatergic	0.471597	0.932412
Knee pain	DLNP_92	Deep-layer near-projecting	Glutamatergic	0.266618	0.932412
Knee pain	DLNP_94	Deep-layer near-projecting	Glutamatergic	0.364794	0.932412
Knee pain	DLNP_96	Deep-layer near-projecting	Glutamatergic	0.25941	0.932412
Knee pain	L5ET_113	Miscellaneous	Glutamatergic	0.328692	0.932412
Knee pain	Misc_116	Miscellaneous	Glutamatergic	0.501638	0.932412
Knee pain	L5ET_117	Miscellaneous	Glutamatergic	0.272829	0.932412
Knee pain	L5ET_118	Miscellaneous	Glutamatergic	0.179254	0.932412
Knee pain	ULIT_120	Upper-layer intratelencephalic	Glutamatergic	0.525826	0.932412
Knee pain	ULIT_121	Upper-layer intratelencephalic	Glutamatergic	0.598055	0.932412
Knee pain	ULIT_122	Upper-layer intratelencephalic	Glutamatergic	0.571649	0.932412
Knee pain	ULIT_123	Upper-layer intratelencephalic	Glutamatergic	0.438257	0.932412
Knee pain	ULIT_124	Upper-layer intratelencephalic	Glutamatergic	0.248032	0.932412
Knee pain	ULIT_125	Upper-layer intratelencephalic	Glutamatergic	0.250199	0.932412
Knee pain	ULIT_126	Upper-layer intratelencephalic	Glutamatergic	0.407064	0.932412
Knee pain	ULIT_129	Upper-layer intratelencephalic	Glutamatergic	0.230959	0.932412
Knee pain	ULIT_138	Upper-layer intratelencephalic	Glutamatergic	0.382295	0.932412
Knee pain	DLIT_139	Deep-layer intratelencephalic	Glutamatergic	0.31178	0.932412
Knee pain	DLIT_140	Deep-layer intratelencephalic	Glutamatergic	0.522189	0.932412
Knee pain	DLIT_142	Deep-layer intratelencephalic	Glutamatergic	0.390134	0.932412
Knee pain	DLIT_143	Deep-layer intratelencephalic	Glutamatergic	0.51432	0.932412
Knee pain	DLIT_144	Deep-layer intratelencephalic	Glutamatergic	0.428388	0.932412
Knee pain	DLIT_146	Deep-layer intratelencephalic	Glutamatergic	0.202391	0.932412
Knee pain	DLIT_147	Deep-layer intratelencephalic	Glutamatergic	0.294407	0.932412
Knee pain	Amex_153	Amygdala excitatory	Glutamatergic	0.234891	0.932412
Knee pain	Amex_155	Amygdala excitatory	Glutamatergic	0.327797	0.932412
Knee pain	Amex_158	Amygdala excitatory	Glutamatergic	0.216672	0.932412
Knee pain	Amex_162	Amygdala excitatory	Glutamatergic	0.609578	0.932412
Knee pain	Misc_164	Miscellaneous	Glutamatergic	0.53716	0.932412
Knee pain	Misc_170	Miscellaneous	Glutamatergic	0.324665	0.932412
Knee pain	Amex_174	Amygdala excitatory	Glutamatergic	0.241057	0.932412
Knee pain	Amex_175	Amygdala excitatory	Glutamatergic	0.45143	0.932412
Knee pain	CA13_185	Hippocampal CA1-3	Glutamatergic	0.356966	0.932412
Knee pain	EMSN_225	Eccentric medium spiny neuron	GABAergic	0.480045	0.932412
Knee pain	EMSN_233	Eccentric medium spiny neuron	GABAergic	0.699339	0.932412
Knee pain	MGE_260	MGE interneuron	GABAergic	0.400015	0.932412
Knee pain	CGE_286	CGE interneuron	GABAergic	0.371293	0.932412
Knee pain	CGE_288	CGE interneuron	GABAergic	0.34341	0.932412
Knee pain	CGE_290	CGE interneuron	GABAergic	0.308288	0.932412
Knee pain	CGE_291	CGE interneuron	GABAergic	0.16904	0.932412
Knee pain	Splat_334	Splatter	Glutamatergic	0.302535	0.932412
Knee pain	Splat_375	Splatter	Glutamatergic	0.536731	0.932412
Knee pain	Splat_418	Splatter	Glutamatergic	0.333119	0.932412
Knee pain	Midi_434	Midbrain-derived inhibitory	GABAergic	0.351745	0.932412
Knee pain	Midi_437	Midbrain-derived inhibitory	GABAergic	0.47477	0.932412
Knee pain	Midi_438	Midbrain-derived inhibitory	GABAergic	0.657849	0.932412
Knee pain	Midi_444	Midbrain-derived inhibitory	GABAergic	0.390153	0.932412
Knee pain	Misc_165	Miscellaneous	Glutamatergic	0.781738	0.937126
Knee pain	MGE_259	MGE interneuron	GABAergic	0.80042	0.937126
Knee pain	Amex_407	Amygdala excitatory	Glutamatergic	0.799671	0.937126
Knee pain	DLIT_141	Deep-layer intratelencephalic	Glutamatergic	0.836841	0.941399
Knee pain	ULIT_128	Upper-layer intratelencephalic	Glutamatergic	0.862173	0.953145
Knee pain	Misc_178	Miscellaneous	Glutamatergic	0.867793	0.95478
Low back pain	ULIT_127	Upper-layer intratelencephalic	Glutamatergic	0.00177154	0.0816681
Low back pain	DLIT_136	Deep-layer intratelencephalic	Glutamatergic	0.000794254	0.0816681
Low back pain	DLIT_143	Deep-layer intratelencephalic	Glutamatergic	0.00100237	0.0816681
Low back pain	DLIT_147	Deep-layer intratelencephalic	Glutamatergic	0.00146314	0.0816681
Low back pain	DLIT_149	Deep-layer intratelencephalic	Glutamatergic	0.000641047	0.0816681
Low back pain	DLIT_151	Deep-layer intratelencephalic	Glutamatergic	0.000632948	0.0816681
Low back pain	Amex_171	Amygdala excitatory	Glutamatergic	0.00171546	0.0816681
Low back pain	Amex_172	Amygdala excitatory	Glutamatergic	0.00164145	0.0816681
Low back pain	Splat_375	Splatter	Glutamatergic	0.0014236	0.0816681
Low back pain	DLIT_144	Deep-layer intratelencephalic	Glutamatergic	0.00238942	0.0885046
Low back pain	DLIT_146	Deep-layer intratelencephalic	Glutamatergic	0.00234816	0.0885046
Low back pain	Amex_173	Amygdala excitatory	Glutamatergic	0.00249579	0.0885046
Low back pain	DLNP_96	Deep-layer near-projecting	Glutamatergic	0.00304593	0.100298
Low back pain	DLIT_145	Deep-layer intratelencephalic	Glutamatergic	0.00379905	0.116758
Low back pain	DLNP_95	Deep-layer near-projecting	Glutamatergic	0.00438486	0.117829
Low back pain	DLIT_148	Deep-layer intratelencephalic	Glutamatergic	0.00485628	0.117829
Low back pain	Splat_334	Splatter	Glutamatergic	0.00467188	0.117829
Low back pain	ULIT_129	Upper-layer intratelencephalic	Glutamatergic	0.00596021	0.130836
Low back pain	DLIT_137	Deep-layer intratelencephalic	Glutamatergic	0.00572088	0.130836
Low back pain	Misc_165	Miscellaneous	Glutamatergic	0.0065276	0.130836
Low back pain	ULIT_135	Upper-layer intratelencephalic	Glutamatergic	0.00889239	0.170808
Low back pain	DLCT6b_112	Deep-layer corticothalamic and 6b	Glutamatergic	0.0107522	0.19827
Low back pain	DLIT_142	Deep-layer intratelencephalic	Glutamatergic	0.0121731	0.199947
Low back pain	Misc_170	Miscellaneous	Glutamatergic	0.012578	0.199947
Low back pain	DLNP_91	Deep-layer near-projecting	Glutamatergic	0.0139858	0.210965
Low back pain	Amex_159	Amygdala excitatory	Glutamatergic	0.014644	0.210965
Low back pain	CGE_277	CGE interneuron	GABAergic	0.0143966	0.210965
Low back pain	Misc_168	Miscellaneous	Glutamatergic	0.0189672	0.249825
Low back pain	ULIT_125	Upper-layer intratelencephalic	Glutamatergic	0.0212775	0.265698
Low back pain	CA13_189	Hippocampal CA1-3	Glutamatergic	0.021325	0.265698
Low back pain	DLNP_88	Deep-layer near-projecting	Glutamatergic	0.0230409	0.277871
Low back pain	CA13_119	Hippocampal CA1-3	Glutamatergic	0.0235075	0.277871
Low back pain	DLNP_90	Deep-layer near-projecting	Glutamatergic	0.0313014	0.324733
Low back pain	DLNP_92	Deep-layer near-projecting	Glutamatergic	0.038286	0.324733
Low back pain	DLCT6b_108	Deep-layer corticothalamic and 6b	Glutamatergic	0.0348416	0.324733
Low back pain	ULIT_121	Upper-layer intratelencephalic	Glutamatergic	0.0409167	0.324733
Low back pain	ULIT_124	Upper-layer intratelencephalic	Glutamatergic	0.0339648	0.324733
Low back pain	ULIT_126	Upper-layer intratelencephalic	Glutamatergic	0.0308105	0.324733
Low back pain	ULIT_134	Upper-layer intratelencephalic	Glutamatergic	0.0288875	0.324733
Low back pain	DLIT_141	Deep-layer intratelencephalic	Glutamatergic	0.0403192	0.324733
Low back pain	Amex_174	Amygdala excitatory	Glutamatergic	0.0388582	0.324733
Low back pain	Amex_175	Amygdala excitatory	Glutamatergic	0.0387964	0.324733
Low back pain	Misc_177	Miscellaneous	Glutamatergic	0.0332383	0.324733
Low back pain	Misc_178	Miscellaneous	Glutamatergic	0.0357251	0.324733
Low back pain	CGE_289	CGE interneuron	GABAergic	0.0383593	0.324733
Low back pain	Amex_405	Amygdala excitatory	Glutamatergic	0.0338538	0.324733
Low back pain	DLNP_89	Deep-layer near-projecting	Glutamatergic	0.0434234	0.328167
Low back pain	DLIT_139	Deep-layer intratelencephalic	Glutamatergic	0.0432062	0.328167
Low back pain	DLNP_93	Deep-layer near-projecting	Glutamatergic	0.0442555	0.328886
Low back pain	Amex_158	Amygdala excitatory	Glutamatergic	0.0449454	0.328886
Low back pain	DLNP_87	Deep-layer near-projecting	Glutamatergic	0.0489403	0.34184
Low back pain	L5ET_117	Miscellaneous	Glutamatergic	0.0517679	0.356194
Low back pain	CGE_283	CGE interneuron	GABAergic	0.0561554	0.3807
Low back pain	DLCT6b_101	Deep-layer corticothalamic and 6b	Glutamatergic	0.0585935	0.381051
Low back pain	CGE_291	CGE interneuron	GABAergic	0.057534	0.381051
Low back pain	Amex_155	Amygdala excitatory	Glutamatergic	0.0627798	0.401965
Low back pain	Amex_153	Amygdala excitatory	Glutamatergic	0.0753171	0.439509
Low back pain	DLIT_152	Deep-layer intratelencephalic	Glutamatergic	0.0832837	0.467804
Low back pain	CA13_179	Hippocampal CA1-3	Glutamatergic	0.0834282	0.467804
Low back pain	L5ET_118	Miscellaneous	Glutamatergic	0.0915263	0.474086
Low back pain	Misc_164	Miscellaneous	Glutamatergic	0.0907528	0.474086
Low back pain	DLNP_83	Deep-layer near-projecting	Glutamatergic	0.0959145	0.485897
Low back pain	DLNP_94	Deep-layer near-projecting	Glutamatergic	0.0954999	0.485897
Low back pain	CGE_286	CGE interneuron	GABAergic	0.109768	0.51114
Low back pain	CGE_290	CGE interneuron	GABAergic	0.12636	0.544409
Low back pain	ULIT_122	Upper-layer intratelencephalic	Glutamatergic	0.134596	0.558999
Low back pain	CA13_185	Hippocampal CA1-3	Glutamatergic	0.132761	0.558999
Low back pain	Amex_407	Amygdala excitatory	Glutamatergic	0.151111	0.584162
Low back pain	Amex_161	Amygdala excitatory	Glutamatergic	0.163693	0.613516
Low back pain	CA13_182	Hippocampal CA1-3	Glutamatergic	0.171765	0.636544
Low back pain	CA13_181	Hippocampal CA1-3	Glutamatergic	0.17546	0.641962
Low back pain	ULIT_123	Upper-layer intratelencephalic	Glutamatergic	0.2043	0.683691
Low back pain	CGE_288	CGE interneuron	GABAergic	0.206779	0.685791
Low back pain	Midi_434	Midbrain-derived inhibitory	GABAergic	0.217866	0.702352
Low back pain	ULIT_138	Upper-layer intratelencephalic	Glutamatergic	0.230673	0.704324
Low back pain	Midi_437	Midbrain-derived inhibitory	GABAergic	0.228254	0.704324
Low back pain	ULIT_120	Upper-layer intratelencephalic	Glutamatergic	0.242508	0.712079
Low back pain	DLIT_140	Deep-layer intratelencephalic	Glutamatergic	0.252601	0.721917
Low back pain	Amex_154	Amygdala excitatory	Glutamatergic	0.261134	0.729883
Low back pain	CA13_186	Hippocampal CA1-3	Glutamatergic	0.265058	0.736094
Low back pain	Midi_438	Midbrain-derived inhibitory	GABAergic	0.285225	0.768941
Low back pain	Misc_116	Miscellaneous	Glutamatergic	0.343001	0.79459
Low back pain	Splat_418	Splatter	Glutamatergic	0.359787	0.809081
Low back pain	ULIT_128	Upper-layer intratelencephalic	Glutamatergic	0.402111	0.853146
Low back pain	MGE_260	MGE interneuron	GABAergic	0.505864	0.91181
Low back pain	EMSN_225	Eccentric medium spiny neuron	GABAergic	0.523533	0.918738
Low back pain	Midi_444	Midbrain-derived inhibitory	GABAergic	0.549407	0.930907
Low back pain	L5ET_113	Miscellaneous	Glutamatergic	0.574411	0.933965
Low back pain	EMSN_233	Eccentric medium spiny neuron	GABAergic	0.639483	0.972943
Low back pain	Amex_160	Amygdala excitatory	Glutamatergic	0.660865	0.981482
Low back pain	Amex_162	Amygdala excitatory	Glutamatergic	0.79547	0.999611
Low back pain	MGE_259	MGE interneuron	GABAergic	0.859619	0.999611
Migraine	DLNP_91	Deep-layer near-projecting	Glutamatergic	0.000165505	0.0624285
Migraine	DLNP_92	Deep-layer near-projecting	Glutamatergic	0.000541679	0.0624285
Migraine	DLNP_96	Deep-layer near-projecting	Glutamatergic	0.000285981	0.0624285
Migraine	DLIT_147	Deep-layer intratelencephalic	Glutamatergic	0.000462465	0.0624285
Migraine	DLNP_95	Deep-layer near-projecting	Glutamatergic	0.00192178	0.177188
Migraine	DLIT_148	Deep-layer intratelencephalic	Glutamatergic	0.00235516	0.180955
Migraine	DLNP_88	Deep-layer near-projecting	Glutamatergic	0.00457961	0.194481
Migraine	DLNP_90	Deep-layer near-projecting	Glutamatergic	0.00384831	0.194481
Migraine	DLNP_94	Deep-layer near-projecting	Glutamatergic	0.00357297	0.194481
Migraine	DLCT6b_112	Deep-layer corticothalamic and 6b	Glutamatergic	0.00506242	0.194481
Migraine	DLIT_145	Deep-layer intratelencephalic	Glutamatergic	0.0050519	0.194481
Migraine	DLIT_149	Deep-layer intratelencephalic	Glutamatergic	0.0029657	0.194481
Migraine	DLIT_142	Deep-layer intratelencephalic	Glutamatergic	0.00828007	0.272651
Migraine	L5ET_117	Miscellaneous	Glutamatergic	0.0120018	0.308974
Migraine	DLIT_137	Deep-layer intratelencephalic	Glutamatergic	0.011304	0.308974
Migraine	Amex_159	Amygdala excitatory	Glutamatergic	0.0127343	0.308974
Migraine	CGE_289	CGE interneuron	GABAergic	0.012636	0.308974
Migraine	DLIT_146	Deep-layer intratelencephalic	Glutamatergic	0.0151794	0.349886
Migraine	DLNP_87	Deep-layer near-projecting	Glutamatergic	0.020876	0.4009
Migraine	DLNP_93	Deep-layer near-projecting	Glutamatergic	0.0208048	0.4009
Migraine	DLIT_143	Deep-layer intratelencephalic	Glutamatergic	0.025775	0.45701
Migraine	DLIT_136	Deep-layer intratelencephalic	Glutamatergic	0.0289592	0.494452
Migraine	L5ET_118	Miscellaneous	Glutamatergic	0.0338405	0.537947
Migraine	DLCT6b_108	Deep-layer corticothalamic and 6b	Glutamatergic	0.0397854	0.56491
Migraine	DLIT_139	Deep-layer intratelencephalic	Glutamatergic	0.0406789	0.56491
Migraine	DLIT_144	Deep-layer intratelencephalic	Glutamatergic	0.038548	0.56491
Migraine	CA13_179	Hippocampal CA1-3	Glutamatergic	0.0459742	0.572814
Migraine	Amex_405	Amygdala excitatory	Glutamatergic	0.0447677	0.572814
Migraine	DLNP_89	Deep-layer near-projecting	Glutamatergic	0.0616736	0.689035
Migraine	ULIT_124	Upper-layer intratelencephalic	Glutamatergic	0.0642231	0.689035
Migraine	DLIT_151	Deep-layer intratelencephalic	Glutamatergic	0.0574123	0.689035
Migraine	ULIT_125	Upper-layer intratelencephalic	Glutamatergic	0.072831	0.729894
Migraine	Amex_155	Amygdala excitatory	Glutamatergic	0.0724972	0.729894
Migraine	DLIT_141	Deep-layer intratelencephalic	Glutamatergic	0.0783294	0.735789
Migraine	CA13_189	Hippocampal CA1-3	Glutamatergic	0.0813996	0.735789
Migraine	DLCT6b_101	Deep-layer corticothalamic and 6b	Glutamatergic	0.0850825	0.746363
Migraine	ULIT_129	Upper-layer intratelencephalic	Glutamatergic	0.08912	0.746987
Migraine	CA13_119	Hippocampal CA1-3	Glutamatergic	0.0973375	0.759543
Migraine	ULIT_127	Upper-layer intratelencephalic	Glutamatergic	0.10274	0.759543
Migraine	ULIT_135	Upper-layer intratelencephalic	Glutamatergic	0.103378	0.759543
Migraine	CA13_181	Hippocampal CA1-3	Glutamatergic	0.103799	0.759543
Migraine	CA13_182	Hippocampal CA1-3	Glutamatergic	0.105856	0.762496
Migraine	ULIT_121	Upper-layer intratelencephalic	Glutamatergic	0.118188	0.781383
Migraine	Misc_178	Miscellaneous	Glutamatergic	0.120901	0.781383
Migraine	ULIT_123	Upper-layer intratelencephalic	Glutamatergic	0.139425	0.825128
Migraine	Amex_407	Amygdala excitatory	Glutamatergic	0.146807	0.835532
Migraine	ULIT_120	Upper-layer intratelencephalic	Glutamatergic	0.176008	0.899273
Migraine	DLIT_140	Deep-layer intratelencephalic	Glutamatergic	0.175051	0.899273
Migraine	L5ET_113	Miscellaneous	Glutamatergic	0.193352	0.908472
Migraine	DLIT_152	Deep-layer intratelencephalic	Glutamatergic	0.195724	0.908472
Migraine	Amex_158	Amygdala excitatory	Glutamatergic	0.190163	0.908472
Migraine	Amex_160	Amygdala excitatory	Glutamatergic	0.1963	0.908472
Migraine	EMSN_225	Eccentric medium spiny neuron	GABAergic	0.197065	0.908472
Migraine	ULIT_122	Upper-layer intratelencephalic	Glutamatergic	0.211734	0.918812
Migraine	CGE_290	CGE interneuron	GABAergic	0.211054	0.918812
Migraine	ULIT_126	Upper-layer intratelencephalic	Glutamatergic	0.253869	0.985583
Migraine	CGE_288	CGE interneuron	GABAergic	0.264918	0.992903
Migraine	DLNP_83	Deep-layer near-projecting	Glutamatergic	0.308627	0.998992
Migraine	Misc_116	Miscellaneous	Glutamatergic	0.378791	0.998992
Migraine	ULIT_128	Upper-layer intratelencephalic	Glutamatergic	0.358188	0.998992
Migraine	ULIT_134	Upper-layer intratelencephalic	Glutamatergic	0.64574	0.998992
Migraine	ULIT_138	Upper-layer intratelencephalic	Glutamatergic	0.517795	0.998992
Migraine	Amex_153	Amygdala excitatory	Glutamatergic	0.394395	0.998992
Migraine	Amex_154	Amygdala excitatory	Glutamatergic	0.276175	0.998992
Migraine	Amex_161	Amygdala excitatory	Glutamatergic	0.632059	0.998992
Migraine	Amex_162	Amygdala excitatory	Glutamatergic	0.593015	0.998992
Migraine	Misc_164	Miscellaneous	Glutamatergic	0.691579	0.998992
Migraine	Misc_165	Miscellaneous	Glutamatergic	0.775698	0.998992
Migraine	Misc_168	Miscellaneous	Glutamatergic	0.779105	0.998992
Migraine	Misc_170	Miscellaneous	Glutamatergic	0.682525	0.998992
Migraine	Amex_171	Amygdala excitatory	Glutamatergic	0.669716	0.998992
Migraine	Amex_172	Amygdala excitatory	Glutamatergic	0.725917	0.998992
Migraine	Amex_173	Amygdala excitatory	Glutamatergic	0.803481	0.998992
Migraine	Amex_174	Amygdala excitatory	Glutamatergic	0.600887	0.998992
Migraine	Amex_175	Amygdala excitatory	Glutamatergic	0.545741	0.998992
Migraine	Misc_177	Miscellaneous	Glutamatergic	0.405764	0.998992
Migraine	CA13_185	Hippocampal CA1-3	Glutamatergic	0.471497	0.998992
Migraine	CA13_186	Hippocampal CA1-3	Glutamatergic	0.373308	0.998992
Migraine	EMSN_233	Eccentric medium spiny neuron	GABAergic	0.670717	0.998992
Migraine	MGE_259	MGE interneuron	GABAergic	0.914354	0.998992
Migraine	MGE_260	MGE interneuron	GABAergic	0.831378	0.998992
Migraine	CGE_277	CGE interneuron	GABAergic	0.826637	0.998992
Migraine	CGE_283	CGE interneuron	GABAergic	0.582131	0.998992
Migraine	CGE_286	CGE interneuron	GABAergic	0.393283	0.998992
Migraine	CGE_291	CGE interneuron	GABAergic	0.301261	0.998992
Migraine	Splat_334	Splatter	Glutamatergic	0.382073	0.998992
Migraine	Splat_375	Splatter	Glutamatergic	0.598064	0.998992
Migraine	Splat_418	Splatter	Glutamatergic	0.685133	0.998992
Migraine	Midi_434	Midbrain-derived inhibitory	GABAergic	0.981846	0.998992
Migraine	Midi_437	Midbrain-derived inhibitory	GABAergic	0.798073	0.998992
Migraine	Midi_438	Midbrain-derived inhibitory	GABAergic	0.946798	0.998992
Migraine	Midi_444	Midbrain-derived inhibitory	GABAergic	0.674723	0.998992
Neck/Shoulder pain	Misc_177	Miscellaneous	Glutamatergic	3.79e-05	0.0174931
Neck/Shoulder pain	Amex_171	Amygdala excitatory	Glutamatergic	0.000151482	0.031385
Neck/Shoulder pain	Amex_172	Amygdala excitatory	Glutamatergic	0.000234003	0.031385
Neck/Shoulder pain	Splat_418	Splatter	Glutamatergic	0.000272321	0.031385
Neck/Shoulder pain	Amex_173	Amygdala excitatory	Glutamatergic	0.000341994	0.0315318
Neck/Shoulder pain	DLIT_152	Deep-layer intratelencephalic	Glutamatergic	0.00122772	0.0736154
Neck/Shoulder pain	Amex_407	Amygdala excitatory	Glutamatergic	0.00127749	0.0736154
Neck/Shoulder pain	DLIT_151	Deep-layer intratelencephalic	Glutamatergic	0.00197322	0.0758046
Neck/Shoulder pain	EMSN_225	Eccentric medium spiny neuron	GABAergic	0.00188864	0.0758046
Neck/Shoulder pain	CGE_283	CGE interneuron	GABAergic	0.00236448	0.0778588
Neck/Shoulder pain	Amex_162	Amygdala excitatory	Glutamatergic	0.00386355	0.102726
Neck/Shoulder pain	Amex_405	Amygdala excitatory	Glutamatergic	0.00401101	0.102726
Neck/Shoulder pain	DLNP_95	Deep-layer near-projecting	Glutamatergic	0.00694243	0.123095
Neck/Shoulder pain	DLCT6b_101	Deep-layer corticothalamic and 6b	Glutamatergic	0.00785227	0.129282
Neck/Shoulder pain	Misc_168	Miscellaneous	Glutamatergic	0.00859037	0.132443
Neck/Shoulder pain	DLNP_88	Deep-layer near-projecting	Glutamatergic	0.0104104	0.139281
Neck/Shoulder pain	DLNP_90	Deep-layer near-projecting	Glutamatergic	0.0117987	0.139281
Neck/Shoulder pain	DLNP_94	Deep-layer near-projecting	Glutamatergic	0.0129346	0.139281
Neck/Shoulder pain	Amex_154	Amygdala excitatory	Glutamatergic	0.0132272	0.139281
Neck/Shoulder pain	Amex_175	Amygdala excitatory	Glutamatergic	0.0136631	0.139281
Neck/Shoulder pain	CGE_277	CGE interneuron	GABAergic	0.0101165	0.139281
Neck/Shoulder pain	DLNP_96	Deep-layer near-projecting	Glutamatergic	0.0148551	0.140178
Neck/Shoulder pain	DLIT_136	Deep-layer intratelencephalic	Glutamatergic	0.0145252	0.140178
Neck/Shoulder pain	ULIT_129	Upper-layer intratelencephalic	Glutamatergic	0.0156694	0.144472
Neck/Shoulder pain	ULIT_125	Upper-layer intratelencephalic	Glutamatergic	0.0169676	0.147586
Neck/Shoulder pain	DLNP_89	Deep-layer near-projecting	Glutamatergic	0.0180565	0.152762
Neck/Shoulder pain	ULIT_121	Upper-layer intratelencephalic	Glutamatergic	0.0198822	0.152762
Neck/Shoulder pain	ULIT_127	Upper-layer intratelencephalic	Glutamatergic	0.0189631	0.152762
Neck/Shoulder pain	DLIT_148	Deep-layer intratelencephalic	Glutamatergic	0.0187231	0.152762
Neck/Shoulder pain	Amex_159	Amygdala excitatory	Glutamatergic	0.0197765	0.152762
Neck/Shoulder pain	DLNP_91	Deep-layer near-projecting	Glutamatergic	0.0206921	0.156378
Neck/Shoulder pain	ULIT_135	Upper-layer intratelencephalic	Glutamatergic	0.0211753	0.157448
Neck/Shoulder pain	Misc_164	Miscellaneous	Glutamatergic	0.0220639	0.160713
Neck/Shoulder pain	CGE_286	CGE interneuron	GABAergic	0.0223116	0.160713
Neck/Shoulder pain	DLIT_137	Deep-layer intratelencephalic	Glutamatergic	0.024628	0.166963
Neck/Shoulder pain	DLCT6b_112	Deep-layer corticothalamic and 6b	Glutamatergic	0.0269926	0.176221
Neck/Shoulder pain	ULIT_126	Upper-layer intratelencephalic	Glutamatergic	0.0287703	0.178509
Neck/Shoulder pain	Misc_170	Miscellaneous	Glutamatergic	0.0286488	0.178509
Neck/Shoulder pain	Amex_158	Amygdala excitatory	Glutamatergic	0.0340347	0.189036
Neck/Shoulder pain	ULIT_134	Upper-layer intratelencephalic	Glutamatergic	0.0403819	0.209169
Neck/Shoulder pain	DLNP_92	Deep-layer near-projecting	Glutamatergic	0.0453842	0.210105
Neck/Shoulder pain	CA13_186	Hippocampal CA1-3	Glutamatergic	0.045147	0.210105
Neck/Shoulder pain	ULIT_128	Upper-layer intratelencephalic	Glutamatergic	0.0484423	0.212685
Neck/Shoulder pain	DLIT_145	Deep-layer intratelencephalic	Glutamatergic	0.0493389	0.214303
Neck/Shoulder pain	DLIT_144	Deep-layer intratelencephalic	Glutamatergic	0.0521638	0.214723
Neck/Shoulder pain	EMSN_233	Eccentric medium spiny neuron	GABAergic	0.050908	0.214723
Neck/Shoulder pain	ULIT_120	Upper-layer intratelencephalic	Glutamatergic	0.0531599	0.216841
Neck/Shoulder pain	DLIT_146	Deep-layer intratelencephalic	Glutamatergic	0.0560106	0.216841
Neck/Shoulder pain	DLNP_93	Deep-layer near-projecting	Glutamatergic	0.0592849	0.220406
Neck/Shoulder pain	ULIT_122	Upper-layer intratelencephalic	Glutamatergic	0.0644849	0.226928
Neck/Shoulder pain	Splat_334	Splatter	Glutamatergic	0.0665519	0.232427
Neck/Shoulder pain	L5ET_117	Miscellaneous	Glutamatergic	0.0674461	0.232962
Neck/Shoulder pain	Misc_178	Miscellaneous	Glutamatergic	0.0692977	0.234072
Neck/Shoulder pain	CA13_185	Hippocampal CA1-3	Glutamatergic	0.0700694	0.234072
Neck/Shoulder pain	DLIT_139	Deep-layer intratelencephalic	Glutamatergic	0.0742109	0.242633
Neck/Shoulder pain	Misc_165	Miscellaneous	Glutamatergic	0.0754654	0.244013
Neck/Shoulder pain	CGE_289	CGE interneuron	GABAergic	0.0756916	0.244013
Neck/Shoulder pain	CGE_288	CGE interneuron	GABAergic	0.0763368	0.244384
Neck/Shoulder pain	CGE_291	CGE interneuron	GABAergic	0.0827384	0.257719
Neck/Shoulder pain	Amex_161	Amygdala excitatory	Glutamatergic	0.084268	0.258047
Neck/Shoulder pain	DLIT_149	Deep-layer intratelencephalic	Glutamatergic	0.086393	0.260308
Neck/Shoulder pain	Amex_153	Amygdala excitatory	Glutamatergic	0.0858747	0.260308
Neck/Shoulder pain	Midi_438	Midbrain-derived inhibitory	GABAergic	0.100508	0.280501
Neck/Shoulder pain	Amex_174	Amygdala excitatory	Glutamatergic	0.106451	0.288391
Neck/Shoulder pain	CGE_290	CGE interneuron	GABAergic	0.107986	0.289369
Neck/Shoulder pain	CA13_179	Hippocampal CA1-3	Glutamatergic	0.112047	0.293488
Neck/Shoulder pain	DLIT_147	Deep-layer intratelencephalic	Glutamatergic	0.113129	0.294648
Neck/Shoulder pain	Amex_160	Amygdala excitatory	Glutamatergic	0.116072	0.300613
Neck/Shoulder pain	ULIT_124	Upper-layer intratelencephalic	Glutamatergic	0.120033	0.305641
Neck/Shoulder pain	MGE_259	MGE interneuron	GABAergic	0.125459	0.312631
Neck/Shoulder pain	Midi_434	Midbrain-derived inhibitory	GABAergic	0.124836	0.312631
Neck/Shoulder pain	CA13_119	Hippocampal CA1-3	Glutamatergic	0.126193	0.312768
Neck/Shoulder pain	Midi_437	Midbrain-derived inhibitory	GABAergic	0.136437	0.326434
Neck/Shoulder pain	MGE_260	MGE interneuron	GABAergic	0.140952	0.326738
Neck/Shoulder pain	DLIT_140	Deep-layer intratelencephalic	Glutamatergic	0.156	0.351681
Neck/Shoulder pain	Misc_116	Miscellaneous	Glutamatergic	0.163884	0.35949
Neck/Shoulder pain	DLCT6b_108	Deep-layer corticothalamic and 6b	Glutamatergic	0.172294	0.36662
Neck/Shoulder pain	DLIT_143	Deep-layer intratelencephalic	Glutamatergic	0.173369	0.36662
Neck/Shoulder pain	Splat_375	Splatter	Glutamatergic	0.180707	0.371902
Neck/Shoulder pain	DLNP_87	Deep-layer near-projecting	Glutamatergic	0.190495	0.385167
Neck/Shoulder pain	ULIT_138	Upper-layer intratelencephalic	Glutamatergic	0.193764	0.390067
Neck/Shoulder pain	DLIT_142	Deep-layer intratelencephalic	Glutamatergic	0.195958	0.392768
Neck/Shoulder pain	DLIT_141	Deep-layer intratelencephalic	Glutamatergic	0.198813	0.39336
Neck/Shoulder pain	CA13_189	Hippocampal CA1-3	Glutamatergic	0.214682	0.412368
Neck/Shoulder pain	L5ET_118	Miscellaneous	Glutamatergic	0.238237	0.443757
Neck/Shoulder pain	Amex_155	Amygdala excitatory	Glutamatergic	0.287665	0.49668
Neck/Shoulder pain	CA13_182	Hippocampal CA1-3	Glutamatergic	0.291666	0.499844
Neck/Shoulder pain	ULIT_123	Upper-layer intratelencephalic	Glutamatergic	0.331456	0.539933
Neck/Shoulder pain	DLNP_83	Deep-layer near-projecting	Glutamatergic	0.341823	0.55245
Neck/Shoulder pain	CA13_181	Hippocampal CA1-3	Glutamatergic	0.517186	0.719346
Neck/Shoulder pain	L5ET_113	Miscellaneous	Glutamatergic	0.528242	0.7291
Neck/Shoulder pain	Midi_444	Midbrain-derived inhibitory	GABAergic	0.576306	0.765639

## Sheet: Figure 5
Figure 5A: Gene x Brain Cell Type matrix
	ACTN1	ADCY2	AGBL1	AMT	APEH	ARHGAP15	ARL14EP	B3GAT2	BLTP3A	BSN	C17orf58	C7orf50	CAMKV	CD302	CDH13	CDK2AP1	CENPA	CEP120	CGREF1	CRIM1	CTBP2	DAG1	DCC	DENND3	DIAPH3	ESR1	EYS	FAM177A1	GCKR	GEN1	GMPPB	GPN2	HAGH	HIP1	HLA-F	INO80	INO80D	IP6K1	JADE2	KHK	KLF12	KNTC1	LRP12	LRRC43	MAD1L1	MAML3	MFSD10	MKRN1	MON1A
Amex_161	1	0	1	1	0	0	1	0	1	1	0	1	1	0	1	0	0	1	1	1	1	1	0	1	1	1	0	0	0	1	0	1	0	0	1	1	1	1	1	0	0	1	1	0	1	1	1	1	1
Amex_172	1	1	0	0	0	0	1	0	1	1	0	1	1	1	0	1	0	1	1	1	0	1	1	1	0	0	1	1	0	1	0	1	1	0	0	1	1	1	1	0	1	0	0	0	1	0	1	1	1
Amex_173	1	1	1	0	1	0	1	0	1	1	0	1	1	0	0	1	1	1	1	1	0	1	1	1	0	0	1	1	0	1	0	1	1	0	0	1	1	1	1	0	1	1	1	1	1	0	1	1	1
Amex_175	1	0	0	0	0	0	1	0	1	1	0	1	1	1	0	1	0	0	1	0	0	1	1	1	0	0	1	0	0	1	0	0	0	0	1	1	1	1	1	0	0	0	1	0	1	0	1	0	0
DLIT_136	1	1	0	1	1	1	1	0	1	1	1	1	1	0	0	0	0	1	1	1	1	1	1	1	0	0	0	1	1	1	0	1	1	0	0	1	1	1	1	1	0	1	0	0	1	1	0	1	1
DLIT_146	1	1	0	1	0	0	1	1	1	1	0	1	1	0	1	0	0	1	1	1	0	1	0	1	1	0	0	1	0	1	0	1	1	0	0	1	1	1	1	0	0	1	1	0	1	0	1	1	1
Misc_116	1	1	1	0	1	0	1	1	0	1	1	1	1	1	1	0	1	0	1	1	1	1	0	1	0	0	0	1	1	1	1	0	1	1	1	1	1	1	1	0	0	1	1	1	1	0	1	1	1
Misc_165	1	0	0	0	1	0	1	0	1	1	0	1	1	1	1	0	0	1	1	1	0	1	1	1	0	0	1	1	0	1	0	0	1	0	1	1	1	1	0	0	1	0	1	0	1	0	1	1	1
ULIT_126	1	1	1	1	0	0	1	0	1	1	1	1	1	1	1	1	0	0	1	0	0	1	0	1	0	0	1	0	0	1	0	1	1	0	0	1	1	1	1	0	0	1	1	0	1	0	1	1	1
ULIT_127	1	1	1	0	0	0	1	0	1	1	1	1	1	1	1	1	0	0	1	1	1	1	1	1	0	0	1	1	0	1	0	1	1	0	0	1	1	1	1	1	0	1	0	0	1	0	1	1	1
Figure 5B: Gene x DRG Cell Type matrix
	ACTN1	ADCY2	ADGRL3	AFF3	AMT	ANKS1A	ANKS1B	ANO4	APEH	ARHGAP15	ARL14EP	ASTN2	AUTS2	B3GAT2	BAZ2B	BLTP3A	BPTF	BSN	BTN2A2	C17orf58	C7orf50	CACNA1D	CACNB2	CALN1	CAMKV	CD302	CDH13	CDHR4	CDK2AP1	CENPA	CEP120	CGREF1	CLOCK	CNTN4	CNTNAP2	CRIM1	CSMD1	CTBP2	CTNNA2	DAG1	DENND3	DIAPH3	DLG2	DPYD	ESR1	EYS	FAM177A1	FOXP1	FOXP2
hPEP.PIEZOh	1	1	1	0	0	1	1	0	1	1	1	0	0	0	1	1	1	1	1	1	1	1	0	1	1	0	0	0	1	1	0	1	1	0	1	0	1	0	1	0	1	0	0	1	1	1	1	1	0
hTRPM8	0	1	0	1	1	0	0	0	0	0	0	0	1	1	0	1	0	0	0	0	0	1	1	0	0	1	0	0	0	1	0	0	0	1	1	0	0	0	0	1	0	1	0	1	1	0	0	0	1
hNP1	0	0	0	0	0	0	0	1	1	0	1	0	0	0	0	0	0	0	0	0	0	0	0	0	0	0	1	0	0	0	1	0	0	0	1	1	1	1	0	0	0	1	1	0	0	0	0	0	0
hPEP.TRPV1.A1.2	0	0	1	1	1	0	0	0	0	1	0	1	0	1	1	1	1	1	1	1	0	1	1	0	0	1	1	1	0	1	0	0	1	0	0	0	0	1	0	0	1	0	0	1	1	1	1	0	0
hAd.LTMR	1	1	1	0	0	0	0	1	1	0	0	0	1	1	0	0	0	0	0	0	0	0	0	0	0	0	0	0	0	0	1	1	1	1	1	0	1	0	1	0	0	0	1	0	0	0	0	1	0
[truncated: 114 more columns]

## Sheet: Figure6
Cluster_Type	cell_cluster	Gene_symbol	Cervical DRG analysis			MAGMA analysis
			avg_log2FC	p_val	p_val_adj	ZSTAT	P	FDR Corrected
Non-neuronal	SGCs	APOE	3.9997	0	0	8.2924	5.55e-17	2.16e-13
Neuronal	2	LSAMP	0.72695	2.36e-38	4.37e-34	8.2653	6.96e-17	2.26e-13
Non-neuronal	NMSchwann	LSAMP	2.29781	0	0	8.2653	6.96e-17	2.26e-13
Neuronal	4	EXD3	1.87706	2.21e-25	4.08e-21	7.9028	1.36e-15	2.65e-12
Neuronal	4	RBM6	1.46073	2.79e-18	5.15e-14	7.88	1.64e-15	2.65e-12
Neuronal	2	TCTA	1.0129	1.44e-34	2.65e-30	7.845	2.16e-15	3.01e-12
Neuronal	4	PITPNM2	0.89681	1e-16	1.85e-12	7.8217	2.61e-15	3.17e-12
Non-neuronal	Endothelial	PITPNM2	1.51335	1.06e-163	1.96e-159	7.8217	2.61e-15	3.17e-12
Non-neuronal	Immune	UBA7	0.892117	2.93e-44	5.42e-40	7.7527	4.5e-15	4.42e-12
Neuronal	1	MAD1L1	1.22098	5.17e-34	9.56e-30	7.7216	5.74e-15	5.07e-12
Neuronal	0	KHK	0.721321	7.45e-32	1.38e-27	7.7006	6.77e-15	5.48e-12
Non-neuronal	Mural	EMILIN1	1.35285	3.09e-66	5.71e-62	7.6944	7.11e-15	5.52e-12
Neuronal	4	MLLT10	1.68541	2.62e-32	4.84e-28	7.5716	1.84e-14	1.19e-11
Non-neuronal	Fibroblast	LAMB2	0.570624	9.55e-81	1.76e-76	7.5277	2.58e-14	1.49e-11
Non-neuronal	SGCs	FYN	1.3341	0	0	7.5282	2.57e-14	1.49e-11
Neuronal	2	BSN	0.696292	2.66e-21	4.92e-17	7.4888	3.48e-14	1.93e-11
Neuronal	5	SNAP91	0.514899	2.91e-15	5.38e-11	7.4699	4.01e-14	2.17e-11
Non-neuronal	Fibroblast	TCF4	1.34069	6.05e-178	1.12e-173	7.3887	7.41e-14	3.89e-11
Neuronal	10	SLC25A13	0.676165	7.25e-08	0.00133886	7.31	1.34e-13	6.66e-11
Neuronal	4	GRK4	0.889464	1.64e-14	3.02e-10	7.2787	1.69e-13	7.8e-11
Non-neuronal	MSchwann	GRK4	1.50889	5.45e-208	1.01e-203	7.2787	1.69e-13	7.8e-11
Neuronal	1	CDK2AP1	0.858418	2.63e-23	4.86e-19	7.2267	2.47e-13	1.12e-10
Non-neuronal	SGCs	CDK2AP1	0.833187	0	0	7.2267	2.47e-13	1.12e-10
Neuronal	5	SEMA3F	2.91285	2.1e-70	3.88e-66	7.0814	7.13e-13	2.75e-10
Non-neuronal	Endothelial	SEMA3F	4.30385	0	0	7.0814	7.13e-13	2.75e-10
Neuronal	4	RBM5	1.4964	1.05e-24	1.94e-20	7.0521	8.81e-13	3.23e-10
Non-neuronal	Fibroblast	RABGAP1L	1.34365	0	0	7.0255	1.07e-12	3.84e-10
Non-neuronal	Endothelial	ZBTB46	1.20391	9.99e-141	1.84e-136	6.9886	1.39e-12	4.82e-10
Neuronal	4	BPTF	1.27281	1.17e-08	0.000215412	6.963	1.67e-12	5.68e-10
Non-neuronal	Fibroblast	LAMA2	2.74686	0	0	6.9251	2.18e-12	7.3e-10
Non-neuronal	Immune	USP4	1.18502	8.61e-70	1.59e-65	6.8385	4e-12	1.25e-09
Neuronal	2	NRXN1	0.833665	8.45e-52	1.56e-47	6.7449	7.65e-12	2.22e-09
Non-neuronal	NMSchwann	NRXN1	2.62737	0	0	6.7449	7.65e-12	2.22e-09
Non-neuronal	SGCs	C7orf50	0.931345	0	0	6.6011	2.04e-11	4.96e-09
Neuronal	0	ARPC5L	0.730961	4.96e-31	9.17e-27	6.5326	3.23e-11	7.57e-09
Neuronal	9	LRP1B	3.31733	6.94e-34	1.28e-29	6.4263	6.54e-11	1.43e-08
Non-neuronal	SGCs	LRP1B	1.19841	0	0	6.4263	6.54e-11	1.43e-08
Neuronal	3	NEK7	1.00968	6.35e-30	1.17e-25	6.3933	8.12e-11	1.73e-08
Neuronal	4	ZGPAT	1.57891	9.89e-32	1.83e-27	6.3559	1.04e-10	2.08e-08
Neuronal	2	NCAM1	1.62845	7.12e-110	1.32e-105	6.3418	1.14e-10	2.25e-08
Non-neuronal	NMSchwann	NCAM1	2.39011	0	0	6.3418	1.14e-10	2.25e-08
Neuronal	3	PHACTR1	0.711585	2.6e-20	4.81e-16	6.3182	1.32e-10	2.52e-08
Neuronal	0	CNTNAP2	0.623511	1.06e-26	1.95e-22	6.2781	1.71e-10	3.17e-08
Non-neuronal	SGCs	SLC35F6	0.617492	2.79e-238	5.15e-234	6.2463	2.1e-10	3.78e-08
Non-neuronal	SGCs	NPC1	1.33799	0	0	6.2064	2.71e-10	4.54e-08
Non-neuronal	Endothelial	FOXP1	1.58369	1.98e-255	3.66e-251	6.186	3.09e-10	5.07e-08
Non-neuronal	NMSchwann	ERBB3	2.23867	0	0	6.1821	3.16e-10	5.08e-08
Non-neuronal	MSchwann	MAGI2	3.18571	0	0	6.1669	3.48e-10	5.46e-08
Neuronal	4	ZNF568	1.26848	8.36e-08	0.00154506	6.1649	3.53e-10	5.48e-08
Neuronal	0	MAPRE3	0.934686	1.75e-110	3.24e-106	6.1094	5e-10	6.7e-08
Neuronal	2	IP6K1	0.910592	1.01e-17	1.87e-13	6.1094	5e-10	6.7e-08
Neuronal	2	RHOA	0.673647	6.75e-23	1.25e-18	6.1094	5e-10	6.7e-08
Neuronal	3	DPYSL5	0.776996	3.8e-30	7.01e-26	6.1094	5e-10	6.7e-08
Non-neuronal	SGCs	DAG1	1.97781	0	0	6.1094	5e-10	6.7e-08
Non-neuronal	SGCs	RHOA	0.66633	2.28e-295	4.21e-291	6.1094	5e-10	6.7e-08
Neuronal	2	PCCB	0.811077	7.4e-14	1.37e-09	6.0872	5.75e-10	7.49e-08
Non-neuronal	Mural	GALNT16	2.50847	1.08e-214	2e-210	6.0395	7.73e-10	9.63e-08
Neuronal	2	SLC35G2	0.667616	2.25e-09	4.16e-05	5.9934	1.03e-09	1.24e-07
Neuronal	1	ZNF423	1.36712	3.41e-40	6.29e-36	5.9651	1.22e-09	1.45e-07
Neuronal	2	OPCML	0.566369	1.49e-16	2.74e-12	5.9646	1.23e-09	1.45e-07
Non-neuronal	NMSchwann	SOX5	0.765106	7.85e-76	1.45e-71	5.9393	1.43e-09	1.62e-07
Neuronal	0	BSCL2	0.683177	1.8e-50	3.32e-46	5.915	1.66e-09	1.83e-07
Neuronal	8	PTK7	2.53137	5.99e-79	1.11e-74	5.914	1.67e-09	1.83e-07
Neuronal	3	ASTN2	1.40046	3.52e-26	6.5e-22	5.8579	2.34e-09	2.53e-07
Non-neuronal	NMSchwann	ASTN2	2.0524	0	0	5.8579	2.34e-09	2.53e-07
Neuronal	3	HNRNPUL2	0.7201	5.77e-12	1.07e-07	5.8464	2.51e-09	2.7e-07
Neuronal	4	ASXL1	1.0666	1.94e-07	0.00358755	5.8455	2.53e-09	2.7e-07
Neuronal	1	CTNNA2	0.5047	5.88e-16	1.09e-11	5.8423	2.57e-09	2.72e-07
Neuronal	4	PLEKHA5	1.57784	2.35e-60	4.34e-56	5.8255	2.85e-09	2.94e-07
Neuronal	0	PRKAR2A	0.652902	2.77e-21	5.12e-17	5.7685	4e-09	3.99e-07
Neuronal	5	PACSIN1	1.47862	1.4e-44	2.58e-40	5.7545	4.35e-09	4.31e-07
Neuronal	9	TNKS	1.59748	2.81e-08	0.000518865	5.6746	6.95e-09	6.62e-07
Non-neuronal	NMSchwann	CADM1	2.14608	0	0	5.6475	8.14e-09	7.57e-07
Non-neuronal	MSchwann	KAT8	0.778866	2.11e-87	3.9e-83	5.622	9.44e-09	8.61e-07
Neuronal	4	MACF1	1.12357	2.79e-17	5.15e-13	5.6026	1.06e-08	9.54e-07
Non-neuronal	Endothelial	MACF1	0.964583	1.25e-151	2.31e-147	5.6026	1.06e-08	9.54e-07
Neuronal	4	XKR6	1.69387	1.97e-31	3.64e-27	5.5669	1.3e-08	1.13e-06
Neuronal	2	CDH13	1.55957	7.56e-60	1.4e-55	5.5564	1.38e-08	1.18e-06
Non-neuronal	MSchwann	CDH13	0.78181	2.39e-128	4.41e-124	5.5564	1.38e-08	1.18e-06
Neuronal	4	RHOT2	1.23133	2.1e-16	3.88e-12	5.5546	1.39e-08	1.19e-06
Neuronal	0	PCDH9	0.608723	8.41e-44	1.55e-39	5.5431	1.49e-08	1.26e-06
Non-neuronal	NMSchwann	PCDH9	2.44843	0	0	5.5431	1.49e-08	1.26e-06
Neuronal	3	AFF3	0.798153	9.17e-23	1.69e-18	5.5364	1.54e-08	1.3e-06
Neuronal	5	DNM1	0.919335	1.19e-60	2.2e-56	5.5166	1.73e-08	1.44e-06
Neuronal	1	LANCL1	1.37817	1.19e-112	2.2e-108	5.4684	2.27e-08	1.86e-06
Neuronal	0	NEBL	0.839388	2.19e-40	4.05e-36	5.3799	3.73e-08	2.93e-06
Neuronal	2	IK	0.593836	1.15e-12	2.13e-08	5.3779	3.77e-08	2.95e-06
Non-neuronal	MSchwann	CTNNA3	3.05259	0	0	5.3756	3.82e-08	2.97e-06
Neuronal	2	SLC38A2	0.846068	5.68e-29	1.05e-24	5.365	4.05e-08	3.12e-06
Non-neuronal	Fibroblast	SLC38A2	0.925782	1.62e-56	3e-52	5.365	4.05e-08	3.12e-06
Neuronal	4	SPEG	2.50036	1.09e-165	2.02e-161	5.3509	4.38e-08	3.35e-06
Non-neuronal	Mural	SPEG	4.72742	0	0	5.3509	4.38e-08	3.35e-06
Neuronal	2	NMT1	0.587131	7.93e-17	1.47e-12	5.3375	4.71e-08	3.58e-06
Non-neuronal	MSchwann	MAST2	0.570954	1.04e-63	1.92e-59	5.3343	4.8e-08	3.63e-06
Neuronal	4	PRPF3	1.61971	1.99e-17	3.67e-13	5.3173	5.27e-08	3.92e-06
Non-neuronal	Fibroblast	PDZRN3	2.15712	0	0	5.2862	6.24e-08	4.56e-06
Neuronal	3	AVIL	1.18865	2.79e-126	5.16e-122	5.2831	6.35e-08	4.62e-06
Neuronal	0	NDUFA2	0.567545	1.11e-27	2.05e-23	5.255	7.4e-08	5.31e-06
Neuronal	3	SPHKAP	1.45235	1.92e-48	3.54e-44	5.2399	8.03e-08	5.7e-06
Neuronal	3	KLF7	0.773595	5.34e-26	9.86e-22	5.217	9.09e-08	6.4e-06
Neuronal	4	ANAPC4	1.7044	1.08e-16	1.99e-12	5.1977	1.01e-07	6.98e-06
Non-neuronal	SGCs	ZFHX4	1.25099	0	0	5.1925	1.04e-07	7.15e-06
Neuronal	0	TOMM40	0.550703	2.59e-16	4.78e-12	5.1884	1.06e-07	7.23e-06
Neuronal	4	CAMK2B	1.98112	9.5e-30	1.75e-25	5.1769	1.13e-07	7.62e-06
Non-neuronal	MSchwann	CAMK2B	4.87523	0	0	5.1769	1.13e-07	7.62e-06
Non-neuronal	SGCs	TMEM165	0.527015	1.39e-201	2.58e-197	5.1676	1.19e-07	7.97e-06
Neuronal	0	ABLIM1	0.701019	1.93e-29	3.56e-25	5.1656	1.2e-07	8.01e-06
Non-neuronal	Endothelial	IER2	1.39991	2.37e-254	4.38e-250	5.1343	1.42e-07	9.33e-06
Neuronal	2	ADD1	0.698962	6.02e-31	1.11e-26	5.102	1.68e-07	1.09e-05
Neuronal	4	UVSSA	1.83996	7.48e-43	1.38e-38	5.1011	1.69e-07	1.09e-05
Non-neuronal	SGCs	PRSS35	2.82085	0	0	5.0879	1.81e-07	1.17e-05
Non-neuronal	SGCs	MVD	1.67324	0	0	5.0401	2.33e-07	1.43e-05
Neuronal	0	UROD	0.504289	2.5e-18	4.63e-14	5.0326	2.42e-07	1.47e-05
Neuronal	1	TSFM	0.573596	2.29e-15	4.22e-11	5.028	2.48e-07	1.5e-05
Non-neuronal	Immune	USF2	0.739051	2.15e-18	3.98e-14	5.0011	2.85e-07	1.69e-05
Non-neuronal	Mural	NPTN	0.858746	3.48e-24	6.43e-20	4.9943	2.95e-07	1.74e-05
Non-neuronal	NMSchwann	CEP170	1.33791	2.44e-127	4.5e-123	4.9949	2.94e-07	1.74e-05
Neuronal	0	TAGLN2	1.81003	3.48e-120	6.43e-116	4.9854	3.09e-07	1.79e-05
Neuronal	2	RAB1B	0.818525	1.66e-22	3.07e-18	4.9762	3.24e-07	1.86e-05
Neuronal	2	NEGR1	1.44754	4.32e-53	7.97e-49	4.9303	4.11e-07	2.3e-05
Non-neuronal	Endothelial	ATN1	0.519569	1.17e-58	2.17e-54	4.9229	4.26e-07	2.37e-05
Neuronal	0	DNAJC6	0.762645	4.19e-49	7.74e-45	4.9147	4.45e-07	2.44e-05
Neuronal	1	ONECUT2	0.841808	3.64e-37	6.73e-33	4.8995	4.8e-07	2.57e-05
Neuronal	2	PIK3IP1	0.697519	4.66e-25	8.61e-21	4.901	4.77e-07	2.57e-05
Non-neuronal	Mural	DUSP13	0.810017	3.26e-29	6.01e-25	4.9008	4.77e-07	2.57e-05
Non-neuronal	SGCs	PIK3IP1	0.655581	4.96e-280	9.16e-276	4.901	4.77e-07	2.57e-05
Neuronal	2	ZBTB20	0.83616	7.47e-29	1.38e-24	4.8907	5.02e-07	2.68e-05
Non-neuronal	NMSchwann	ZBTB20	0.591097	1.33e-40	2.46e-36	4.8907	5.02e-07	2.68e-05
Neuronal	4	SUN1	1.57504	7.06e-19	1.3e-14	4.879	5.33e-07	2.81e-05
Non-neuronal	Fibroblast	SUN1	0.535627	4.62e-32	8.53e-28	4.879	5.33e-07	2.81e-05
Neuronal	1	DLG2	0.794632	3.19e-47	5.89e-43	4.8753	5.43e-07	2.84e-05
Neuronal	8	PTPRN2	1.11104	1.65e-15	3.05e-11	4.8685	5.62e-07	2.93e-05
Neuronal	4	ARIH2	1.37242	4.62e-20	8.54e-16	4.8513	6.13e-07	3.15e-05
Neuronal	2	CCDC47	0.52689	1.93e-07	0.00355812	4.8421	6.42e-07	3.26e-05
Non-neuronal	SGCs	CCDC47	1.04472	0	0	4.8421	6.42e-07	3.26e-05
Neuronal	4	ANKS1A	1.27039	4.69e-29	8.66e-25	4.8391	6.52e-07	3.3e-05
Non-neuronal	Immune	ANKS1A	1.38463	8.79e-106	1.62e-101	4.8391	6.52e-07	3.3e-05
Non-neuronal	Immune	TNRC18	0.585196	8.68e-12	1.6e-07	4.8389	6.53e-07	3.3e-05
Neuronal	5	TSPAN31	1.04031	4.03e-31	7.44e-27	4.8322	6.75e-07	3.39e-05
Non-neuronal	MSchwann	NEK6	1.20652	3.82e-272	7.06e-268	4.8108	7.51e-07	3.72e-05
Non-neuronal	Immune	ZFP36L1	0.597246	5.16e-26	9.52e-22	4.7878	8.43e-07	4.13e-05
Neuronal	5	EFNB2	2.20878	4.14e-47	7.65e-43	4.785	8.55e-07	4.18e-05
Non-neuronal	Endothelial	EFNB2	1.81082	4.05e-198	7.49e-194	4.785	8.55e-07	4.18e-05
Neuronal	2	INA	0.847564	1.15e-53	2.12e-49	4.7793	8.8e-07	4.25e-05
Non-neuronal	MSchwann	B3GAT1	3.44018	0	0	4.7801	8.76e-07	4.25e-05
Non-neuronal	NMSchwann	LGALS3	0.689029	6.3e-28	1.16e-23	4.7707	9.18e-07	4.4e-05
Neuronal	2	MACROD2	1.28577	7.55e-24	1.4e-19	4.7645	9.47e-07	4.51e-05
Neuronal	0	CAPZA2	0.59499	1.75e-24	3.24e-20	4.7631	9.53e-07	4.53e-05
Neuronal	5	SCYL1	0.630374	3.92e-12	7.24e-08	4.7594	9.71e-07	4.6e-05
Neuronal	0	KIF5A	0.791186	2.89e-125	5.33e-121	4.7577	9.79e-07	4.62e-05
Non-neuronal	Immune	ANKRD11	0.624531	9.41e-12	1.74e-07	4.7571	9.82e-07	4.62e-05
Non-neuronal	Endothelial	NFIB	1.98711	0	0	4.7546	9.94e-07	4.67e-05
Neuronal	4	ZCCHC4	1.56446	9.07e-33	1.68e-28	4.7469	1.03e-06	4.79e-05
Neuronal	1	ENO2	0.623803	1.03e-86	1.9e-82	4.7251	1.15e-06	5.27e-05
Neuronal	0	S100A16	3.17794	1.95e-136	3.61e-132	4.6966	1.32e-06	5.96e-05
Neuronal	4	RTEL1	1.89985	9.86e-56	1.82e-51	4.6974	1.32e-06	5.96e-05
Non-neuronal	Endothelial	S100A16	0.611045	2.84e-40	5.24e-36	4.6966	1.32e-06	5.96e-05
Neuronal	2	KCNK3	1.70072	1.12e-96	2.07e-92	4.6847	1.4e-06	6.26e-05
Neuronal	3	OPRD1	1.71927	9.03e-57	1.67e-52	4.665	1.54e-06	6.78e-05
Neuronal	3	PDE4B	0.592181	5.89e-14	1.09e-09	4.6616	1.57e-06	6.88e-05
Non-neuronal	SGCs	VEGFA	0.639032	1.59e-220	2.93e-216	4.6461	1.69e-06	7.36e-05
Non-neuronal	Endothelial	PIEZO1	1.81906	5.78e-299	1.07e-294	4.6418	1.73e-06	7.49e-05
Neuronal	8	GMPPA	2.27452	1.88e-16	3.48e-12	4.6336	1.8e-06	7.78e-05
Neuronal	4	CCPG1	1.41151	2.98e-18	5.51e-14	4.6314	1.82e-06	7.83e-05
Neuronal	5	PIK3R3	1.11009	1.37e-14	2.52e-10	4.6289	1.84e-06	7.9e-05
Non-neuronal	Endothelial	PIK3R3	5.18197	0	0	4.6289	1.84e-06	7.9e-05
Neuronal	1	LINGO1	0.741751	9.47e-34	1.75e-29	4.6269	1.86e-06	7.96e-05
Neuronal	4	SETBP1	2.01609	2.17e-44	4.01e-40	4.6227	1.89e-06	8.06e-05
Non-neuronal	Fibroblast	SETBP1	1.11694	4.81e-106	8.88e-102	4.6227	1.89e-06	8.06e-05
Neuronal	0	SRD5A3	0.732172	5.65e-21	1.04e-16	4.6203	1.92e-06	8.11e-05
Neuronal	3	KCNN2	1.64417	2.73e-92	5.04e-88	4.6138	1.98e-06	8.3e-05
Neuronal	0	MAPK3	0.919496	1.27e-62	2.35e-58	4.6057	2.06e-06	8.61e-05
Neuronal	2	SND1	0.605	9.78e-14	1.81e-09	4.5959	2.15e-06	8.98e-05
Neuronal	4	B4GALNT4	1.60108	3.27e-20	6.05e-16	4.5793	2.33e-06	9.69e-05
Non-neuronal	NMSchwann	B4GALNT4	2.55682	0	0	4.5793	2.33e-06	9.69e-05
Neuronal	4	PDPR	1.90011	2.73e-19	5.03e-15	4.5765	2.36e-06	9.78e-05
Neuronal	0	GABBR1	0.556095	3.12e-27	5.76e-23	4.5725	2.41e-06	9.94e-05
Non-neuronal	NMSchwann	GABBR1	0.793439	7.75e-115	1.43e-110	4.5725	2.41e-06	9.94e-05
Non-neuronal	Mural	SPECC1	1.02439	1.74e-34	3.22e-30	4.5685	2.46e-06	0.000101151
Neuronal	1	DIRAS1	1.79	1.65e-86	3.04e-82	4.5573	2.59e-06	0.000105991
Non-neuronal	Endothelial	ADAM15	3.29666	0	0	4.5523	2.65e-06	0.000108357
Neuronal	8	AUTS2	2.62028	1.05e-25	1.94e-21	4.5494	2.69e-06	0.000109404
Non-neuronal	Fibroblast	AUTS2	0.852865	3.9e-64	7.2e-60	4.5494	2.69e-06	0.000109404
Non-neuronal	Endothelial	CRIM1	1.30333	1.19e-210	2.19e-206	4.5341	2.89e-06	0.00011661
Neuronal	3	FILIP1	0.978721	4.74e-49	8.75e-45	4.5234	3.04e-06	0.00012192
Neuronal	0	DYNC1I1	0.618295	1.66e-43	3.07e-39	4.5214	3.07e-06	0.000122848
Non-neuronal	NMSchwann	COL11A1	1.53315	2.38e-194	4.4e-190	4.5181	3.12e-06	0.000124265
Neuronal	0	PCDH1	0.603036	7.92e-42	1.46e-37	4.5115	3.22e-06	0.000127139
Non-neuronal	Endothelial	PCDH1	2.44633	0	0	4.5115	3.22e-06	0.000127139
Non-neuronal	SGCs	SGCD	1.05293	0	0	4.5064	3.3e-06	0.000129716
Neuronal	1	MSRA	0.604653	1.3e-21	2.41e-17	4.4951	3.48e-06	0.000136546
Non-neuronal	Endothelial	MSRA	1.13965	6.42e-87	1.19e-82	4.4951	3.48e-06	0.000136546
Non-neuronal	MSchwann	PACS1	0.600763	1.17e-61	2.15e-57	4.4883	3.59e-06	0.000140369
Neuronal	3	TENM4	1.023	4.46e-18	8.24e-14	4.4823	3.69e-06	0.000143256
Non-neuronal	NMSchwann	SAMD5	2.80944	0	0	4.48	3.73e-06	0.000144527
Neuronal	2	FDFT1	1.15444	2.11e-36	3.89e-32	4.4783	3.76e-06	0.000145379
Non-neuronal	SGCs	FDFT1	1.51665	0	0	4.4783	3.76e-06	0.000145379
Neuronal	0	S100A13	1.11901	2.51e-89	4.64e-85	4.4765	3.79e-06	0.000146314
Non-neuronal	Mural	ADAMTS4	3.12846	3.32e-114	6.14e-110	4.4691	3.93e-06	0.000150562
Neuronal	0	KLC2	0.768365	1.38e-43	2.55e-39	4.4685	3.94e-06	0.000150717
Non-neuronal	SGCs	NAB2	0.54002	9.16e-210	1.69e-205	4.4565	4.16e-06	0.000157489
Neuronal	5	STRBP	0.683712	4.56e-13	8.43e-09	4.4494	4.3e-06	0.000161222
Neuronal	0	MAPRE2	1.11427	3e-107	5.55e-103	4.4355	4.59e-06	0.000170064
Non-neuronal	NMSchwann	MAPRE2	1.45382	0	0	4.4355	4.59e-06	0.000170064
Neuronal	4	CSMD1	1.71197	2.15e-22	3.97e-18	4.429	4.73e-06	0.000174572
Non-neuronal	SGCs	SAMD8	0.774299	2.05e-256	3.78e-252	4.4254	4.81e-06	0.000177215
Neuronal	3	FBXL16	0.509313	6.4e-14	1.18e-09	4.4175	4.99e-06	0.000182419
Neuronal	2	DISP2	0.923494	3.07e-28	5.67e-24	4.4149	5.05e-06	0.000183956
Neuronal	4	GAS8	1.54214	2.88e-33	5.32e-29	4.4083	5.21e-06	0.000188923
Non-neuronal	NMSchwann	RABGAP1	1.1519	8.81e-127	1.63e-122	4.406	5.27e-06	0.000190591
Neuronal	1	UQCRH	1.08539	7.33e-24	1.35e-19	4.4047	5.3e-06	0.000191332
Neuronal	0	LXN	1.45364	1.43e-83	2.64e-79	4.3884	5.71e-06	0.000203628
Neuronal	4	CACNA1D	2.02595	1.79e-39	3.31e-35	4.385	5.8e-06	0.000206064
Neuronal	2	SLC1A4	0.903961	7.04e-34	1.3e-29	4.3843	5.82e-06	0.000206362
Non-neuronal	SGCs	SLC1A4	2.96357	0	0	4.3843	5.82e-06	0.000206362
Non-neuronal	Endothelial	LSR	5.24457	0	0	4.3804	5.92e-06	0.000209718
Neuronal	1	PSMC5	0.511313	4.02e-22	7.42e-18	4.3762	6.04e-06	0.000212229
Neuronal	0	HMCES	0.604815	7.29e-24	1.35e-19	4.3671	6.3e-06	0.0002201
Neuronal	4	LIMK2	2.34377	6.58e-77	1.22e-72	4.3632	6.41e-06	0.00022311
Non-neuronal	Endothelial	ERG	5.25355	0	0	4.3622	6.44e-06	0.00022311
Non-neuronal	Endothelial	LIMK2	1.08391	1.74e-102	3.21e-98	4.3632	6.41e-06	0.00022311
Neuronal	4	RBFOX1	1.11101	1.19e-10	2.19e-06	4.3583	6.55e-06	0.000225768
Neuronal	4	JAKMIP3	1.66729	6.59e-47	1.22e-42	4.3555	6.64e-06	0.000226533
Non-neuronal	Fibroblast	ARID5B	0.982035	3.06e-54	5.66e-50	4.3553	6.64e-06	0.000226533
Neuronal	0	TBC1D5	0.615011	1.99e-23	3.67e-19	4.349	6.84e-06	0.000232361
Neuronal	9	CAMTA1	1.46131	3.49e-07	0.00644402	4.3383	7.18e-06	0.000242685
Non-neuronal	Immune	CELF2	1.14928	2.48e-183	4.58e-179	4.3332	7.35e-06	0.000247913
Neuronal	0	PRCC	0.645216	1.23e-19	2.27e-15	4.3318	7.39e-06	0.000249053
Neuronal	1	TUSC2	0.731649	3.74e-20	6.92e-16	4.3231	7.69e-06	0.000257745
Neuronal	2	MTMR9	0.52203	1.7e-09	3.13e-05	4.3186	7.85e-06	0.000262182
Neuronal	8	FAT3	1.81161	1.87e-18	3.45e-14	4.2993	8.57e-06	0.000280761
Neuronal	0	STUB1	0.607248	2.74e-34	5.07e-30	4.2949	8.74e-06	0.000284529
Neuronal	1	DBNDD1	1.23235	5.65e-43	1.04e-38	4.2855	9.12e-06	0.000294299
Non-neuronal	Mural	IRF2BP2	0.942442	1.69e-27	3.13e-23	4.2677	9.87e-06	0.000315135
Neuronal	5	DPP10	1.32905	2.04e-36	3.77e-32	4.2557	1.04e-05	0.000330429
Neuronal	1	FIBP	0.631412	5.19e-16	9.58e-12	4.2546	1.05e-05	0.000330966
Neuronal	4	IDUA	2.02921	9.22e-58	1.7e-53	4.2484	1.08e-05	0.000339187
Neuronal	5	SLC25A20	1.3589	1.03e-25	1.91e-21	4.2286	1.18e-05	0.000364987
Neuronal	0	TMEM151A	0.672533	3.32e-24	6.14e-20	4.2236	1.2e-05	0.000370876
Neuronal	4	SPATA33	1.85674	1.51e-23	2.8e-19	4.2212	1.22e-05	0.000373701
Non-neuronal	Endothelial	ACTN1	1.7637	0	0	4.1941	1.37e-05	0.000416013
Non-neuronal	Immune	PLCB2	5.91237	0	0	4.1944	1.37e-05	0.000416013
Neuronal	2	STAT6	0.672885	3.2e-17	5.91e-13	4.1884	1.4e-05	0.000424034
Neuronal	4	CACNA1C	1.37651	1.74e-20	3.21e-16	4.1881	1.41e-05	0.000424034
Non-neuronal	Immune	STAT6	0.661624	4.63e-24	8.56e-20	4.1884	1.4e-05	0.000424034
Non-neuronal	Mural	CACNA1C	3.70529	0	0	4.1881	1.41e-05	0.000424034
Neuronal	2	OS9	0.673025	3.46e-31	6.39e-27	4.184	1.43e-05	0.000429564
Non-neuronal	Immune	OS9	0.705666	3.47e-29	6.4e-25	4.184	1.43e-05	0.000429564
Neuronal	4	ZRANB2	1.66679	3.7e-38	6.83e-34	4.1583	1.6e-05	0.000474328
Neuronal	0	CSDE1	0.558783	1.92e-22	3.55e-18	4.1537	1.64e-05	0.000481655
Neuronal	1	SEMA7A	2.14982	7.5e-186	1.39e-181	4.1433	1.71e-05	0.000500276
Neuronal	4	TRIB2	1.27593	1.21e-08	0.000223729	4.1342	1.78e-05	0.000518165
Non-neuronal	Fibroblast	TRIB2	1.00149	6.53e-121	1.21e-116	4.1342	1.78e-05	0.000518165
Neuronal	0	NTRK1	1.33703	1.72e-152	3.18e-148	4.1232	1.87e-05	0.000536398
Non-neuronal	SGCs	ERLIN2	1.37295	0	0	4.1182	1.91e-05	0.000546583
Neuronal	1	RPP25	0.831283	1.4e-18	2.58e-14	4.1155	1.93e-05	0.000551371
Neuronal	6	LIMD2	2.42709	1.02e-21	1.88e-17	4.1126	1.96e-05	0.000555915
Neuronal	3	AK5	2.04683	5.98e-86	1.1e-81	4.1071	2e-05	0.000565933
Non-neuronal	SGCs	IFT57	0.79039	1.68e-255	3.1e-251	4.1037	2.03e-05	0.000570909
Neuronal	1	RGS7BP	0.788697	1.73e-31	3.19e-27	4.0997	2.07e-05	0.000578551
Neuronal	4	ULK3	1.65587	5.58e-23	1.03e-18	4.0897	2.16e-05	0.000601294
Neuronal	4	LTBP3	1.41179	6.03e-24	1.11e-19	4.0852	2.2e-05	0.000609349
Non-neuronal	Fibroblast	LTBP3	1.13645	0	0	4.0852	2.2e-05	0.000609349
Neuronal	4	AAK1	0.952231	4.77e-15	8.81e-11	4.0794	2.26e-05	0.000623114
Non-neuronal	SGCs	FAM168A	0.515241	2.06e-227	3.81e-223	4.0791	2.26e-05	0.000623114
Neuronal	0	MCTP1	1.21267	2.61e-77	4.83e-73	4.076	2.29e-05	0.000627906
Non-neuronal	Endothelial	MCTP1	3.12982	0	0	4.076	2.29e-05	0.000627906
Neuronal	3	PRDM8	1.92328	1.16e-93	2.14e-89	4.0575	2.48e-05	0.000669578
Neuronal	4	SRCAP	1.19812	1.82e-08	0.000336763	4.0567	2.49e-05	0.000670806
Neuronal	4	PRSS12	1.87138	2.13e-20	3.94e-16	4.0544	2.51e-05	0.000674791
Neuronal	2	CFDP1	0.868264	2.14e-16	3.96e-12	4.0507	2.55e-05	0.000680295
Neuronal	2	SLC44A2	0.626235	3.39e-38	6.27e-34	4.0517	2.54e-05	0.000680295
Non-neuronal	Endothelial	NOVA2	5.85447	0	0	4.0515	2.55e-05	0.000680295
Non-neuronal	NMSchwann	SLC44A2	0.642553	1.11e-90	2.06e-86	4.0517	2.54e-05	0.000680295
Neuronal	0	STMN3	0.688673	1.6e-59	2.96e-55	4.0481	2.58e-05	0.000681932
Non-neuronal	NMSchwann	TMOD2	1.57928	0	0	4.047	2.59e-05	0.000684119
Neuronal	3	CHMP1A	0.572386	3.35e-08	0.000618888	4.0466	2.6e-05	0.00068443
Non-neuronal	Endothelial	PIK3C2A	1.33016	1.07e-168	1.98e-164	4.0462	2.6e-05	0.000684556
Non-neuronal	SGCs	RMDN3	0.649473	2.36e-253	4.35e-249	4.0451	2.62e-05	0.000686862
Neuronal	5	PPP2R5D	0.639253	1.61e-09	2.97e-05	4.0443	2.62e-05	0.000688295
Neuronal	9	KLHL32	1.82739	1.42e-07	0.00262813	4.0376	2.7e-05	0.000703432
Neuronal	2	UBAP2L	0.532396	6.89e-15	1.27e-10	4.0342	2.74e-05	0.000710021
Neuronal	5	SLIT2	0.986014	3.06e-55	5.66e-51	4.0343	2.74e-05	0.000710021
Non-neuronal	SGCs	SLIT2	0.761426	0	0	4.0343	2.74e-05	0.000710021
Neuronal	0	DCLK1	0.873481	4.49e-46	8.3e-42	4.0299	2.79e-05	0.000721131
Neuronal	3	ADAP1	0.556565	3.2e-12	5.91e-08	4.0269	2.83e-05	0.000727381
Non-neuronal	MSchwann	ADAP1	2.50363	0	0	4.0269	2.83e-05	0.000727381
Non-neuronal	SGCs	LTBP2	1.94025	0	0	4.0232	2.87e-05	0.000735123
Neuronal	0	COPG1	0.635335	3.66e-33	6.76e-29	4.0199	2.91e-05	0.000740616
Neuronal	4	CTDP1	1.42961	1.64e-13	3.04e-09	4.0168	2.95e-05	0.000746705
Neuronal	8	COL7A1	3.43945	7.1e-54	1.31e-49	4.0167	2.95e-05	0.000746705
Neuronal	4	NFASC	0.825694	5.82e-14	1.08e-09	4.0146	2.98e-05	0.00075148
Non-neuronal	MSchwann	NFASC	4.69945	0	0	4.0146	2.98e-05	0.00075148
Non-neuronal	Fibroblast	SERPING1	1.30415	1.98e-211	3.66e-207	4.007	3.08e-05	0.000773231
Neuronal	1	AKT3	0.610153	1.38e-17	2.55e-13	4.0065	3.08e-05	0.000773738
Neuronal	2	SOCS4	0.558297	3.87e-14	7.16e-10	4.0002	3.16e-05	0.000793481
Non-neuronal	SGCs	NUPR1	0.589979	3.02e-249	5.57e-245	3.9956	3.23e-05	0.000807273
Non-neuronal	Fibroblast	MKLN1	0.575416	2.03e-21	3.75e-17	3.9892	3.31e-05	0.000821808
Neuronal	5	RRP12	0.622544	5.4e-14	9.97e-10	3.9872	3.34e-05	0.000827843
Neuronal	1	PAFAH1B2	0.645501	2.23e-26	4.12e-22	3.9811	3.43e-05	0.000845103
Neuronal	2	DCAF7	0.519243	4.31e-12	7.97e-08	3.9796	3.45e-05	0.000848053
Neuronal	4	LMF1	1.13866	6.14e-10	1.13e-05	3.9783	3.47e-05	0.000851841
Neuronal	4	ANK3	0.927884	1.44e-09	2.67e-05	3.9666	3.65e-05	0.000891388
Non-neuronal	NMSchwann	ANK3	1.56921	5.25e-170	9.69e-166	3.9666	3.65e-05	0.000891388
Non-neuronal	Endothelial	SLCO4A1	5.99253	0	0	3.9584	3.77e-05	0.000913152
Neuronal	5	PLCD4	0.725668	1.63e-12	3e-08	3.9566	3.8e-05	0.000918954
Neuronal	1	TMX2	0.60766	2.44e-21	4.52e-17	3.9548	3.83e-05	0.000922643
Non-neuronal	MSchwann	TANC2	0.98401	8.74e-128	1.61e-123	3.9542	3.84e-05	0.000922885
Non-neuronal	SGCs	ATP10B	1.98538	0	0	3.9504	3.9e-05	0.000933957
Neuronal	0	HSPA5	0.768192	6.04e-20	1.12e-15	3.9491	3.92e-05	0.000935552
Neuronal	0	RAB3C	0.627317	1.16e-32	2.14e-28	3.9448	3.99e-05	0.000948944
Non-neuronal	Endothelial	HYAL2	3.89447	0	0	3.9387	4.1e-05	0.000966401
Non-neuronal	SGCs	GPM6A	3.11598	0	0	3.9317	4.22e-05	0.00099016
Non-neuronal	SGCs	NFIA	0.676707	7.63e-278	1.41e-273	3.9299	4.25e-05	0.000996047
Neuronal	1	ANKRD29	1.31066	4.51e-62	8.33e-58	3.9224	4.38e-05	0.00101935
Neuronal	2	SNCA	2.2023	2.38e-144	4.4e-140	3.9228	4.38e-05	0.00101935
Non-neuronal	NMSchwann	SNCA	1.13347	2.37e-244	4.37e-240	3.9228	4.38e-05	0.00101935
Neuronal	4	COQ4	0.982104	1.76e-09	3.25e-05	3.9148	4.52e-05	0.00104446
Neuronal	4	STK38	1.8918	7.55e-37	1.39e-32	3.9139	4.54e-05	0.00104575
Non-neuronal	Fibroblast	STK38	1.58254	0	0	3.9139	4.54e-05	0.00104575
Non-neuronal	MSchwann	HCN1	2.78284	0	0	3.9121	4.57e-05	0.00105091
Neuronal	9	ADARB1	2.36126	1.5e-19	2.78e-15	3.9019	4.77e-05	0.00108863
Neuronal	0	AMIGO1	0.790651	1.58e-34	2.92e-30	3.8958	4.89e-05	0.00111259
Neuronal	4	INPP5B	1.81982	1.63e-43	3.01e-39	3.8914	4.98e-05	0.00113138
Non-neuronal	Fibroblast	RBMS3	0.847691	9.77e-109	1.81e-104	3.8865	5.08e-05	0.00114521
Non-neuronal	Endothelial	ST6GALNAC3	2.70516	0	0	3.8684	5.48e-05	0.00122021
Non-neuronal	MSchwann	CDH7	4.18343	0	0	3.8683	5.48e-05	0.00122021
Non-neuronal	SGCs	MGST1	2.1563	0	0	3.8687	5.47e-05	0.00122021
Neuronal	2	SORT1	0.63724	1.2e-10	2.21e-06	3.8646	5.56e-05	0.00123373
Neuronal	5	MAP2	1.2828	1.8e-33	3.32e-29	3.8649	5.56e-05	0.00123373
Non-neuronal	SGCs	MAP2	1.11272	0	0	3.8649	5.56e-05	0.00123373
Non-neuronal	SGCs	SORT1	1.19118	0	0	3.8646	5.56e-05	0.00123373
Non-neuronal	SGCs	GATAD2A	0.636553	1.27e-270	2.34e-266	3.8627	5.61e-05	0.00124105
Neuronal	8	KCNIP2	1.81249	7.74e-20	1.43e-15	3.8601	5.67e-05	0.00125317
Neuronal	0	MEA1	0.749599	3.17e-27	5.86e-23	3.8585	5.7e-05	0.00125846
Neuronal	5	PTH1R	1.947	2.37e-58	4.37e-54	3.8526	5.84e-05	0.0012807
Neuronal	4	KRIT1	1.75554	9.83e-19	1.82e-14	3.8474	5.97e-05	0.00130002
Non-neuronal	SGCs	NKAIN3	2.05928	0	0	3.846	6e-05	0.00130373
Neuronal	0	CXXC5	0.892045	4.43e-56	8.19e-52	3.8436	6.06e-05	0.00131374
Non-neuronal	MSchwann	CXXC5	1.28812	8.7e-159	1.61e-154	3.8436	6.06e-05	0.00131374
Neuronal	5	ZNF385D	1.37136	6.09e-26	1.12e-21	3.8425	6.09e-05	0.00131635
Non-neuronal	Fibroblast	ARHGEF25	2.11024	0	0	3.8398	6.16e-05	0.00132665
Neuronal	2	SGCB	0.724194	5.9e-12	1.09e-07	3.8379	6.2e-05	0.00133526
Non-neuronal	SGCs	SGCB	0.898352	0	0	3.8379	6.2e-05	0.00133526
Neuronal	2	PTPRT	3.24522	2.42e-254	4.47e-250	3.8367	6.24e-05	0.00133634
Neuronal	4	CCDC61	2.23515	1.05e-69	1.93e-65	3.8356	6.26e-05	0.00133776
Neuronal	4	RERE	1.03246	1.85e-08	0.000342516	3.8333	6.32e-05	0.00134892
Neuronal	1	COPS5	0.731535	3.44e-28	6.35e-24	3.8185	6.71e-05	0.00141975
Neuronal	4	ERC2	0.962416	1.05e-12	1.94e-08	3.8158	6.79e-05	0.00142482
Non-neuronal	Mural	DTX3	0.672431	2.03e-14	3.76e-10	3.8149	6.81e-05	0.00142827
Non-neuronal	Endothelial	CDH23	1.79398	7.33e-98	1.35e-93	3.8109	6.92e-05	0.00144355
Neuronal	2	MAPK1IP1L	0.749726	1.4e-12	2.59e-08	3.8087	6.98e-05	0.0014543
Neuronal	4	SEMA6D	1.25931	2.34e-12	4.33e-08	3.8051	7.09e-05	0.00147003
Neuronal	1	PDHB	0.555432	4.9e-16	9.04e-12	3.8013	7.2e-05	0.00148766
Non-neuronal	Endothelial	MAST4	1.89487	2.89e-228	5.34e-224	3.796	7.35e-05	0.00150741
Neuronal	4	CACNA2D2	1.42564	5.58e-16	1.03e-11	3.794	7.41e-05	0.00151803
Non-neuronal	Endothelial	FLNB	0.537717	4.54e-47	8.39e-43	3.7923	7.46e-05	0.001525
Neuronal	4	BAK1	1.67557	4.09e-28	7.55e-24	3.7853	7.67e-05	0.00155711
Non-neuronal	MSchwann	PACSIN3	0.878134	1.52e-93	2.82e-89	3.7803	7.83e-05	0.00158022
Non-neuronal	NMSchwann	SLC23A2	0.510339	2.48e-15	4.58e-11	3.7801	7.84e-05	0.00158022
Neuronal	3	RBM3	0.533551	2.63e-10	4.85e-06	3.7775	7.92e-05	0.00158906
Non-neuronal	Mural	RBM3	0.514126	3.45e-10	6.37e-06	3.7775	7.92e-05	0.00158906
Non-neuronal	NMSchwann	SORCS1	2.03624	0	0	3.7767	7.95e-05	0.00159213
Neuronal	0	SRSF9	0.792274	6.21e-22	1.15e-17	3.772	8.1e-05	0.00161291
Non-neuronal	Endothelial	SHANK3	4.44739	0	0	3.768	8.23e-05	0.00163037
Neuronal	1	TTC1	0.982724	1.02e-50	1.88e-46	3.767	8.26e-05	0.00163362
Non-neuronal	Immune	TRIM38	1.09145	6.52e-58	1.21e-53	3.7659	8.3e-05	0.00163925
Non-neuronal	Endothelial	EMCN	6.44183	0	0	3.7565	8.61e-05	0.00169116
Neuronal	0	HSD17B12	0.619392	4.77e-26	8.81e-22	3.7559	8.63e-05	0.00169182
Non-neuronal	SGCs	HSD17B12	1.50579	0	0	3.7559	8.63e-05	0.00169182
Neuronal	1	AZIN1	0.606195	1.51e-15	2.8e-11	3.7467	8.96e-05	0.00173788
Neuronal	1	MEGF9	0.814197	1.13e-23	2.08e-19	3.7424	9.11e-05	0.00176225
Non-neuronal	NMSchwann	MEGF9	0.832862	4.34e-71	8.02e-67	3.7424	9.11e-05	0.00176225
Neuronal	1	SYNDIG1L	1.62255	2.78e-48	5.13e-44	3.7391	9.23e-05	0.00178245
Neuronal	4	CSPP1	1.68977	8.35e-26	1.54e-21	3.7366	9.33e-05	0.00179278
Neuronal	1	CPLX1	1.60289	5e-156	9.23e-152	3.7252	9.76e-05	0.00186143
Neuronal	6	CADPS2	1.80472	2.85e-69	5.26e-65	3.7223	9.87e-05	0.00187878
Neuronal	5	NXPH1	4.34098	3.47e-185	6.41e-181	3.7054	0.00010552	0.00197077
Neuronal	3	GNAQ	0.833795	1.1e-59	2.04e-55	3.6993	0.00010809	0.00200855
Non-neuronal	Endothelial	GNAQ	0.810044	4.43e-142	8.19e-138	3.6993	0.00010809	0.00200855
Neuronal	1	EFNA5	1.17289	7.78e-37	1.44e-32	3.6935	0.00011061	0.00204172
Non-neuronal	SGCs	TCF7L2	0.599323	2.78e-205	5.14e-201	3.6931	0.00011076	0.00204255
Neuronal	3	BTN3A3	1.12837	1.7e-21	3.13e-17	3.6908	0.00011177	0.00205338
Neuronal	0	CAMK2G	0.699802	1.1e-39	2.04e-35	3.6873	0.00011331	0.00207578
Non-neuronal	Mural	CAMK2G	1.86074	3.49e-68	6.45e-64	3.6873	0.00011331	0.00207578
Neuronal	2	CTNNA1	1.58371	2.34e-90	4.33e-86	3.6813	0.00011603	0.00211564
Non-neuronal	SGCs	CTNNA1	1.14652	0	0	3.6813	0.00011603	0.00211564
Neuronal	0	CDIPT	0.526233	1.76e-30	3.25e-26	3.6788	0.00011716	0.00213208
Neuronal	3	OLFM1	1.7567	5.06e-227	9.34e-223	3.6785	0.00011731	0.00213208
Non-neuronal	Immune	TMEM106A	2.16819	0	0	3.6784	0.00011737	0.00213208
Non-neuronal	NMSchwann	OLFM1	0.835138	6.13e-102	1.13e-97	3.6785	0.00011731	0.00213208
Neuronal	4	SYNGAP1	1.64103	1.42e-26	2.63e-22	3.6721	0.00012028	0.00216707
Neuronal	4	GGT7	1.12963	2.3e-16	4.24e-12	3.6674	0.0001225	0.00219652
Neuronal	4	SH3D21	1.49527	3.22e-27	5.95e-23	3.6676	0.00012242	0.00219652
Neuronal	1	TMEM11	0.501166	2.57e-15	4.75e-11	3.6654	0.00012348	0.00220739
Non-neuronal	Immune	SCAMP2	1.44072	5.02e-83	9.28e-79	3.6647	0.00012382	0.00221
Non-neuronal	Mural	MUSTN1	3.83267	0	0	3.6641	0.00012413	0.0022135
Neuronal	0	CFL1	0.739838	1.18e-49	2.17e-45	3.6553	0.00012846	0.00228025
Neuronal	1	ZFHX3	0.811025	5.82e-33	1.08e-28	3.6536	0.00012931	0.00228907
Non-neuronal	Mural	ZFHX3	1.82194	2.92e-83	5.4e-79	3.6536	0.00012931	0.00228907
Neuronal	0	ARL14EP	0.518965	3.14e-24	5.81e-20	3.6503	0.00013096	0.00231406
Neuronal	8	ANO4	2.23882	1.89e-23	3.49e-19	3.6489	0.0001317	0.00232503
Non-neuronal	Endothelial	PRKD2	2.01341	2.07e-299	3.83e-295	3.6474	0.00013245	0.00233403
Neuronal	4	PWWP2A	2.21519	1.26e-38	2.33e-34	3.6463	0.000133	0.0023416
Non-neuronal	Immune	GAK	0.5859	2.24e-14	4.15e-10	3.6455	0.00013344	0.00234722
Neuronal	3	ARPP19	0.86729	9.11e-19	1.68e-14	3.6412	0.00013567	0.00237998
Neuronal	1	TMEM132E	0.577124	9.78e-34	1.81e-29	3.6351	0.00013893	0.00243216
Non-neuronal	SGCs	KHDRBS3	1.37421	0	0	3.6324	0.00014041	0.00245144
Neuronal	5	TMEM132B	1.38036	4.38e-19	8.1e-15	3.6311	0.00014113	0.00246022
Non-neuronal	NMSchwann	TMEM132B	2.12133	0	0	3.6311	0.00014113	0.00246022
Non-neuronal	SGCs	PTGFRN	1.65388	0	0	3.6302	0.00014157	0.00246127
Non-neuronal	SGCs	RCN1	0.674552	5.53e-240	1.02e-235	3.6303	0.00014154	0.00246127
Neuronal	4	DENND3	2.27771	1.27e-63	2.35e-59	3.6274	0.00014316	0.00248446
Non-neuronal	Endothelial	DENND3	1.02186	5.03e-186	9.29e-182	3.6274	0.00014316	0.00248446
Non-neuronal	Fibroblast	PARD3B	0.979846	1.01e-113	1.87e-109	3.6249	0.00014454	0.00249283
Neuronal	0	CMIP	0.605954	2.4e-40	4.43e-36	3.6204	0.00014708	0.00252527
Non-neuronal	Endothelial	CMIP	1.87276	8.5e-290	1.57e-285	3.6204	0.00014708	0.00252527
Neuronal	5	SHISA4	1.76152	3.61e-34	6.66e-30	3.6163	0.00014943	0.00255002
Non-neuronal	NMSchwann	SHISA4	1.45105	2.67e-163	4.93e-159	3.6163	0.00014943	0.00255002
Neuronal	3	ST3GAL4	1.43791	4.39e-37	8.12e-33	3.6155	0.00014986	0.00255287
Non-neuronal	NMSchwann	ST3GAL4	0.783807	3.12e-44	5.77e-40	3.6155	0.00014986	0.00255287
Neuronal	3	APBA1	1.46397	2.12e-65	3.92e-61	3.6105	0.00015279	0.00259143
Neuronal	1	EMB	0.658108	1.79e-30	3.3e-26	3.6024	0.00015764	0.00266207
Neuronal	3	CTNND1	0.730698	9.37e-22	1.73e-17	3.593	0.00016346	0.00274604
Non-neuronal	MSchwann	MLIP	6.17406	0	0	3.5915	0.00016438	0.00275436
Neuronal	4	PIAS2	1.00004	1.75e-10	3.24e-06	3.5904	0.0001651	0.00275929
Neuronal	5	YPEL2	1.00377	4.92e-16	9.09e-12	3.5897	0.00016552	0.00276393
Neuronal	5	WNT7B	2.12347	4.37e-48	8.07e-44	3.589	0.00016598	0.00276923
Neuronal	0	RPH3A	0.997839	1.97e-83	3.64e-79	3.5872	0.00016709	0.00278297
Neuronal	3	MAN1A2	0.943011	2.26e-17	4.18e-13	3.5855	0.00016821	0.00279444
Neuronal	0	CCDC92	0.555436	2.81e-32	5.19e-28	3.5824	0.00017023	0.00281597
Neuronal	4	OSBPL7	1.55085	2.29e-21	4.24e-17	3.5803	0.00017158	0.00283519
Neuronal	0	AKR1A1	0.559386	2.31e-24	4.27e-20	3.5749	0.00017516	0.00287792
Non-neuronal	Endothelial	PICALM	0.661507	1.37e-53	2.53e-49	3.5729	0.00017651	0.00289521
Non-neuronal	Endothelial	EPB41L4A	1.31085	3.48e-142	6.42e-138	3.5725	0.00017681	0.00289769
Neuronal	2	GNB2	0.693101	2.71e-18	5.01e-14	3.5673	0.00018032	0.00293787
Neuronal	1	VSNL1	1.63997	1.05e-213	1.93e-209	3.5637	0.00018281	0.00296617
Neuronal	2	CYP51A1	1.21513	1e-34	1.85e-30	3.5637	0.00018282	0.00296617
Non-neuronal	SGCs	CYP51A1	2.74206	0	0	3.5637	0.00018282	0.00296617
Neuronal	0	USP5	0.905142	3.32e-62	6.14e-58	3.5572	0.00018745	0.00302336
Non-neuronal	SGCs	S100A1	2.87726	0	0	3.5567	0.00018778	0.00302336
Non-neuronal	Immune	CD14	4.15753	0	0	3.5513	0.00019164	0.00306577
Neuronal	0	CAMK1D	0.970768	1.33e-60	2.46e-56	3.5441	0.00019696	0.00313282
Neuronal	2	STRIP1	0.63431	8.06e-14	1.49e-09	3.5424	0.00019827	0.00314851
Non-neuronal	Immune	DENND4B	1.73049	1.5e-189	2.77e-185	3.5392	0.00020066	0.0031735
Non-neuronal	Mural	RASGRP2	2.59249	1.12e-216	2.07e-212	3.5365	0.00020272	0.00319827
Neuronal	0	NFIC	0.836	6.06e-50	1.12e-45	3.5342	0.00020447	0.00321425
Neuronal	1	STX1B	1.03855	7.06e-50	1.3e-45	3.5342	0.0002045	0.00321425
Neuronal	1	HABP4	0.881949	2.59e-35	4.79e-31	3.5289	0.00020868	0.00326054
Non-neuronal	Mural	HABP4	0.774314	7.23e-17	1.34e-12	3.5289	0.00020868	0.00326054
Non-neuronal	NMSchwann	DST	1.48069	0	0	3.5145	0.00022028	0.00341979
Neuronal	4	TCERG1	1.49331	1.29e-14	2.38e-10	3.5127	0.00022178	0.00343759
Neuronal	4	NLK	1.45165	4.71e-14	8.7e-10	3.5123	0.0002221	0.00343981
Non-neuronal	MSchwann	NLK	1.10708	4.46e-148	8.25e-144	3.5123	0.0002221	0.00343981
Neuronal	2	ARF1	1.00139	9.09e-47	1.68e-42	3.51	0.00022406	0.00346189
Neuronal	1	SLC38A1	0.613248	2.64e-15	4.87e-11	3.5044	0.00022885	0.00352469
Neuronal	2	THRA	1.45502	1.6e-53	2.95e-49	3.488	0.0002433	0.00369744
Non-neuronal	SGCs	DPF3	1.7135	0	0	3.4762	0.00025425	0.0038458
Neuronal	1	DNAJA3	0.571785	6.05e-22	1.12e-17	3.4747	0.00025573	0.00385963
Neuronal	0	KLC1	0.748202	5.9e-83	1.09e-78	3.4714	0.00025886	0.00390036
Neuronal	3	DPF2	0.931586	2.09e-25	3.87e-21	3.4637	0.00026637	0.00399763
Neuronal	0	TOLLIP	0.876675	1.03e-42	1.91e-38	3.4593	0.0002708	0.00404576
Non-neuronal	MSchwann	LCORL	1.73226	1.14e-244	2.11e-240	3.4527	0.00027748	0.00413178
Neuronal	3	GPR27	0.78057	1.15e-13	2.12e-09	3.4472	0.00028325	0.00420591
Non-neuronal	NMSchwann	PPP2R2B	2.22306	0	0	3.4385	0.00029249	0.00430691
Neuronal	1	NDUFS2	0.73233	4.8e-36	8.87e-32	3.4367	0.00029444	0.00432907
Non-neuronal	SGCs	RPN2	1.36618	0	0	3.4345	0.00029684	0.00435119
Neuronal	3	GNAO1	1.20912	9.7e-102	1.79e-97	3.4331	0.0002984	0.00436747
Neuronal	6	CCSER2	0.835404	7.48e-16	1.38e-11	3.4264	0.00030578	0.00445202
Neuronal	0	GPD2	1.06993	7.1e-48	1.31e-43	3.4233	0.00030935	0.00447862
Non-neuronal	MSchwann	ANXA4	1.06279	6.66e-125	1.23e-120	3.4214	0.00031153	0.00450201
Neuronal	4	SNPH	0.948648	3.19e-11	5.9e-07	3.4171	0.00031646	0.00456172
Neuronal	4	SFI1	1.53677	1.47e-20	2.72e-16	3.4146	0.0003194	0.00459865
Non-neuronal	Immune	SGK1	2.60359	1.93e-188	3.57e-184	3.4114	0.0003232	0.00462569
Neuronal	4	NSMF	1.28762	3.44e-23	6.35e-19	3.4053	0.00033042	0.00470472
Non-neuronal	Fibroblast	NSMF	1.58334	2.12e-252	3.92e-248	3.4053	0.00033042	0.00470472
Neuronal	3	ANO3	0.719342	1.48e-18	2.74e-14	3.4041	0.00033188	0.00471891
Non-neuronal	SGCs	CYP7B1	1.00618	1.85e-291	3.41e-287	3.4009	0.00033579	0.00475364
Neuronal	5	KCNH7	0.829639	1.14e-14	2.1e-10	3.3984	0.00033885	0.00479347
Non-neuronal	SGCs	CYP27A1	0.660734	2.74e-254	5.07e-250	3.395	0.0003432	0.00484795
Non-neuronal	SGCs	ACSS2	0.756658	3.59e-240	6.63e-236	3.3945	0.00034375	0.00485219
Neuronal	2	PCDH10	1.89266	7.62e-57	1.41e-52	3.3892	0.00035046	0.00492044
Non-neuronal	NMSchwann	PCDH10	2.12072	0	0	3.3892	0.00035046	0.00492044
Non-neuronal	SGCs	LAMP5	2.40016	0	0	3.3893	0.00035033	0.00492044
Neuronal	0	VBP1	0.505618	5.17e-21	9.55e-17	3.3874	0.00035274	0.00493963
Non-neuronal	SGCs	MMAB	0.846353	0	0	3.3871	0.00035318	0.00494049
Neuronal	5	RELT	2.51044	7.23e-62	1.33e-57	3.3837	0.00035761	0.00497598
Neuronal	0	LSM4	0.557007	1.87e-24	3.46e-20	3.3808	0.00036139	0.00500665
Non-neuronal	Immune	DNM2	0.968886	2.75e-69	5.09e-65	3.3813	0.00036073	0.00500665
Non-neuronal	NMSchwann	MSI2	1.6249	6.73e-298	1.24e-293	3.3779	0.00036521	0.00504519
Neuronal	3	C2CD2L	0.611978	3.19e-15	5.89e-11	3.3753	0.00036861	0.00508493
Neuronal	1	ISCU	0.713794	1.1e-31	2.04e-27	3.3744	0.00036991	0.00509564
Neuronal	0	SNX3	0.891962	1.94e-37	3.59e-33	3.374	0.00037039	0.00509736
Neuronal	2	HIP1	0.649629	2.37e-09	4.38e-05	3.3739	0.00037056	0.00509736
Neuronal	8	CACNA1H	3.92752	9.96e-108	1.84e-103	3.3709	0.00037455	0.00513771
Non-neuronal	Mural	CACNA1H	6.7936	0	0	3.3709	0.00037455	0.00513771
Neuronal	4	ADD3	1.30655	1.61e-20	2.97e-16	3.3654	0.0003822	0.00522054
Non-neuronal	SGCs	ADD3	0.766987	1.71e-279	3.16e-275	3.3654	0.0003822	0.00522054
Neuronal	1	KCNAB1	2.25219	3.21e-100	5.93e-96	3.361	0.00038824	0.00528817
Neuronal	9	SLC4A10	3.55721	1.42e-77	2.62e-73	3.3612	0.00038802	0.00528817
Non-neuronal	Mural	KCNAB1	4.63502	0	0	3.361	0.00038824	0.00528817
Non-neuronal	Immune	DNAJB11	1.1488	7.19e-18	1.33e-13	3.358	0.00039258	0.0053398
Non-neuronal	MSchwann	HPS5	0.929156	1.34e-118	2.47e-114	3.3581	0.00039237	0.0053398
Neuronal	0	MAP2K1	0.886711	8.79e-49	1.62e-44	3.3567	0.00039445	0.00535774
Neuronal	1	GFRA1	0.860908	3.09e-53	5.7e-49	3.3525	0.00040044	0.00542772
Neuronal	4	TRIM33	1.50349	1.36e-19	2.51e-15	3.3511	0.00040247	0.00544385
Neuronal	4	PISD	0.978528	2.9e-07	0.0053591	3.3466	0.00040904	0.00551736
Neuronal	0	DOK6	0.551801	3.82e-30	7.05e-26	3.3455	0.00041061	0.00552703
Neuronal	1	CORO2B	0.855491	4.39e-34	8.11e-30	3.3459	0.00041013	0.00552703
Non-neuronal	SGCs	CORO2B	1.943	0	0	3.3459	0.00041013	0.00552703
Neuronal	3	SMYD3	0.559067	2.93e-10	5.42e-06	3.3448	0.00041166	0.00553733
Neuronal	9	CDH18	2.05719	2.56e-13	4.74e-09	3.3404	0.00041826	0.00561445
Non-neuronal	Endothelial	SMARCA2	0.666658	2.19e-50	4.05e-46	3.3359	0.00042512	0.00568726
Non-neuronal	Endothelial	HOXB3	0.812128	3.9e-78	7.2e-74	3.3243	0.00044314	0.00587538
Neuronal	1	SLIT1	1.52129	2.18e-104	4.03e-100	3.3182	0.00045301	0.00598583
Neuronal	4	ABCA2	0.805567	9.04e-08	0.00166926	3.3171	0.00045476	0.00600487
Non-neuronal	NMSchwann	ABCA2	0.958225	0	0	3.3171	0.00045476	0.00600487
Non-neuronal	MSchwann	MAPK1	0.621961	2.09e-81	3.86e-77	3.3148	0.00045855	0.00604246
Neuronal	4	KCNT1	0.621791	5.75e-16	1.06e-11	3.3133	0.00046102	0.00605592
Non-neuronal	SGCs	RFTN2	0.747317	3.92e-266	7.24e-262	3.312	0.00046311	0.00607387
Neuronal	4	KMT2D	1.41784	5.88e-14	1.09e-09	3.3094	0.00046741	0.00611376
Non-neuronal	NMSchwann	SGK3	1.03743	1.01e-72	1.86e-68	3.3057	0.00047375	0.00619241
Neuronal	4	RNF112	2.52313	2.65e-88	4.9e-84	3.3004	0.00048271	0.00628372
Neuronal	3	LMNA	1.11474	1.05e-27	1.94e-23	3.2992	0.00048476	0.00629832
Non-neuronal	Fibroblast	LMNA	0.907338	9.26e-112	1.71e-107	3.2992	0.00048476	0.00629832
Neuronal	0	COPRS	0.724039	8.21e-26	1.52e-21	3.297	0.0004886	0.0063355
Neuronal	2	P2RY12	4.29853	6.52e-117	1.2e-112	3.2926	0.00049626	0.00640492
Neuronal	4	NBEAL2	2.46648	4.06e-83	7.5e-79	3.2924	0.00049675	0.00640532
Neuronal	0	SNAPC5	0.632807	3.93e-25	7.26e-21	3.2918	0.00049765	0.00641009
Neuronal	4	DENND6A	1.60408	1.14e-18	2.11e-14	3.288	0.00050448	0.00648946
Neuronal	0	TSPO	0.63554	2.8e-31	5.17e-27	3.2876	0.00050528	0.00649116
Non-neuronal	SGCs	NCAN	2.99178	0	0	3.284	0.0005118	0.00653975
Neuronal	0	DPP6	0.578703	1.67e-45	3.09e-41	3.2755	0.00052745	0.00670945
Non-neuronal	Fibroblast	PTGDS	1.04231	5.84e-149	1.08e-144	3.2708	0.00053629	0.00680854
Non-neuronal	SGCs	LURAP1	0.807682	2.78e-270	5.13e-266	3.2693	0.00053914	0.00683579
Non-neuronal	Endothelial	PTPRK	1.80306	8.14e-273	1.5e-268	3.2676	0.00054225	0.00686626
Neuronal	0	TOMM40L	0.548494	5.1e-23	9.42e-19	3.2656	0.00054615	0.00690216
Neuronal	4	PRKG1	1.70438	1.77e-91	3.26e-87	3.2625	0.00055219	0.00696039
Non-neuronal	Fibroblast	PRKG1	2.10081	0	0	3.2625	0.00055219	0.00696039
Non-neuronal	SGCs	DBI	2.19102	0	0	3.2612	0.00055462	0.00698196
Neuronal	8	PBX1	2.25911	1.63e-16	3.02e-12	3.2599	0.00055734	0.0070026
Non-neuronal	Endothelial	PBX1	1.36957	2.27e-131	4.2e-127	3.2599	0.00055734	0.0070026
Neuronal	2	RELN	4.40629	2.99e-136	5.52e-132	3.2487	0.00057968	0.00720873
Non-neuronal	NMSchwann	RELN	1.02748	6.13e-122	1.13e-117	3.2487	0.00057968	0.00720873
Neuronal	5	MGAT5	1.45323	3.09e-31	5.72e-27	3.2482	0.00058062	0.00721428
Non-neuronal	SGCs	HDGF	0.55732	2.25e-222	4.15e-218	3.245	0.00058725	0.00728422
Neuronal	10	CPNE4	1.23603	8.8e-26	1.63e-21	3.2431	0.00059113	0.007323
Neuronal	2	NRSN1	0.768733	2.89e-26	5.34e-22	3.2422	0.000593	0.00734149
Non-neuronal	SGCs	ANKS1B	0.839901	2.12e-272	3.91e-268	3.2418	0.00059396	0.00734869
Neuronal	0	MAPK8IP1	0.696415	1.11e-48	2.05e-44	3.241	0.00059546	0.00736257
Non-neuronal	SGCs	MAPK8IP1	0.616475	0	0	3.241	0.00059546	0.00736257
Non-neuronal	NMSchwann	DISC1	2.22754	0	0	3.2399	0.00059778	0.00738186
Neuronal	2	EDIL3	1.12405	2.4e-110	4.44e-106	3.2356	0.00060701	0.00746265
Non-neuronal	NMSchwann	EDIL3	1.16896	1.52e-239	2.81e-235	3.2356	0.00060701	0.00746265
Neuronal	5	NUDT16	1.00494	2.81e-21	5.19e-17	3.2294	0.00062034	0.00759292
Non-neuronal	Mural	SLMAP	1.60673	6.45e-76	1.19e-71	3.2284	0.00062251	0.00761468
Neuronal	3	FGFR1	0.869181	9.78e-31	1.81e-26	3.223	0.00063435	0.00773032
Non-neuronal	Fibroblast	FGFR1	1.2714	1.33e-193	2.46e-189	3.223	0.00063435	0.00773032
Neuronal	4	GON4L	1.16047	8.73e-08	0.00161352	3.2205	0.00063986	0.00775855
Neuronal	1	CKB	1.89448	3.78e-197	6.97e-193	3.2179	0.00064556	0.00781304
Neuronal	2	TP53INP2	0.589184	1.81e-20	3.34e-16	3.2181	0.00064529	0.00781304
Non-neuronal	SGCs	CKB	1.20916	0	0	3.2179	0.00064556	0.00781304
Non-neuronal	SGCs	TP53INP2	0.700114	2.91e-261	5.37e-257	3.2181	0.00064529	0.00781304
Neuronal	1	KCNH5	2.33298	1.04e-173	1.92e-169	3.2164	0.00064897	0.00784943
Neuronal	0	DIS3L	0.562819	4.34e-28	8.02e-24	3.2151	0.00065194	0.00785602
Neuronal	1	SLC24A2	1.64926	3.91e-103	7.22e-99	3.2152	0.00065175	0.00785602
Neuronal	3	SPATS2L	0.885622	1.77e-19	3.27e-15	3.2152	0.00065187	0.00785602
Neuronal	4	SPG7	1.56917	2.63e-56	4.86e-52	3.2145	0.00065344	0.00786795
Neuronal	4	PHF1	1.24219	1.13e-21	2.08e-17	3.2105	0.00066263	0.00795213
Neuronal	2	BTBD1	0.54469	4e-10	7.39e-06	3.2089	0.00066619	0.00798319
Neuronal	3	SCN11A	1.93528	6.19e-230	1.14e-225	3.2033	0.00067939	0.00810547
Non-neuronal	NMSchwann	DOCK7	1.30835	4.12e-127	7.62e-123	3.2007	0.00068554	0.00816473
Neuronal	4	ZFP28	1.16928	6.13e-09	0.000113141	3.2	0.00068716	0.00817401
Neuronal	3	MANEAL	0.565813	4.26e-16	7.88e-12	3.1972	0.00069382	0.00823308
Neuronal	3	MMD	1.72201	5.43e-33	1e-28	3.1894	0.00071281	0.00840709
Neuronal	0	PPP3CA	1.26019	1.92e-81	3.56e-77	3.1854	0.00072287	0.00847944
Neuronal	8	LAMA3	3.7596	6.59e-73	1.22e-68	3.1855	0.00072263	0.00847944
Non-neuronal	MSchwann	LAMA3	3.00081	0	0	3.1855	0.00072263	0.00847944
Non-neuronal	SGCs	PPP3CA	0.784636	0	0	3.1854	0.00072287	0.00847944
Neuronal	1	MAP3K9	0.520089	5.79e-24	1.07e-19	3.177	0.00074397	0.00866986
Neuronal	0	PCSK6	0.745226	1.08e-15	1.99e-11	3.1737	0.00075246	0.00875782
Non-neuronal	SGCs	PCSK6	1.5702	0	0	3.1737	0.00075246	0.00875782
Non-neuronal	Fibroblast	SCARF2	1.88034	0	0	3.1734	0.0007532	0.00875814
Non-neuronal	MSchwann	IP6K2	1.18486	5.47e-192	1.01e-187	3.173	0.00075448	0.00875814
Neuronal	5	SLC29A4	2.58728	8.61e-82	1.59e-77	3.1719	0.00075726	0.00878214
Neuronal	4	CORO7	1.40841	2.44e-16	4.51e-12	3.1691	0.00076461	0.00886209
Non-neuronal	Immune	CORO7	1.36926	2.71e-120	5e-116	3.1691	0.00076461	0.00886209
Neuronal	4	ARRDC1	1.62665	3.09e-33	5.71e-29	3.1677	0.00076838	0.00888988
Neuronal	2	UBE2Z	0.602778	4.16e-15	7.69e-11	3.1659	0.00077308	0.00890498
Neuronal	5	SMPX	2.61823	1.94e-104	3.59e-100	3.1662	0.00077209	0.00890498
Neuronal	4	TMEM175	1.30825	1.64e-34	3.04e-30	3.1637	0.00077883	0.00895217
Non-neuronal	SGCs	ZNF503	0.772279	1.57e-271	2.9e-267	3.1598	0.00078938	0.00905737
Neuronal	0	CPNE6	0.617507	1.56e-51	2.88e-47	3.1592	0.00079101	0.00907072
Non-neuronal	Immune	MRC1	5.53869	0	0	3.1519	0.00081093	0.00922296
Neuronal	3	ARF3	0.77271	1.5e-12	2.78e-08	3.1504	0.00081532	0.00924584
Neuronal	1	CLSTN2	1.58356	3.01e-22	5.57e-18	3.1496	0.00081752	0.00926203
Non-neuronal	Mural	NBEAL1	1.4927	9.87e-64	1.82e-59	3.1495	0.0008177	0.00926203
Neuronal	4	VPS9D1	1.29906	2.41e-28	4.45e-24	3.1484	0.00082094	0.0092825
Neuronal	4	TIA1	1.6632	5.02e-31	9.28e-27	3.148	0.00082188	0.00928772
Neuronal	5	PXK	0.934118	4.81e-17	8.88e-13	3.1473	0.00082399	0.00929535
Neuronal	0	PI4K2A	0.521566	1.1e-21	2.02e-17	3.1397	0.0008455	0.00948297
Neuronal	0	NACC1	0.610713	1.29e-37	2.38e-33	3.1388	0.00084815	0.00949397
Neuronal	0	PRDX1	1.27289	6.38e-67	1.18e-62	3.1385	0.00084907	0.00949397
Non-neuronal	Endothelial	MLKL	2.91529	0	0	3.1383	0.00084956	0.00949397
Neuronal	4	ADAM22	1.00262	1.49e-24	2.75e-20	3.1343	0.00086125	0.00959319
Neuronal	0	TUBA1B	0.784615	5.36e-47	9.91e-43	3.1327	0.00086611	0.00963628
Neuronal	0	SPTBN2	0.718341	1.84e-53	3.4e-49	3.1318	0.00086881	0.00963951
Neuronal	2	FTO	0.953395	9.26e-13	1.71e-08	3.132	0.00086798	0.00963951
Non-neuronal	NMSchwann	ENTPD2	1.48903	0	0	3.1317	0.00086888	0.00963951
Neuronal	4	PLA2R1	1.07955	3.81e-20	7.03e-16	3.1293	0.00087617	0.00970377
Neuronal	2	CNTFR	0.509418	2.01e-16	3.71e-12	3.1261	0.00088578	0.00979346
Neuronal	0	PCYOX1	0.528897	1.22e-29	2.25e-25	3.1228	0.00089568	0.00988044
Non-neuronal	SGCs	PCYOX1	0.744475	0	0	3.1228	0.00089568	0.00988044
Neuronal	2	TFE3	0.86748	4.93e-14	9.11e-10	3.1209	0.0009016	0.00993447
